# Supplementary material for: How culture shapes choices related to fertility and mortality: Causal evidence at the Swiss language border
Source: Evol Hum Sci. 2024 Apr 12;6:e28. doi: 10.1017/ehs.2024.19 (PMC11140490; doi:10.1017/ehs.2024.19)
Supplement: Faessler et al. supplementary material 1 — Faessler et al. supplementary material [file S2513843X24000197sup001.zip]

Archive with 2 entries (2 files):
- RDD_regressions.R
- RDD_graphs.R
