# Supplementary material for: How culture shapes choices related to fertility and mortality: Causal evidence at the Swiss language border
Source: Evol Hum Sci. 2024 Apr 12;6:e28. doi: 10.1017/ehs.2024.19 (PMC11140490; doi:10.1017/ehs.2024.19)
Supplement: Faessler et al. supplementary material 2 — Faessler et al. supplementary material [file S2513843X24000197sup002.zip]

Archive with 7 entries (7 files):
- vot_20210613_dist.csv
- vot_20200927_dist.csv
- vot_20160605_dist.csv
- vot_20140928_dist.csv
- vot_20140209_dist.csv
- vot_20130922_dist.csv
- municipalities_controls.csv
