# Supplementary material for: How culture shapes choices related to fertility and mortality: Causal evidence at the Swiss language border
Source: Evol Hum Sci. 2024 Apr 12;6:e28. doi: 10.1017/ehs.2024.19 (PMC11140490; doi:10.1017/ehs.2024.19)
Supplement: Faessler et al. supplementary material 2 — Faessler et al. supplementary material [file S2513843X24000197sup002.zip › vot_20200927_dist.csv]

	gdenr	kant	pop	share_german	share_french	dist_km	french	mun_name	vot_code	Oui	Non	german	dist_border	rural	city	suburb
1	1	1	1171	0.97181898	0.008539709	114.744	0	Aeugst am Albis	20200927	573	423	1	114.744	NA	NA	NA
2	2	1	6201	0.9619416	0.008547009	111.318	0	Affoltern am Albis	20200927	2382	1668	1	111.318	NA	NA	NA
3	3	1	2787	0.95730174	0.009687836	104.333	0	Bonstetten	20200927	1568	965	1	104.333	NA	NA	NA
4	4	1	2231	0.9753474	0.006275213	118.263	0	Hausen am Albis	20200927	938	743	1	118.263	NA	NA	NA
5	5	1	1984	0.95816535	0.007560484	106.03	0	Hedingen	20200927	1059	674	1	106.03	NA	NA	NA
6	6	1	650	0.98000002	0.006153846	116.208	0	Kappel am Albis	20200927	251	255	1	116.208	NA	NA	NA
7	7	1	1027	0.97078872	0.004868549	110.219	0	Knonau	20200927	522	428	1	110.219	NA	NA	NA
8	8	1	402	0.99004978	0.004975124	112.069	0	Maschwanden	20200927	160	139	1	112.069	NA	NA	NA
9	9	1	2684	0.9728018	0.005588674	113.488	0	Mettmenstetten	20200927	1364	985	1	113.488	NA	NA	NA
10	10	1	2914	0.96705562	0.009951956	111.198	0	Obfelden	20200927	1172	874	1	111.198	NA	NA	NA
11	11	1	1626	0.96678966	0.009840098	91.140999	0	Ottenbach	20200927	700	571	1	91.140999	0	0	1
12	12	1	550	0.98363638	0.007272727	116.227	0	Rifferswil	20200927	336	215	1	116.227	NA	NA	NA
13	13	1	1920	0.95416665	0.016666668	100.899	0	Stallikon	20200927	773	773	1	100.899	NA	NA	NA
14	14	1	2859	0.95627844	0.013990906	102.621	0	Wettswil am Albis	20200927	1412	968	1	102.621	NA	NA	NA
15	21	1	438	0.99543381	0.002283105	132.231	0	Adlikon	20200927	126	227	1	132.231	NA	NA	NA
16	22	1	503	0.9662028	0.01192843	140.647	0	Benken (ZH)	20200927	158	211	1	140.647	NA	NA	NA
17	23	1	433	0.9722864	0.004618938	130.692	0	Berg am Irchel	20200927	136	198	1	130.692	NA	NA	NA
18	24	1	542	0.99261993	0.001845019	130.767	0	Buch am Irchel	20200927	219	262	1	130.767	NA	NA	NA
19	25	1	1102	0.97912884	0.005444646	143.978	0	Dachsen	20200927	490	347	1	143.978	NA	NA	NA
20	26	1	418	0.9832536	0.004784689	133.81	0	Dorf	20200927	131	175	1	133.81	NA	NA	NA
21	27	1	2106	0.97150999	0.004748338	147.172	0	Feuerthalen	20200927	763	531	1	147.172	NA	NA	NA
22	28	1	799	0.97496873	0.005006258	131.63499	0	Flaach	20200927	296	327	1	131.63499	NA	NA	NA
23	29	1	923	0.97941494	0.006500542	146.905	0	Flurlingen	20200927	422	264	1	146.905	NA	NA	NA
24	30	1	1146	0.986911	0.002617801	133.181	0	Andelfingen	20200927	578	464	1	133.181	NA	NA	NA
25	31	1	1180	0.97966099	0.005932204	130.237	0	Henggart	20200927	565	538	1	130.237	NA	NA	NA
26	32	1	296	0.96283782	0.013513514	132.104	0	Humlikon	20200927	82	155	1	132.104	NA	NA	NA
27	33	1	1292	0.97987616	0.005417957	135.01801	0	Kleinandelfingen	20200927	443	505	1	135.01801	NA	NA	NA
28	34	1	1065	0.98028171	0.005633803	143.36501	0	Laufen-Uhwiesen	20200927	375	400	1	143.36501	NA	NA	NA
29	35	1	1367	0.98024875	0.00658376	139.101	0	Marthalen	20200927	429	485	1	139.101	NA	NA	NA
30	37	1	925	0.9762162	0.002162162	137.343	0	Ossingen	20200927	419	357	1	137.343	NA	NA	NA
31	38	1	1118	0.97853309	0.006261181	145.371	0	Rheinau	20200927	338	239	1	145.371	NA	NA	NA
32	39	1	476	0.97899157	0.00210084	135.7	0	Thalheim an der Thur	20200927	183	279	1	135.7	NA	NA	NA
33	40	1	774	0.97803617	0.00129199	138.2	0	Trüllikon	20200927	215	294	1	138.2	NA	NA	NA
34	41	1	314	0.98726118	0	139.133	0	Truttikon	20200927	114	144	1	139.133	NA	NA	NA
35	43	1	193	0.97927463	0	135.55299	0	Volken	20200927	79	84	1	135.55299	NA	NA	NA
36	51	1	1919	0.92235541	0.01875977	112.107	0	Bachenbülach	20200927	809	614	1	112.107	NA	NA	NA
37	52	1	5119	0.94315296	0.014065247	109.02	0	Bassersdorf	20200927	2193	1709	1	109.02	NA	NA	NA
38	53	1	9191	0.95005983	0.012185834	114.789	0	Bülach	20200927	3947	2720	1	114.789	NA	NA	NA
39	54	1	4263	0.94768941	0.014778325	110.272	0	Dietlikon	20200927	1553	1104	1	110.272	NA	NA	NA
40	55	1	2056	0.96984434	0.010214007	121.005	0	Eglisau	20200927	1191	839	1	121.005	NA	NA	NA
41	56	1	4892	0.94235486	0.01369583	112.899	0	Embrach	20200927	1512	1397	1	112.899	NA	NA	NA
42	57	1	1482	0.96423751	0.009446694	123.031	0	Freienstein-Teufen	20200927	552	513	1	123.031	NA	NA	NA
43	58	1	2269	0.96914941	0.006610842	121.255	0	Glattfelden	20200927	869	862	1	121.255	NA	NA	NA
44	59	1	1090	0.95963305	0.01559633	115.744	0	Hochfelden	20200927	383	428	1	115.744	NA	NA	NA
45	60	1	1253	0.95371109	0.007980846	116.086	0	Höri	20200927	324	400	1	116.086	NA	NA	NA
46	61	1	612	0.9836601	0.006535948	124.61	0	Hüntwangen	20200927	237	240	1	124.61	NA	NA	NA
47	62	1	10896	0.91262847	0.023127753	106.611	0	Kloten	20200927	2760	2432	1	106.611	NA	NA	NA
48	63	1	865	0.95491332	0.012716763	110.723	0	Lufingen	20200927	481	453	1	110.723	NA	NA	NA
49	64	1	3303	0.95791703	0.012412958	113.993	0	Nürensdorf	20200927	1176	1300	1	113.993	NA	NA	NA
50	65	1	776	0.97680414	0.006443299	113.258	0	Oberembrach	20200927	212	322	1	113.258	NA	NA	NA
51	66	1	6736	0.90751189	0.019893112	102.999	0	Opfikon	20200927	2495	1543	1	102.999	NA	NA	NA
52	67	1	2210	0.97828054	0.004977376	127.077	0	Rafz	20200927	967	874	1	127.077	NA	NA	NA
53	68	1	1436	0.95194983	0.016016712	123.031	0	Rorbas	20200927	435	365	1	123.031	NA	NA	NA
54	69	1	8115	0.94417745	0.013924831	107.208	0	Wallisellen	20200927	3056	2164	1	107.208	NA	NA	NA
55	70	1	423	0.98345155	0.007092198	126.043	0	Wasterkingen	20200927	139	137	1	126.043	NA	NA	NA
56	71	1	971	0.97940266	0.007209063	126.17	0	Wil (ZH)	20200927	347	340	1	126.17	NA	NA	NA
57	72	1	2457	0.95034593	0.017908018	111.23	0	Winkel	20200927	1024	1068	1	111.23	NA	NA	NA
58	81	1	438	0.97488582	0.01369863	100.482	0	Bachs	20200927	130	186	1	100.482	NA	NA	NA
59	82	1	765	0.97124183	0.006535948	88.822998	0	Boppelsen	20200927	323	340	1	88.822998	0	0	1
60	83	1	2794	0.95347172	0.012168934	90.505997	0	Buchs (ZH)	20200927	1110	871	1	90.505997	0	0	1
61	84	1	2061	0.95924306	0.011159631	92.043999	0	Dällikon	20200927	590	650	1	92.043999	0	0	1
62	85	1	1066	0.96716696	0.00750469	89.106003	0	Dänikon	20200927	311	304	1	89.106003	0	0	1
63	86	1	3127	0.95107132	0.012791813	93.911003	0	Dielsdorf	20200927	962	835	1	93.911003	0	0	1
64	87	1	369	0.97018969	0.005420054	88.349998	0	Hüttikon	20200927	187	199	1	88.349998	0	0	1
65	88	1	1848	0.95292211	0.018939395	98.315002	0	Neerach	20200927	667	858	1	98.315002	0	0	1
66	89	1	2535	0.96173573	0.009861933	104.411	0	Niederglatt	20200927	822	845	1	104.411	NA	NA	NA
67	90	1	4868	0.95152014	0.015406738	96.009003	0	Niederhasli	20200927	1549	1361	1	96.009003	0	0	1
68	91	1	1511	0.95367306	0.016545335	88.750999	0	Niederweningen	20200927	724	552	1	88.750999	0	0	1
69	92	1	3003	0.93839496	0.012654013	106.469	0	Oberglatt	20200927	923	753	1	106.469	NA	NA	NA
70	93	1	871	0.96555686	0.01033295	90.623001	0	Oberweningen	20200927	391	362	1	90.623001	0	0	1
71	94	1	1310	0.96564883	0.011450382	86.536003	0	Otelfingen	20200927	615	471	1	86.536003	0	0	1
72	95	1	358	0.97206706	0.008379889	92.544998	0	Regensberg	20200927	127	89	1	92.544998	0	0	1
73	96	1	8787	0.94537383	0.012859907	94.025002	0	Regensdorf	20200927	2584	2327	1	94.025002	0	0	1
74	97	1	3688	0.94441432	0.010845987	103.987	0	Rümlang	20200927	1190	1109	1	103.987	NA	NA	NA
75	98	1	465	0.97849464	0.006451613	90.623001	0	Schleinikon	20200927	205	176	1	90.623001	0	0	1
76	99	1	819	0.96703297	0.00976801	90.623001	0	Schöfflisdorf	20200927	311	309	1	90.623001	0	0	1
77	100	1	1318	0.97496206	0.004552352	100.43	0	Stadel	20200927	413	539	1	100.43	NA	NA	NA
78	101	1	1943	0.96757591	0.008234689	96.723999	0	Steinmaur	20200927	655	630	1	96.723999	0	0	1
79	102	1	715	0.97762239	0.005594406	97.514999	0	Weiach	20200927	238	324	1	97.514999	0	0	1
80	111	1	3002	0.98001331	0.003664224	131.04201	0	Bäretswil	20200927	1049	1277	1	131.04201	NA	NA	NA
81	112	1	4025	0.97614908	0.005962733	132.356	0	Bubikon	20200927	1782	1567	1	132.356	NA	NA	NA
82	113	1	4198	0.9757027	0.005002382	132.287	0	Dürnten	20200927	1513	1399	1	132.287	NA	NA	NA
83	114	1	1363	0.9816581	0.002934703	139.748	0	Fischenthal	20200927	408	620	1	139.748	NA	NA	NA
84	115	1	6255	0.97474021	0.005595523	126.812	0	Gossau (ZH)	20200927	2171	2204	1	126.812	NA	NA	NA
85	116	1	2222	0.97164714	0.00720072	131.577	0	Grüningen	20200927	780	811	1	131.577	NA	NA	NA
86	117	1	6466	0.97618312	0.004794309	130.07899	0	Hinwil	20200927	2227	2374	1	130.07899	NA	NA	NA
87	118	1	7019	0.95896852	0.005841288	136.85001	0	Rüti (ZH)	20200927	2281	1941	1	136.85001	NA	NA	NA
88	119	1	873	0.96334481	0.004581902	122.544	0	Seegräben	20200927	411	279	1	122.544	NA	NA	NA
89	120	1	5288	0.97220123	0.003214826	137.771	0	Wald (ZH)	20200927	1872	1692	1	137.771	NA	NA	NA
90	121	1	11768	0.95513254	0.007138001	125.351	0	Wetzikon (ZH)	20200927	4747	3436	1	125.351	NA	NA	NA
91	131	1	10366	0.9386456	0.020933822	109.968	0	Adliswil	20200927	3256	2283	1	109.968	NA	NA	NA
92	135	1	5148	0.93395495	0.021367522	110.29	0	Kilchberg (ZH)	20200927	2022	1363	1	110.29	NA	NA	NA
93	136	1	4590	0.94749457	0.014379085	115.268	0	Langnau am Albis	20200927	1542	1183	1	115.268	NA	NA	NA
94	137	1	3424	0.95327103	0.015771028	115.13	0	Oberrieden	20200927	1307	925	1	115.13	NA	NA	NA
95	138	1	7212	0.96173042	0.009844704	129.02699	0	Richterswil	20200927	3019	2362	1	129.02699	NA	NA	NA
96	139	1	3456	0.9308449	0.021990741	112.961	0	Rüschlikon	20200927	1350	884	1	112.961	NA	NA	NA
97	141	1	10868	0.9429518	0.016194332	113.527	0	Thalwil	20200927	4223	2577	1	113.527	NA	NA	NA
98	151	1	3268	0.94094247	0.01499388	118.787	0	Erlenbach (ZH)	20200927	1334	1021	1	118.787	NA	NA	NA
99	152	1	4025	0.94409937	0.020124223	121.358	0	Herrliberg	20200927	1443	1432	1	121.358	NA	NA	NA
100	153	1	5010	0.96666664	0.006786427	135.74699	0	Hombrechtikon	20200927	1837	1580	1	135.74699	NA	NA	NA
101	154	1	9132	0.94075775	0.018944371	116.96	0	Küsnacht (ZH)	20200927	3192	2704	1	116.96	NA	NA	NA
102	155	1	5942	0.95422417	0.009087849	129.235	0	Männedorf	20200927	3091	1899	1	129.235	NA	NA	NA
103	156	1	8333	0.94815791	0.016320653	124.82	0	Meilen	20200927	3313	2469	1	124.82	NA	NA	NA
104	157	1	2639	0.95831752	0.007578628	129.476	0	Oetwil am See	20200927	679	665	1	129.476	NA	NA	NA
105	158	1	8267	0.96189672	0.010523769	131.91299	0	Stäfa	20200927	4005	2493	1	131.91299	NA	NA	NA
106	159	1	3646	0.95913327	0.009599561	127.656	0	Uetikon am See	20200927	1607	1168	1	127.656	NA	NA	NA
107	160	1	3276	0.94261295	0.01892552	109.993	0	Zumikon	20200927	1216	1066	1	109.993	NA	NA	NA
108	161	1	8605	0.93434048	0.021615339	106.706	0	Zollikon	20200927	3055	2203	1	106.706	NA	NA	NA
109	172	1	3159	0.96486229	0.007913897	121.372	0	Fehraltorf	20200927	1399	1180	1	121.372	NA	NA	NA
110	173	1	2145	0.97435898	0.007925408	126.655	0	Hittnau	20200927	904	892	1	126.655	NA	NA	NA
111	176	1	2632	0.95744681	0.011398177	114.225	0	Lindau	20200927	1198	1067	1	114.225	NA	NA	NA
112	177	1	6466	0.97138882	0.005258274	123.019	0	Pfäffikon	20200927	3115	2104	1	123.019	NA	NA	NA
113	178	1	2816	0.9765625	0.006036932	122.626	0	Russikon	20200927	946	1078	1	122.626	NA	NA	NA
114	180	1	2125	0.97694117	0.005647059	121.924	0	Weisslingen	20200927	752	795	1	121.924	NA	NA	NA
115	181	1	1276	0.97805643	0.003918496	130.34399	0	Wila	20200927	370	463	1	130.34399	NA	NA	NA
116	182	1	675	0.98370373	0.004444445	127.86	0	Wildberg	20200927	235	269	1	127.86	NA	NA	NA
117	191	1	14474	0.94707751	0.012228824	108.123	0	Dübendorf	20200927	5069	3441	1	108.123	NA	NA	NA
118	192	1	5120	0.9566406	0.0078125	115.528	0	Egg	20200927	2000	1609	1	115.528	NA	NA	NA
119	193	1	4567	0.93671995	0.015546311	111.551	0	Fällanden	20200927	1839	1161	1	111.551	NA	NA	NA
120	194	1	3629	0.94020391	0.017084597	115.97	0	Greifensee	20200927	1364	769	1	115.97	NA	NA	NA
121	195	1	6160	0.94204545	0.017857144	116.214	0	Maur	20200927	2559	2065	1	116.214	NA	NA	NA
122	196	1	2467	0.96513987	0.010944467	125.016	0	Mönchaltorf	20200927	907	731	1	125.016	NA	NA	NA
123	197	1	2752	0.94731104	0.014898255	115.712	0	Schwerzenbach	20200927	1059	706	1	115.712	NA	NA	NA
124	198	1	18876	0.95830685	0.009059123	120.047	0	Uster	20200927	8791	4801	1	120.047	NA	NA	NA
125	199	1	9067	0.95433992	0.011911327	115.583	0	Volketswil	20200927	3122	2952	1	115.583	NA	NA	NA
126	200	1	3600	0.94555557	0.013055556	108.813	0	Wangen-Brüttisellen	20200927	1329	1168	1	108.813	NA	NA	NA
127	211	1	473	0.99365753	0	136.843	0	Altikon	20200927	147	188	1	136.843	NA	NA	NA
128	213	1	1339	0.97012699	0.01120239	120.067	0	Brütten	20200927	574	541	1	120.067	NA	NA	NA
129	214	1	627	0.97926635	0.004784689	132.438	0	Dägerlen	20200927	270	264	1	132.438	NA	NA	NA
130	215	1	414	0.98309177	0.002415459	119.522	0	Dättlikon	20200927	237	165	1	119.522	NA	NA	NA
131	216	1	1006	0.98210734	0.003976143	135.476	0	Dinhard	20200927	402	440	1	135.476	NA	NA	NA
132	218	1	534	0.98689139	0.005617978	136.733	0	Ellikon an der Thur	20200927	212	193	1	136.733	NA	NA	NA
133	219	1	2134	0.97563261	0.006091846	127.889	0	Elsau	20200927	852	695	1	127.889	NA	NA	NA
134	220	1	760	0.97368419	0.007894737	140.173	0	Hagenbuch	20200927	181	271	1	140.173	NA	NA	NA
135	221	1	1759	0.96702671	0.011370096	129.004	0	Hettlingen	20200927	933	712	1	129.004	NA	NA	NA
136	223	1	3213	0.97790229	0.005602241	126.016	0	Neftenbach	20200927	1330	1161	1	126.016	NA	NA	NA
137	224	1	1551	0.969697	0.005157962	117.434	0	Pfungen	20200927	696	620	1	117.434	NA	NA	NA
138	225	1	1524	0.98031497	0.00328084	134.129	0	Rickenbach (ZH)	20200927	593	588	1	134.129	NA	NA	NA
139	226	1	457	0.98687088	0.002188184	132.42	0	Schlatt (ZH)	20200927	182	172	1	132.42	NA	NA	NA
140	227	1	4863	0.97223938	0.007608472	128.606	0	Seuzach	20200927	1753	1607	1	128.606	NA	NA	NA
141	228	1	2687	0.97283214	0.00483811	131.321	0	Turbenthal	20200927	830	922	1	131.321	NA	NA	NA
142	230	1	59177	0.95624989	0.009378644	122.578	0	Winterthur	20200927	28955	12567	1	122.578	NA	NA	NA
143	231	1	3133	0.96552825	0.004787744	126.349	0	Zell (ZH)	20200927	1197	1066	1	126.349	NA	NA	NA
144	241	1	757	0.95772785	0.010568032	100.563	0	Aesch (ZH)	20200927	378	357	1	100.563	NA	NA	NA
145	242	1	3838	0.955185	0.011464304	98.907997	0	Birmensdorf (ZH)	20200927	1544	1155	1	98.907997	0	0	1
146	243	1	11583	0.94103426	0.011914012	89.904999	0	Dietikon	20200927	3279	2267	1	89.904999	0	0	1
147	244	1	3243	0.95683008	0.009867407	90.748001	0	Geroldswil	20200927	732	766	1	90.748001	0	0	1
148	245	1	3923	0.93474382	0.0183533	95.614998	0	Oberengstringen	20200927	1108	859	1	95.614998	0	0	1
149	246	1	1604	0.94950128	0.017456358	89.600998	0	Oetwil an der Limmat	20200927	493	554	1	89.600998	0	0	1
150	247	1	7065	0.93021941	0.011323425	95.612999	0	Schlieren	20200927	2293	1448	1	95.612999	0	0	1
151	248	1	2674	0.94278234	0.019820493	99.850998	0	Uitikon	20200927	1231	990	1	99.850998	0	0	1
152	249	1	2030	0.95418721	0.011330049	94.302002	0	Unterengstringen	20200927	724	714	1	94.302002	0	0	1
153	250	1	6424	0.95314443	0.010896638	94.114998	0	Urdorf	20200927	1958	1564	1	94.114998	0	0	1
154	251	1	2540	0.95472443	0.01023622	93.408997	0	Weiningen (ZH)	20200927	815	778	1	93.408997	0	0	1
155	261	1	231787	0.92025435	0.022214361	99.633003	0	Zürich	20200927	108240	36939	1	99.633003	0	1	0
156	301	2	2746	0.97960669	0.01201748	20.566	0	Aarberg	20200927	1068	915	1	20.566	1	0	0
157	302	2	677	0.98079765	0.004431315	19.021	0	Bargen (BE)	20200927	243	250	1	19.021	1	0	0
158	303	2	2174	0.98068076	0.00873965	21.038	0	Grossaffoltern	20200927	867	730	1	21.038	1	0	0
159	304	2	1335	0.98576778	0.006741573	17.636999	0	Kallnach	20200927	477	520	1	17.636999	1	0	0
160	305	2	805	0.98136646	0.011180124	20.450001	0	Kappelen	20200927	263	383	1	20.450001	1	0	0
161	306	2	8547	0.96115595	0.021996021	20.027	0	Lyss	20200927	3401	2325	1	20.027	0	0	0
162	307	2	1894	0.97729671	0.012143611	28.681999	0	Meikirch	20200927	808	580	1	28.681999	0	0	1
163	309	2	952	0.9884454	0.008403362	23.093	0	Radelfingen	20200927	345	316	1	23.093	1	0	0
164	310	2	1522	0.97568989	0.016425755	19.348	0	Rapperswil (BE)	20200927	579	608	1	19.348	1	0	0
165	311	2	2517	0.98013508	0.009932459	23.018999	0	Schüpfen	20200927	1008	732	1	23.018999	0	0	1
166	312	2	2523	0.98414588	0.008323425	24.037001	0	Seedorf (BE)	20200927	746	767	1	24.037001	1	0	0
167	321	2	2735	0.98025596	0.005850092	35.57	0	Aarwangen	20200927	855	964	1	35.57	1	0	0
168	322	2	391	1	0	45.705002	0	Auswil	20200927	77	141	1	45.705002	1	0	0
169	323	2	499	0.98597193	0.002004008	33.740002	0	Bannwil	20200927	118	202	1	33.740002	1	0	0
170	324	2	569	0.98242533	0.005272408	37.152	0	Bleienbach	20200927	152	224	1	37.152	1	0	0
171	325	2	161	0.98757762	0.00621118	45.734001	0	Busswil bei Melchnau	20200927	33	74	1	45.734001	1	0	0
172	326	2	588	0.99489796	0.00170068	50.728001	0	Gondiswil	20200927	123	239	1	50.728001	1	0	0
173	329	2	9713	0.97807062	0.006795017	39.000999	0	Langenthal	20200927	3296	2547	1	39.000999	0	0	0
174	331	2	1688	0.98045021	0.005924171	41.622002	0	Lotzwil	20200927	483	490	1	41.622002	1	0	0
175	332	2	2425	0.99051547	0.002474227	41.812	0	Madiswil	20200927	700	889	1	41.812	1	0	0
176	333	2	1154	0.9913345	0.003466205	45.734001	0	Melchnau	20200927	233	375	1	45.734001	1	0	0
177	335	2	216	0.99074072	0.00462963	44.594002	0	Oeschenbach	20200927	22	66	1	44.594002	1	0	0
178	336	2	146	0.98630136	0.01369863	48.137001	0	Reisiswil	20200927	30	46	1	48.137001	1	0	0
179	337	2	2556	0.98669797	0.002347418	40.911999	0	Roggwil (BE)	20200927	757	834	1	40.911999	1	0	0
180	338	2	1066	0.99437147	0.002814259	43.540001	0	Rohrbach	20200927	266	361	1	43.540001	1	0	0
181	339	2	339	0.99705017	0	43.540001	0	Rohrbachgraben	20200927	57	127	1	43.540001	1	0	0
182	340	2	413	0.99031478	0.002421308	39.884998	0	Rütschelen	20200927	99	148	1	39.884998	1	0	0
183	341	2	357	0.99159664	0.008403362	35.348	0	Schwarzhäusern	20200927	109	137	1	35.348	1	0	0
184	342	2	2127	0.98495531	0.005171603	37.597	0	Thunstetten	20200927	543	678	1	37.597	1	0	0
185	344	2	705	0.99574471	0.002836879	43.029999	0	Ursenbach	20200927	165	220	1	43.029999	1	0	0
186	345	2	1114	0.98563737	0.005385996	39.806999	0	Wynau	20200927	216	314	1	39.806999	1	0	0
187	351	2	91143	0.93301737	0.037139442	30.127001	0	Bern	20200927	44914	12592	1	30.127001	0	1	0
188	352	2	23300	0.94978541	0.024892705	36.758999	0	Bolligen	20200927	2103	1225	1	36.758999	0	0	1
189	353	2	3002	0.9530313	0.022651566	32.798	0	Bremgarten bei Bern	20200927	1552	707	1	32.798	0	0	1
190	354	2	2150	0.96279067	0.019069767	30.413	0	Kirchlindach	20200927	1064	684	1	30.413	0	0	1
191	355	2	27878	0.94737786	0.027727958	28.736	0	Köniz	20200927	12195	5788	1	28.736	0	0	1
192	356	2	9952	0.94744778	0.028034566	33.737999	0	Muri bei Bern	20200927	3969	2460	1	33.737999	0	0	1
193	357	2	694	0.99567723	0.001440922	27.790001	0	Oberbalm	20200927	155	294	1	27.790001	1	0	0
194	358	2	2142	0.96685338	0.01633987	38.403999	0	Stettlen	20200927	857	610	1	38.403999	0	0	1
195	359	2	3620	0.9825967	0.008563536	40.339001	0	Vechigen	20200927	1572	1196	1	40.339001	0	0	1
196	360	2	6933	0.96120006	0.019760566	30.773001	0	Wohlen bei Bern	20200927	3029	1798	1	30.773001	0	0	1
197	361	2	6905	0.94786388	0.026357712	29.142	0	Zollikofen	20200927	2425	1675	1	29.142	0	0	1
198	371	2	31602	0.66834378	0.29877856	8.3170004	0	Biel/Bienne	20200927	11246	3980	1	8.3170004	0	1	0
199	372	2	1848	0.62662339	0.34577921	3.543	0	Evilard	20200927	899	316	1	3.543	0	0	1
200	381	2	1205	0.97178423	0.018257262	10.36	0	Arch	20200927	265	424	1	10.36	1	0	0
201	382	2	537	0.96648043	0.026070764	15.438	0	Büetigen	20200927	212	190	1	15.438	1	0	0
202	383	2	2357	0.97327113	0.014425117	9.3719997	0	Büren an der Aare	20200927	774	602	1	9.3719997	1	0	0
203	385	2	663	0.98642534	0.012066365	14.948	0	Diessbach bei Büren	20200927	203	238	1	14.948	1	0	0
204	386	2	1068	0.97565544	0.014044944	12.875	0	Dotzigen	20200927	355	271	1	12.875	1	0	0
205	387	2	3294	0.9505161	0.028233152	4.1209998	0	Lengnau (BE)	20200927	779	838	1	4.1209998	0	0	1
206	388	2	925	0.98162162	0.00972973	12.662	0	Leuzigen	20200927	214	310	1	12.662	1	0	0
207	390	2	890	0.94943821	0.039325844	7.8629999	0	Meinisberg	20200927	302	255	1	7.8629999	1	0	0
208	391	2	637	0.98744112	0.009419153	14.792	0	Oberwil bei Büren	20200927	221	195	1	14.792	1	0	0
209	392	2	2339	0.94527578	0.039333049	6.539	0	Pieterlen	20200927	657	604	1	6.539	0	0	1
210	393	2	688	0.97529072	0.018895349	11.908	0	Rüti bei Büren	20200927	159	206	1	11.908	1	0	0
211	394	2	430	0.97674417	0.01627907	16.361	0	Wengi	20200927	122	160	1	16.361	1	0	0
212	401	2	796	0.98869348	0.006281407	41.535	0	Aefligen	20200927	191	275	1	41.535	0	0	1
213	402	2	448	0.9910714	0.004464286	30.740999	0	Alchenstorf	20200927	106	194	1	30.740999	1	0	0
214	403	2	809	0.98269469	0.009888751	31.667999	0	Bäriswil	20200927	242	256	1	31.667999	0	0	1
215	404	2	10673	0.97385925	0.008432494	42.797001	0	Burgdorf	20200927	4393	2228	1	42.797001	0	1	0
216	405	2	1152	0.98958331	0.004340278	40.726002	0	Ersigen	20200927	473	547	1	40.726002	1	0	0
217	406	2	2265	0.99116999	0.002649007	49.466	0	Hasle bei Burgdorf	20200927	634	716	1	49.466	1	0	0
218	407	2	1253	0.99521148	0.002394254	47.546001	0	Heimiswil	20200927	324	412	1	47.546001	1	0	0
219	409	2	1501	0.97534978	0.009993338	42.967999	0	Hindelbank	20200927	613	553	1	42.967999	1	0	0
220	410	2	351	0.98290598	0.008547009	30.822001	0	Höchstetten	20200927	71	139	1	30.822001	1	0	0
221	411	2	369	0.99457997	0.002710027	41.799999	0	Kernenried	20200927	113	145	1	41.799999	1	0	0
222	412	2	3792	0.97652954	0.007120253	39.557999	0	Kirchberg (BE)	20200927	1297	1259	1	39.557999	0	0	1
223	413	2	1590	0.98176098	0.008805032	28.041	0	Koppigen	20200927	469	491	1	28.041	1	0	0
224	414	2	1794	0.9843924	0.00780379	43.494999	0	Krauchthal	20200927	520	591	1	43.494999	1	0	0
225	415	2	1054	0.9857685	0.004743833	39.953999	0	Lyssach	20200927	306	351	1	39.953999	0	0	1
226	418	2	1948	0.98819304	0.004106776	46.16	0	Oberburg	20200927	527	619	1	46.16	0	0	1
227	420	2	1393	0.97200286	0.011486001	39.557999	0	Rüdtligen-Alchenflüh	20200927	335	398	1	39.557999	0	0	1
228	421	2	124	0.99193549	0.008064516	33.094002	0	Rumendingen	20200927	22	28	1	33.094002	1	0	0
229	423	2	147	1	0	28.041	0	Willadingen	20200927	48	67	1	28.041	1	0	0
230	424	2	1586	0.99180329	0.004413619	33.094002	0	Wynigen	20200927	493	641	1	33.094002	1	0	0
231	431	2	1095	0.18538813	0.7890411	14.837	1	Corgémont	20200927	419	276	0	-14.837	1	0	0
232	432	2	398	0.12311558	0.86432159	22.568001	1	Cormoret	20200927	165	73	0	-22.568001	1	0	0
233	433	2	480	0.21875	0.76666665	17.812	1	Cortébert	20200927	161	95	0	-17.812	1	0	0
234	434	2	814	0.12530713	0.85626537	20.823999	1	Courtelary	20200927	397	198	0	-20.823999	1	0	0
235	435	2	357	0.17927171	0.81512606	31.257	1	La Ferrière	20200927	151	65	0	-31.257	1	0	0
236	438	2	914	0.16849016	0.82713348	3.543	1	Orvin	20200927	330	196	0	-3.543	1	0	0
237	441	2	643	0.28149301	0.70451009	29.712999	1	Renan (BE)	20200927	275	116	0	-29.712999	1	0	0
238	442	2	148	0.47972974	0.51351351	4.1209998	1	Romont (BE)	20200927	55	50	0	-4.1209998	1	0	0
239	443	2	3270	0.082568809	0.89357799	18.535	1	Saint-Imier	20200927	1056	477	0	-18.535	1	0	0
240	444	2	1145	0.13886462	0.84978163	12.119	1	Sonceboz-Sombeval	20200927	419	216	0	-12.119	1	0	0
241	445	2	838	0.2195704	0.76849639	26.624001	1	Sonvilier	20200927	376	194	0	-26.624001	1	0	0
242	446	2	3204	0.11485643	0.87484396	13.176	1	Tramelan	20200927	1284	589	0	-13.176	1	0	0
243	448	2	656	0.12957317	0.847561	24.33	1	Villeret	20200927	230	121	0	-24.33	1	0	0
244	491	2	504	0.95436507	0.039682541	9.8879995	0	Brüttelen	20200927	116	137	1	9.8879995	1	0	0
245	492	2	783	0.95657724	0.035759896	4.7449999	0	Erlach	20200927	396	211	1	4.7449999	1	0	0
246	493	2	309	0.97411001	0.019417476	16.893999	0	Finsterhennen	20200927	78	117	1	16.893999	1	0	0
247	494	2	533	0.85178238	0.14258912	4.4860001	0	Gals	20200927	195	122	1	4.4860001	1	0	0
248	495	2	633	0.87677723	0.11374407	5.7069998	0	Gampelen	20200927	224	158	1	5.7069998	1	0	0
249	496	2	2182	0.95462877	0.03391384	6.3610001	0	Ins	20200927	830	626	1	6.3610001	1	0	0
250	497	2	382	0.96335077	0.028795812	8.9980001	0	Lüscherz	20200927	90	145	1	8.9980001	1	0	0
251	498	2	749	0.95594126	0.02670227	9.4469995	0	Müntschemier	20200927	250	322	1	9.4469995	1	0	0
252	499	2	455	0.98681319	0.002197802	16.893999	0	Siselen	20200927	106	150	1	16.893999	1	0	0
253	500	2	319	0.98119122	0.018808777	10.979	0	Treiten	20200927	82	108	1	10.979	1	0	0
254	501	2	392	0.94897962	0.035714287	7.2719998	0	Tschugg	20200927	121	91	1	7.2719998	1	0	0
255	502	2	585	0.93846154	0.052991454	6.1290002	0	Vinelz	20200927	254	183	1	6.1290002	1	0	0
256	533	2	2020	0.98663366	0.004950495	27.75	0	Bätterkinden	20200927	823	671	1	27.75	1	0	0
257	536	2	131	0.97709924	0.022900764	25.457001	0	Diemerswil	20200927	15	89	1	25.457001	0	0	1
258	538	2	1205	0.97427386	0.009128631	33.280998	0	Fraubrunnen	20200927	1405	1109	1	33.280998	0	0	1
259	540	2	3165	0.97756714	0.01042654	24.868	0	Jegenstorf	20200927	1613	1131	1	24.868	0	0	1
260	541	2	333	0.98198199	0.006006006	23.179001	0	Iffwil	20200927	94	115	1	23.179001	1	0	0
261	543	2	463	0.98920089	0.008639309	29.955	0	Mattstetten	20200927	147	147	1	29.955	0	0	1
262	544	2	2637	0.96169889	0.020857034	28.646999	0	Moosseedorf	20200927	868	722	1	28.646999	0	0	1
263	546	2	6838	0.96373206	0.0165253	25.457001	0	Münchenbuchsee	20200927	2445	1666	1	25.457001	0	0	1
264	551	2	3765	0.96440905	0.016467463	29.955	0	Urtenen-Schönbühl	20200927	1250	891	1	29.955	0	0	1
265	552	2	2771	0.98917359	0.003969686	27.799999	0	Utzenstorf	20200927	992	961	1	27.799999	1	0	0
266	554	2	611	0.9754501	0.011456628	25.087	0	Wiler bei Utzenstorf	20200927	213	207	1	25.087	1	0	0
267	556	2	265	0.99245286	0	24.32	0	Zielebach	20200927	44	80	1	24.32	0	0	1
268	557	2	378	0.978836	0.013227513	24.868	0	Zuzwil (BE)	20200927	158	158	1	24.868	1	0	0
269	561	2	2689	0.98549646	0.009669022	73.415001	0	Adelboden	20200927	573	1282	1	73.415001	1	0	0
270	562	2	1477	0.98781312	0.004739337	57.667	0	Aeschi bei Spiez	20200927	469	691	1	57.667	1	0	0
271	563	2	4988	0.98797113	0.005412991	58.750999	0	Frutigen	20200927	1203	2061	1	58.750999	1	0	0
272	564	2	581	0.98278832	0.006884682	53.959	0	Kandergrund	20200927	118	276	1	53.959	1	0	0
273	565	2	819	0.97924298	0.012210012	47.736	0	Kandersteg	20200927	221	366	1	47.736	1	0	0
274	566	2	709	0.96614951	0.021156559	59.25	0	Krattigen	20200927	267	286	1	59.25	1	0	0
275	567	2	2605	0.99078697	0.00537428	60.689999	0	Reichenbach im Kandertal	20200927	546	1175	1	60.689999	1	0	0
276	571	2	943	0.98515379	0.007423118	80.716003	0	Beatenberg	20200927	229	340	1	80.716003	1	0	0
277	572	2	1678	0.98331344	0.005363528	74.952003	0	Bönigen	20200927	515	650	1	74.952003	0	0	1
278	573	2	2169	0.97418165	0.012448133	90.835999	0	Brienz (BE)	20200927	760	875	1	90.835999	1	0	0
279	574	2	415	0.97831327	0.009638554	92.393997	0	Brienzwiler	20200927	106	166	1	92.393997	1	0	0
280	575	2	286	0.97552449	0.01048951	65.374001	0	Därligen	20200927	69	68	1	65.374001	1	0	0
281	576	2	2846	0.97926915	0.008784259	88.759003	0	Grindelwald	20200927	504	1051	1	88.759003	1	0	0
282	577	2	348	0.98563218	0.005747126	72.753998	0	Gsteigwiler	20200927	118	100	1	72.753998	0	0	1
283	578	2	204	1	0	76.862999	0	Gündlischwand	20200927	45	96	1	76.862999	1	0	0
284	579	2	482	0.99585062	0.002074689	77.333	0	Habkern	20200927	86	257	1	77.333	1	0	0
285	580	2	417	0.98321342	0.009592326	90.941002	0	Hofstetten bei Brienz	20200927	120	167	1	90.941002	1	0	0
286	581	2	3492	0.9670676	0.010309278	70.552002	0	Interlaken	20200927	1057	961	1	70.552002	0	1	0
287	582	2	343	0.99125367	0.005830904	80.411003	0	Iseltwald	20200927	80	133	1	80.411003	1	0	0
288	584	2	1982	0.97023207	0.010595358	81.165001	0	Lauterbrunnen	20200927	325	590	1	81.165001	1	0	0
289	585	2	701	0.97860199	0.012838801	62.257999	0	Leissigen	20200927	241	287	1	62.257999	1	0	0
290	586	2	182	1	0	80.080002	0	Lütschental	20200927	36	73	1	80.080002	1	0	0
291	587	2	2661	0.97519732	0.008267568	70.552002	0	Matten bei Interlaken	20200927	788	841	1	70.552002	0	0	1
292	588	2	246	0.99186993	0	79.064003	0	Niederried bei Interlaken	20200927	74	97	1	79.064003	1	0	0
293	589	2	370	0.97837836	0.002702703	82.652	0	Oberried am Brienzersee	20200927	96	118	1	82.652	1	0	0
294	590	2	1981	0.98081779	0.006562342	75.724998	0	Ringgenberg (BE)	20200927	538	594	1	75.724998	0	0	1
295	591	2	98	0.98979592	0	77.928001	0	Saxeten	20200927	26	30	1	77.928001	1	0	0
296	592	2	469	0.99147123	0.002132196	90.835999	0	Schwanden bei Brienz	20200927	177	152	1	90.835999	1	0	0
297	593	2	3836	0.97419184	0.008342023	70.552002	0	Unterseen	20200927	1283	1263	1	70.552002	0	0	1
298	594	2	1691	0.97811943	0.008870491	72.204002	0	Wilderswil	20200927	521	648	1	72.204002	0	0	1
299	602	2	764	0.99083769	0.006544503	54.313999	0	Arni (BE)	20200927	174	275	1	54.313999	1	0	0
300	603	2	1337	0.98803294	0.005235602	51.358002	0	Biglen	20200927	406	392	1	51.358002	1	0	0
301	605	2	1024	0.99511719	0.002929688	57.224998	0	Bowil	20200927	231	362	1	57.224998	1	0	0
302	606	2	378	0.99206346	0	58.026001	0	Brenzikofen	20200927	128	140	1	58.026001	1	0	0
303	607	2	284	0.99295777	0.003521127	52.652	0	Freimettigen	20200927	88	128	1	52.652	1	0	0
304	608	2	2298	0.98563969	0.005657093	52.325001	0	Grosshöchstetten	20200927	1123	922	1	52.325001	0	0	1
305	609	2	171	1	0	52.652	0	Häutligen	20200927	51	87	1	52.652	1	0	0
306	610	2	396	0.98737371	0.007575758	58.026001	0	Herbligen	20200927	124	152	1	58.026001	1	0	0
307	611	2	586	0.98122865	0.003412969	43.429001	0	Kiesen	20200927	238	237	1	43.429001	1	0	0
308	612	2	3543	0.98475868	0.005362687	52.652	0	Konolfingen	20200927	1358	1224	1	52.652	0	0	1
309	613	2	506	0.99802369	0	57.467999	0	Landiswil	20200927	96	223	1	57.467999	1	0	0
310	614	2	1008	0.97817463	0.013888889	65.268997	0	Linden	20200927	225	409	1	65.268997	1	0	0
311	615	2	411	0.99270076	0.00243309	53.555	0	Mirchel	20200927	112	180	1	53.555	1	0	0
312	616	2	8297	0.97541279	0.011570447	48.512001	0	Münsingen	20200927	3613	2465	1	48.512001	0	0	1
313	617	2	447	0.98434007	0.006711409	54.52	0	Niederhünigen	20200927	185	154	1	54.52	1	0	0
314	619	2	2440	0.98688525	0.006147541	59.534	0	Oberdiessbach	20200927	835	892	1	59.534	1	0	0
315	620	2	637	0.99372059	0.003139718	55.598999	0	Oberthal	20200927	156	203	1	55.598999	1	0	0
316	622	2	440	0.99318182	0.004545454	43.429001	0	Oppligen	20200927	182	136	1	43.429001	1	0	0
317	623	2	2731	0.96924204	0.016477481	44.683998	0	Rubigen	20200927	867	535	1	44.683998	0	0	1
318	626	2	1540	0.99025977	0.003246753	51.473	0	Walkringen	20200927	379	473	1	51.473	1	0	0
319	627	2	8112	0.97177023	0.012820513	45.119999	0	Worb	20200927	2885	2092	1	45.119999	0	0	1
320	628	2	1160	0.98448277	0.006034483	53.555	0	Zäziwil	20200927	367	360	1	53.555	1	0	0
321	629	2	242	0.99173552	0.004132231	54.52	0	Oberhünigen	20200927	67	85	1	54.52	1	0	0
322	632	2	2813	0.9857803	0.00604337	52.140999	0	Wichtrach	20200927	1088	969	1	52.140999	0	0	1
323	662	2	999	0.97897899	0.013013013	10.427	0	Ferenbalm	20200927	290	317	1	10.427	1	0	0
324	663	2	957	0.97387671	0.017763846	28.355	0	Frauenkappelen	20200927	352	281	1	28.355	0	0	1
325	665	2	202	0.9752475	0.024752475	11.683	0	Gurbrü	20200927	40	71	1	11.683	1	0	0
326	666	2	335	0.98208958	0.014925373	7.6199999	0	Kriechenwil	20200927	74	122	1	7.6199999	1	0	0
327	667	2	2082	0.96926033	0.017291067	9.6890001	0	Laupen	20200927	800	571	1	9.6890001	0	0	1
328	668	2	2176	0.9765625	0.014246323	13.554	0	Mühleberg	20200927	685	738	1	13.554	1	0	0
329	669	2	386	0.92746115	0.054404143	2.8429999	0	Münchenwiler	20200927	106	103	1	2.8429999	1	0	0
330	670	2	3417	0.97600234	0.010242903	14.907	0	Neuenegg	20200927	1160	1073	1	14.907	0	0	1
331	671	2	249	0.98795182	0.004016064	13.51	0	Wileroltigen	20200927	89	109	1	13.51	1	0	0
332	681	2	252	0.083333336	0.87698412	7.066	1	Belprahon	20200927	91	56	0	-7.066	1	0	0
333	683	2	101	0.089108914	0.91089112	15.29	1	Champoz	20200927	52	48	0	-15.29	1	0	0
334	687	2	154	0.18181819	0.81818181	4.2150002	1	Corcelles (BE)	20200927	77	48	0	-4.2150002	1	0	0
335	690	2	993	0.076535754	0.91742194	15.41	1	Court	20200927	336	239	0	-15.41	1	0	0
336	691	2	448	0.15848215	0.82589287	3.875	1	Crémines	20200927	158	79	0	-3.875	1	0	0
337	692	2	235	0.063829787	0.93191487	7.5799999	1	Eschert	20200927	91	46	0	-7.5799999	1	0	0
338	694	2	283	0.12720849	0.86219078	4.9489999	1	Grandval	20200927	84	64	0	-4.9489999	1	0	0
339	696	2	249	0.15261044	0.84738958	9.4200001	1	Loveresse	20200927	113	45	0	-9.4200001	1	0	0
340	700	2	5054	0.053423032	0.93114364	9.3940001	1	Moutier	20200927	1781	726	0	-9.3940001	1	0	0
341	701	2	349	0.11747851	0.86819482	11.863	1	Perrefitte	20200927	111	75	0	-11.863	1	0	0
342	703	2	1617	0.085961655	0.90352505	9.4200001	1	Reconvilier	20200927	518	337	0	-9.4200001	1	0	0
343	704	2	167	0.17365269	0.80838323	11.008	1	Roches (BE)	20200927	43	43	0	-11.008	1	0	0
344	706	2	509	0.14145383	0.83693516	9.4200001	1	Saicourt	20200927	152	120	0	-9.4200001	1	0	0
345	707	2	137	0.080291972	0.91970801	9.4200001	1	Saules (BE)	20200927	44	35	0	-9.4200001	1	0	0
346	708	2	38	0.86842108	0.13157895	11.356	1	Schelten	20200927	17	14	0	-11.356	1	0	0
347	709	2	54	0.94444442	0.055555556	4.2150002	1	Seehof	20200927	9	16	0	-4.2150002	1	0	0
348	711	2	213	0.089201875	0.91079813	17.450001	1	Sorvilier	20200927	84	47	0	-17.450001	1	0	0
349	713	2	2193	0.079799362	0.90834475	11.069	1	Tavannes	20200927	710	328	0	-11.069	1	0	0
350	715	2	22	0.63636363	0.36363637	3.3499999	0	Rebévelier	20200927	17	12	1	3.3499999	1	0	0
351	723	2	2451	0.20318237	0.77804977	4.2919998	1	La Neuveville	20200927	1243	382	0	-4.2919998	1	0	0
352	724	2	471	0.15286624	0.83651805	10.217	1	Nods	20200927	220	108	0	-10.217	1	0	0
353	731	2	1322	0.94553709	0.043872919	13.837	0	Aegerten	20200927	406	354	1	13.837	0	0	1
354	732	2	911	0.91437978	0.069154777	12.547	0	Bellmund	20200927	492	309	1	12.547	0	0	1
355	733	2	2939	0.90813202	0.073494382	11.234	0	Brügg	20200927	828	584	1	11.234	0	0	1
356	734	2	319	0.96865201	0.021943573	15.549	0	Bühl	20200927	115	124	1	15.549	1	0	0
357	735	2	246	0.97560978	0.020325202	15.624	0	Epsach	20200927	72	78	1	15.624	1	0	0
358	736	2	290	0.96206897	0.031034483	12.513	0	Hagneck	20200927	90	108	1	12.513	1	0	0
359	737	2	222	0.97747749	0.013513514	15.549	0	Hermrigen	20200927	71	56	1	15.549	1	0	0
360	738	2	498	0.96987951	0.024096385	14.154	0	Jens	20200927	182	143	1	14.154	1	0	0
361	739	2	2527	0.89236248	0.093391374	12.293	0	Ipsach	20200927	1012	687	1	12.293	0	0	1
362	740	2	390	0.91538459	0.06666667	4.2919998	0	Ligerz	20200927	182	117	1	4.2919998	1	0	0
363	741	2	321	0.93457943	0.056074765	15.549	0	Merzligen	20200927	122	89	1	15.549	1	0	0
364	742	2	582	0.9243986	0.068728521	14.643	0	Mörigen	20200927	228	238	1	14.643	0	0	1
365	743	2	5035	0.80854023	0.1654419	10.208	0	Nidau	20200927	1566	738	1	10.208	0	0	1
366	744	2	1893	0.9064976	0.074484944	10.405	0	Orpund	20200927	541	463	1	10.405	0	0	1
367	745	2	2186	0.87648672	0.11253431	12.206	0	Port	20200927	917	700	1	12.206	0	0	1
368	746	2	1361	0.95003676	0.039676707	9.915	0	Safnern	20200927	420	425	1	9.915	0	0	1
369	747	2	317	0.94321769	0.053627759	12.029	0	Scheuren	20200927	126	106	1	12.029	0	0	1
370	748	2	495	0.95151514	0.028282829	12.029	0	Schwadernau	20200927	121	156	1	12.029	0	0	1
371	749	2	1743	0.94549626	0.039013196	15.052	0	Studen (BE)	20200927	515	535	1	15.052	0	0	1
372	750	2	871	0.9402985	0.053960964	14.643	0	Sutz-Lattrigen	20200927	393	240	1	14.643	0	0	1
373	751	2	1907	0.95700055	0.033560567	12.513	0	Täuffelen	20200927	750	692	1	12.513	1	0	0
374	754	2	628	0.98407644	0.011146497	15.624	0	Walperswil	20200927	195	254	1	15.624	1	0	0
375	755	2	1685	0.96320474	0.025519287	16.584	0	Worben	20200927	498	469	1	16.584	0	0	1
376	756	2	892	0.91704035	0.067264572	6.1149998	0	Twann-Tüscherz	20200927	337	239	1	6.1149998	NA	NA	NA
377	761	2	664	0.98493975	0.007530121	36.523998	0	Därstetten	20200927	120	292	1	36.523998	1	0	0
378	762	2	1613	0.99256045	0.001859888	47.092999	0	Diemtigen	20200927	337	751	1	47.092999	1	0	0
379	763	2	1376	0.98546511	0.005813954	43.846001	0	Erlenbach im Simmental	20200927	324	468	1	43.846001	1	0	0
380	766	2	655	0.99694657	0.001526718	31.77	0	Oberwil im Simmental	20200927	113	329	1	31.77	1	0	0
381	767	2	703	0.9871977	0	50.618	0	Reutigen	20200927	196	292	1	50.618	1	0	0
382	768	2	9341	0.98265707	0.007493844	54.710999	0	Spiez	20200927	3212	2806	1	54.710999	0	0	1
383	769	2	1761	0.98466778	0.008517887	48.938999	0	Wimmis	20200927	510	654	1	48.938999	1	0	0
384	782	2	268	0.98880595	0.003731343	112.446	0	Guttannen	20200927	51	105	1	112.446	NA	NA	NA
385	783	2	881	0.9750284	0.007945516	103.463	0	Hasliberg	20200927	193	376	1	103.463	NA	NA	NA
386	784	2	729	0.98902607	0.004115226	104.283	0	Innertkirchen	20200927	208	332	1	104.283	NA	NA	NA
387	785	2	3325	0.97954887	0.008120301	98.746002	0	Meiringen	20200927	990	1149	1	98.746002	1	0	0
388	786	2	487	0.99178642	0.004106776	98.746002	0	Schattenhalb	20200927	97	174	1	98.746002	1	0	0
389	791	2	1085	0.98801845	0.005529954	26.879999	0	Boltigen	20200927	169	455	1	26.879999	1	0	0
390	792	2	1765	0.98526913	0.006798867	31.160999	0	Lenk	20200927	433	734	1	31.160999	1	0	0
391	793	2	1009	0.99207133	0.003964321	24.537001	0	St. Stephan	20200927	194	537	1	24.537001	1	0	0
392	794	2	2346	0.98465472	0.010230179	17.726999	0	Zweisimmen	20200927	514	899	1	17.726999	1	0	0
393	841	2	690	0.96811593	0.028985508	12.134	0	Gsteig	20200927	139	258	1	12.134	1	0	0
394	842	2	593	0.97976393	0.013490725	16.346001	0	Lauenen	20200927	117	282	1	16.346001	1	0	0
395	843	2	4460	0.94618833	0.029147983	5.5219998	0	Saanen	20200927	1076	1502	1	5.5219998	1	0	0
396	852	2	1254	0.99601275	0.002392344	23.18	0	Guggisberg	20200927	265	442	1	23.18	1	0	0
397	853	2	1251	0.98800957	0.006394884	28.855	0	Rüschegg	20200927	322	455	1	28.855	1	0	0
398	855	2	5114	0.98494327	0.007235041	17.950001	0	Schwarzenburg	20200927	1641	1515	1	17.950001	NA	NA	NA
399	861	2	7234	0.9751175	0.011058888	36.903	0	Belp	20200927	2682	2409	1	36.903	0	0	1
400	863	2	790	0.99240506	0.003797468	34.513	0	Burgistein	20200927	263	313	1	34.513	1	0	0
401	866	2	723	0.98201936	0.015214385	40.59	0	Gerzensee	20200927	346	336	1	40.59	1	0	0
402	867	2	571	0.98598951	0.012259195	38.166	0	Gurzelen	20200927	196	245	1	38.166	1	0	0
403	869	2	618	0.98867315	0.003236246	37.377998	0	Kaufdorf	20200927	311	230	1	37.377998	0	0	1
404	870	2	2648	0.95808154	0.020015106	33.418999	0	Kehrsatz	20200927	1054	613	1	33.418999	0	0	1
405	872	2	808	0.9752475	0.011138614	37.672001	0	Kirchdorf (BE)	20200927	462	476	1	37.672001	1	0	0
406	879	2	1978	0.99292213	0.00404449	30.254	0	Riggisberg	20200927	623	771	1	30.254	1	0	0
407	880	2	1525	0.99016392	0.004590164	31.988001	0	Rüeggisberg	20200927	344	544	1	31.988001	1	0	0
408	883	2	1597	0.99248594	0.00313087	40.827	0	Seftigen	20200927	482	529	1	40.827	0	0	1
409	884	2	1731	0.98093587	0.010976315	39.582001	0	Toffen	20200927	656	578	1	39.582001	0	0	1
410	885	2	1294	0.98145288	0.00618238	44.604	0	Uttigen	20200927	569	522	1	44.604	0	0	1
411	886	2	2108	0.9909867	0.00426945	37.807999	0	Wattenwil	20200927	669	739	1	37.807999	1	0	0
412	888	2	1477	0.99119836	0.004739337	33.534	0	Wald (BE)	20200927	398	476	1	33.534	1	0	0
413	901	2	1934	0.99793172	0.000517063	68.700996	0	Eggiwil	20200927	372	740	1	68.700996	1	0	0
414	902	2	7013	0.98973334	0.003707401	64.688004	0	Langnau im Emmental	20200927	2436	1932	1	64.688004	1	0	0
415	903	2	2084	0.99472171	0.003838772	59.221001	0	Lauperswil	20200927	484	671	1	59.221001	1	0	0
416	904	2	959	0.99895728	0.001042753	64.248001	0	Röthenbach im Emmental	20200927	170	414	1	64.248001	1	0	0
417	905	2	1763	0.9954623	0.001701645	58.379002	0	Rüderswil	20200927	436	576	1	58.379002	1	0	0
418	906	2	701	0.99572039	0.001426534	85.634003	0	Schangnau	20200927	118	421	1	85.634003	1	0	0
419	907	2	2179	0.99219823	0.005048187	59.868999	0	Signau	20200927	564	733	1	59.868999	1	0	0
420	908	2	1150	0.99913043	0.000869565	73.955002	0	Trub	20200927	298	366	1	73.955002	1	0	0
421	909	2	1157	0.99740708	0.000864304	70.775002	0	Trubschachen	20200927	295	358	1	70.775002	1	0	0
422	921	2	600	0.98166668	0.008333334	50.085999	0	Amsoldingen	20200927	221	216	1	50.085999	1	0	0
423	922	2	948	0.99472576	0.004219409	40.650002	0	Blumenstein	20200927	217	395	1	40.650002	1	0	0
424	923	2	1134	0.99294531	0.002645503	70.742996	0	Buchholterberg	20200927	261	532	1	70.742996	1	0	0
425	924	2	390	0.99230766	0	75.053001	0	Eriz	20200927	102	190	1	75.053001	1	0	0
426	925	2	558	0.99641579	0.003584229	66.686996	0	Fahrni	20200927	182	229	1	66.686996	1	0	0
427	927	2	548	0.9616788	0.00729927	68.536003	0	Heiligenschwendi	20200927	185	166	1	68.536003	1	0	0
428	928	2	4135	0.98113662	0.006045949	59.013	0	Heimberg	20200927	1440	1439	1	59.013	0	0	1
429	929	2	3143	0.98218262	0.008908686	65.132004	0	Hilterfingen	20200927	1231	920	1	65.132004	0	0	1
430	931	2	360	0.99166667	0.002777778	66.726997	0	Homberg	20200927	82	165	1	66.726997	1	0	0
431	932	2	179	1	0	71.042999	0	Horrenbach-Buchen	20200927	28	90	1	71.042999	1	0	0
432	934	2	1785	0.98151261	0.008963586	66.716003	0	Oberhofen am Thunersee	20200927	658	637	1	66.716003	0	0	1
433	935	2	365	0.99178082	0.008219178	69.037003	0	Oberlangenegg	20200927	71	177	1	69.037003	1	0	0
434	936	2	196	1	0	40.650002	0	Pohlern	20200927	21	88	1	40.650002	1	0	0
435	938	2	3555	0.985654	0.005907173	71.892998	0	Sigriswil	20200927	1070	1597	1	71.892998	1	0	0
436	939	2	10999	0.97981632	0.008000728	62.169998	0	Steffisburg	20200927	3761	3260	1	62.169998	0	0	1
437	940	2	140	0.98571426	0	71.042999	0	Teuffenthal (BE)	20200927	31	62	1	71.042999	1	0	0
438	941	2	1517	0.98549771	0.009228741	45.960999	0	Thierachern	20200927	594	632	1	45.960999	0	0	1
439	942	2	30427	0.97403622	0.009958261	61.181	0	Thun	20200927	10541	7837	1	61.181	0	1	0
440	943	2	515	0.9883495	0.009708738	44.254002	0	Uebeschi	20200927	160	192	1	44.254002	1	0	0
441	944	2	4437	0.9848997	0.007662835	44.875	0	Uetendorf	20200927	1238	1510	1	44.875	0	0	1
442	945	2	724	0.99723756	0.002762431	68.174004	0	Unterlangenegg	20200927	182	276	1	68.174004	1	0	0
443	946	2	226	1	0	73.728996	0	Wachseldorn	20200927	25	102	1	73.728996	1	0	0
444	947	2	198	1	0	52.099998	0	Zwieselberg	20200927	67	87	1	52.099998	1	0	0
445	948	2	491	0.98981673	0.010183299	40.389999	0	Forst-Längenbühl	20200927	170	237	1	40.389999	1	0	0
446	951	2	948	0.99578059	0.002109705	54.068001	0	Affoltern im Emmental	20200927	205	365	1	54.068001	1	0	0
447	952	2	842	0.99643707	0.003562945	53.306	0	Dürrenroth	20200927	190	295	1	53.306	1	0	0
448	953	2	1128	0.9902482	0.002659574	52.169998	0	Eriswil	20200927	214	346	1	52.169998	1	0	0
449	954	2	3640	0.98818684	0.003571429	47.053001	0	Huttwil	20200927	907	1164	1	47.053001	1	0	0
450	955	2	3037	0.99110967	0.004609813	52.469002	0	Lützelflüh	20200927	859	1094	1	52.469002	1	0	0
451	956	2	2319	0.99094439	0.005174644	51.316002	0	Rüegsau	20200927	648	868	1	51.316002	1	0	0
452	957	2	3955	0.99165612	0.003286979	59.453999	0	Sumiswald	20200927	927	1218	1	59.453999	1	0	0
453	958	2	844	0.99170613	0.002369668	60.426998	0	Trachselwald	20200927	162	281	1	60.426998	1	0	0
454	959	2	443	0.99774265	0.002257336	48.383999	0	Walterswil (BE)	20200927	78	185	1	48.383999	1	0	0
455	960	2	921	0.99457109	0.002171553	51.866001	0	Wyssachen	20200927	206	302	1	51.866001	1	0	0
456	971	2	1041	0.98751199	0.003842459	20.764999	0	Attiswil	20200927	282	425	1	20.764999	1	0	0
457	972	2	45	1	0	31.111	0	Berken	20200927	5	25	1	31.111	1	0	0
458	973	2	539	0.98515773	0.011131725	33.294998	0	Bettenhausen	20200927	157	208	1	33.294998	1	0	0
459	975	2	182	0.98351645	0.010989011	22.797001	0	Farnern	20200927	49	65	1	22.797001	1	0	0
460	976	2	245	0.98775512	0.012244898	31.111	0	Graben	20200927	74	90	1	31.111	1	0	0
461	977	2	765	0.98692811	0.003921569	32.765999	0	Heimenhausen	20200927	202	332	1	32.765999	1	0	0
462	979	2	4488	0.97972369	0.007130125	34.388	0	Herzogenbuchsee	20200927	1552	1235	1	34.388	1	0	0
463	980	2	503	0.98807156	0.003976143	29.586	0	Inkwil	20200927	155	178	1	29.586	1	0	0
464	981	2	2714	0.97826087	0.007369197	28.266001	0	Niederbipp	20200927	704	896	1	28.266001	1	0	0
465	982	2	1033	0.9835431	0.001936109	31.141001	0	Niederönz	20200927	395	391	1	31.141001	1	0	0
466	983	2	1017	0.98033434	0.004916421	25.992001	0	Oberbipp	20200927	340	397	1	25.992001	1	0	0
467	985	2	515	0.99805826	0.001941748	34.467999	0	Ochlenberg	20200927	131	168	1	34.467999	1	0	0
468	987	2	361	0.98891968	0.002770083	22.797001	0	Rumisberg	20200927	76	171	1	22.797001	1	0	0
469	988	2	1105	0.99276018	0.004524887	34.639	0	Seeberg	20200927	373	397	1	34.639	1	0	0
470	989	2	747	0.9906292	0.005354752	34.467999	0	Thörigen	20200927	224	287	1	34.467999	1	0	0
471	990	2	206	0.99514562	0	26.315001	0	Walliswil bei Niederbipp	20200927	39	62	1	26.315001	1	0	0
472	991	2	454	0.99339205	0.004405286	28.715	0	Walliswil bei Wangen	20200927	119	159	1	28.715	1	0	0
473	992	2	1388	0.98270893	0.00648415	26.315001	0	Wangen an der Aare	20200927	446	508	1	26.315001	1	0	0
474	993	2	311	0.98713827	0.006430868	28.896	0	Wangenried	20200927	83	115	1	28.896	1	0	0
475	995	2	1847	0.98050892	0.00378993	24.438	0	Wiedlisbach	20200927	406	427	1	24.438	1	0	0
476	1001	3	480	0.99583334	0	80.889	0	Doppleschwand	20200927	150	247	1	80.889	1	0	0
477	1002	3	2478	0.99233252	0.00322841	83.882004	0	Entlebuch	20200927	558	1066	1	83.882004	1	0	0
478	1004	3	1193	0.99329424	0.001676446	93.981003	0	Flühli	20200927	247	672	1	93.981003	1	0	0
479	1005	3	1256	0.99601912	0.000796178	85.709999	0	Hasle (LU)	20200927	277	633	1	85.709999	1	0	0
480	1007	3	529	0.99810964	0	83.625	0	Romoos	20200927	126	236	1	83.625	1	0	0
481	1008	3	2851	0.99123114	0.003507541	88.637001	0	Schüpfheim	20200927	953	1218	1	88.637001	1	0	0
482	1009	3	1397	0.99355763	0.00071582	78.157997	0	Werthenstein	20200927	350	543	1	78.157997	1	0	0
483	1021	3	684	0.98245615	0.001461988	83.870003	0	Aesch (LU)	20200927	221	335	1	83.870003	1	0	0
484	1023	3	1617	0.98948669	0.003710575	86.042999	0	Ballwil	20200927	551	740	1	86.042999	1	0	0
485	1024	3	16408	0.966236	0.005728913	88.045998	0	Emmen	20200927	4319	4093	1	88.045998	0	0	1
486	1025	3	524	0.99045801	0.001908397	83.945	0	Ermensee	20200927	215	280	1	83.945	1	0	0
487	1026	3	2212	0.98417723	0.003616637	84.528999	0	Eschenbach (LU)	20200927	789	917	1	84.528999	1	0	0
488	1030	3	3083	0.9847551	0.003567953	83.945	0	Hitzkirch	20200927	1120	1424	1	83.945	1	0	0
489	1031	3	5084	0.98072386	0.005507474	82.795998	0	Hochdorf	20200927	1851	1761	1	82.795998	1	0	0
490	1032	3	1710	0.98830408	0.002923977	85.734001	0	Hohenrain	20200927	474	657	1	85.734001	1	0	0
491	1033	3	1319	0.99166036	0.0015163	99.351997	0	Inwil	20200927	566	580	1	99.351997	1	0	0
492	1037	3	1312	0.98856705	0.002286585	79.375	0	Rain	20200927	607	770	1	79.375	1	0	0
493	1039	3	1102	0.99274045	0.002722323	80.681999	0	Römerswil	20200927	346	497	1	80.681999	1	0	0
494	1040	3	4543	0.98371118	0.004842615	84.431999	0	Rothenburg	20200927	1878	1773	1	84.431999	0	0	1
495	1041	3	540	0.99444443	0	85.443001	0	Schongau	20200927	194	279	1	85.443001	1	0	0
496	1051	3	3552	0.96677929	0.007601352	94.408997	0	Adligenswil	20200927	1563	1114	1	94.408997	0	0	1
497	1052	3	3182	0.96260214	0.009428033	93.485001	0	Buchrain	20200927	1235	1110	1	93.485001	0	0	1
498	1053	3	852	0.97065729	0.004694836	100.318	0	Dierikon	20200927	268	245	1	100.318	NA	NA	NA
499	1054	3	7514	0.96566409	0.004391802	92.112999	0	Ebikon	20200927	2379	2159	1	92.112999	0	0	1
500	1055	3	605	0.97190082	0.011570248	96.084999	0	Gisikon	20200927	253	303	1	96.084999	0	0	1
501	1056	3	529	0.97164464	0.009451796	112.786	0	Greppen	20200927	233	268	1	112.786	NA	NA	NA
502	1057	3	204	1	0	96.084999	0	Honau	20200927	83	96	1	96.084999	0	0	1
503	1058	3	8821	0.96837091	0.00680195	92.782997	0	Horw	20200927	3496	2895	1	92.782997	0	0	1
504	1059	3	17697	0.97055995	0.005933209	90.846001	0	Kriens	20200927	6127	4830	1	90.846001	0	0	1
505	1061	3	51515	0.95756578	0.009841793	89.255997	0	Luzern	20200927	21123	10465	1	89.255997	0	1	0
506	1062	3	4285	0.98879814	0.002333722	93.220001	0	Malters	20200927	1660	1569	1	93.220001	1	0	0
507	1063	3	4469	0.97426718	0.008950548	95.177002	0	Meggen	20200927	1827	1921	1	95.177002	0	0	1
508	1064	3	738	0.97696477	0.001355014	101.98	0	Meierskappel	20200927	280	318	1	101.98	NA	NA	NA
509	1065	3	2289	0.97422457	0.003058104	97.461998	0	Root	20200927	897	790	1	97.461998	0	0	1
510	1066	3	1085	0.99078339	0.003686636	97.992996	0	Schwarzenberg	20200927	349	525	1	97.992996	1	0	0
511	1067	3	1344	0.97842264	0.005952381	104.197	0	Udligenswil	20200927	582	553	1	104.197	NA	NA	NA
512	1068	3	732	0.97950822	0.00409836	121.823	0	Vitznau	20200927	276	299	1	121.823	NA	NA	NA
513	1069	3	2468	0.96799028	0.010129659	116.571	0	Weggis	20200927	840	1088	1	116.571	NA	NA	NA
514	1081	3	3102	0.99129593	0.001611863	74.738998	0	Beromünster	20200927	1206	1517	1	74.738998	1	0	0
515	1082	3	1128	0.98404253	0.00177305	69.971001	0	Büron	20200927	381	469	1	69.971001	1	0	0
516	1083	3	1814	0.99448735	0.00275634	75.146004	0	Buttisholz	20200927	551	863	1	75.146004	1	0	0
517	1084	3	942	0.985138	0.005307856	76.779999	0	Eich	20200927	369	453	1	76.779999	1	0	0
518	1085	3	1172	0.98037541	0.002559727	67.898003	0	Geuensee	20200927	455	511	1	67.898003	1	0	0
519	1086	3	1927	0.99636739	0.000518941	67.329002	0	Grosswangen	20200927	543	812	1	67.329002	1	0	0
520	1088	3	1251	0.98481214	0.003197442	76.882004	0	Hildisrieden	20200927	564	648	1	76.882004	1	0	0
521	1089	3	1194	0.9891122	0.004187605	62.291	0	Knutwil	20200927	467	496	1	62.291	1	0	0
522	1091	3	680	0.99411762	0	70.017998	0	Mauensee	20200927	363	300	1	70.017998	1	0	0
523	1093	3	3879	0.98582107	0.003093581	80.058998	0	Neuenkirch	20200927	1448	1568	1	80.058998	1	0	0
524	1094	3	1854	0.97896439	0.005393743	72.556	0	Nottwil	20200927	845	860	1	72.556	1	0	0
525	1095	3	1872	0.98130339	0.005876069	68.642998	0	Oberkirch	20200927	1274	938	1	68.642998	1	0	0
526	1097	3	1341	0.98135722	0.004474273	75.035004	0	Rickenbach (LU)	20200927	539	773	1	75.035004	1	0	0
527	1098	3	4545	0.99141914	0.002860286	81.635002	0	Ruswil	20200927	1466	1687	1	81.635002	1	0	0
528	1099	3	1576	0.98477155	0.001903553	68.453003	0	Schenkon	20200927	631	820	1	68.453003	1	0	0
529	1100	3	427	0.99765807	0.00234192	72.226997	0	Schlierbach	20200927	177	272	1	72.226997	1	0	0
530	1102	3	2487	0.97868919	0.004825091	74.476997	0	Sempach	20200927	1217	915	1	74.476997	1	0	0
531	1103	3	5486	0.97666788	0.003645643	66.454002	0	Sursee	20200927	2590	1742	1	66.454002	1	0	0
532	1104	3	2589	0.98261875	0.003862495	65.949997	0	Triengen	20200927	678	940	1	65.949997	1	0	0
533	1107	3	2854	0.98633498	0.001401542	75.345001	0	Wolhusen	20200927	724	913	1	75.345001	1	0	0
534	1121	3	351	0.99715102	0.002849003	61.823002	0	Alberswil	20200927	114	172	1	61.823002	1	0	0
535	1122	3	618	0.98867315	0.001618123	48.216	0	Altbüron	20200927	196	230	1	48.216	1	0	0
536	1123	3	826	0.99394673	0.001210654	56.728001	0	Altishofen	20200927	360	450	1	56.728001	1	0	0
537	1125	3	3012	0.98339975	0.004316069	55.876999	0	Dagmersellen	20200927	945	1224	1	55.876999	1	0	0
538	1127	3	842	0.98099762	0.003562945	59.759998	0	Egolzwil	20200927	303	349	1	59.759998	1	0	0
539	1128	3	1538	0.99219763	0.001950585	63.09	0	Ettiswil	20200927	469	676	1	63.09	1	0	0
540	1129	3	467	0.99357599	0	55.827	0	Fischbach	20200927	94	204	1	55.827	1	0	0
541	1131	3	555	0.990991	0.003603604	49.286999	0	Grossdietwil	20200927	161	225	1	49.286999	1	0	0
542	1132	3	1351	0.99629903	0.000740192	70.524002	0	Hergiswil bei Willisau	20200927	315	579	1	70.524002	1	0	0
543	1135	3	1134	1	0	69.846001	0	Luthern	20200927	210	410	1	69.846001	1	0	0
544	1136	3	2008	0.99501991	0.001494024	70.984001	0	Menznau	20200927	456	794	1	70.984001	1	0	0
545	1137	3	1317	0.98253608	0.003037206	57.141998	0	Nebikon	20200927	365	450	1	57.141998	1	0	0
546	1139	3	1783	0.98485696	0.003925968	55.098	0	Pfaffnau	20200927	489	548	1	55.098	1	0	0
547	1140	3	3855	0.98573279	0.002075227	51.469002	0	Reiden	20200927	1073	1287	1	51.469002	1	0	0
548	1142	3	458	0.98908299	0.008733625	51.214001	0	Roggliswil	20200927	133	206	1	51.214001	1	0	0
549	1143	3	2061	0.99175155	0.002911208	59.405998	0	Schötz	20200927	700	809	1	59.405998	1	0	0
550	1145	3	598	0.99163878	0.005016722	51.481998	0	Ufhusen	20200927	158	290	1	51.481998	1	0	0
551	1146	3	945	0.9820106	0.001058201	60.421001	0	Wauwil	20200927	380	461	1	60.421001	1	0	0
552	1147	3	956	0.98117155	0.006276151	49.063	0	Wikon	20200927	261	289	1	49.063	1	0	0
553	1150	3	1436	0.99512535	0.002785515	67.139999	0	Zell (LU)	20200927	345	523	1	67.139999	1	0	0
554	1151	3	5340	0.99138576	0.001310861	66.213997	0	Willisau	20200927	1777	2200	1	66.213997	1	0	0
555	1201	4	6016	0.98038566	0.002493351	129.39999	0	Altdorf (UR)	20200927	2057	1776	1	129.39999	NA	NA	NA
556	1202	4	998	0.96893787	0.004008016	105.506	0	Andermatt	20200927	291	301	1	105.506	NA	NA	NA
557	1203	4	1117	0.98567593	0.00179051	130.97501	0	Attinghausen	20200927	289	491	1	130.97501	NA	NA	NA
558	1205	4	2922	0.99178642	0.001368925	131.65401	0	Bürglen (UR)	20200927	672	987	1	131.65401	NA	NA	NA
559	1206	4	2909	0.98315573	0.003093847	131.545	0	Erstfeld	20200927	653	850	1	131.545	NA	NA	NA
560	1207	4	1305	0.98927206	0	128.13	0	Flüelen	20200927	328	531	1	128.13	NA	NA	NA
561	1208	4	404	0.98267329	0	111.114	0	Göschenen	20200927	68	131	1	111.114	NA	NA	NA
562	1209	4	514	0.9902724	0.003891051	120.835	0	Gurtnellen	20200927	89	162	1	120.835	NA	NA	NA
563	1210	4	172	0.97674417	0	102.647	0	Hospental	20200927	26	56	1	102.647	NA	NA	NA
564	1211	4	388	0.99484539	0.00257732	138.164	0	Isenthal	20200927	106	153	1	138.164	NA	NA	NA
565	1212	4	126	1	0	97.414001	0	Realp	20200927	25	54	1	97.414001	1	0	0
566	1213	4	3647	0.99122566	0.002467782	131.601	0	Schattdorf	20200927	989	1308	1	131.601	NA	NA	NA
567	1214	4	1181	0.99068588	0.00084674	128.989	0	Seedorf (UR)	20200927	321	493	1	128.989	NA	NA	NA
568	1215	4	456	0.9868421	0.00877193	121.107	0	Seelisberg	20200927	95	189	1	121.107	NA	NA	NA
569	1216	4	1617	0.99443412	0.000618429	126.942	0	Silenen	20200927	304	585	1	126.942	NA	NA	NA
570	1217	4	250	0.99199998	0	134.06799	0	Sisikon	20200927	38	101	1	134.06799	NA	NA	NA
571	1218	4	711	1	0	136.97301	0	Spiringen	20200927	99	312	1	136.97301	NA	NA	NA
572	1219	4	550	0.99636364	0	141.82401	0	Unterschächen	20200927	97	270	1	141.82401	NA	NA	NA
573	1220	4	371	0.99460918	0	115.16	0	Wassen	20200927	43	124	1	115.16	NA	NA	NA
574	1301	5	8928	0.98510307	0.003024194	136.77699	0	Einsiedeln	20200927	2976	4418	1	136.77699	NA	NA	NA
575	1311	5	1309	0.97860962	0.004583652	135.07401	0	Gersau	20200927	364	563	1	135.07401	NA	NA	NA
576	1321	5	2722	0.97207934	0.009184423	135.436	0	Feusisberg	20200927	907	1303	1	135.436	NA	NA	NA
577	1322	5	8885	0.96668541	0.005627462	133.47099	0	Freienbach	20200927	2896	3389	1	133.47099	NA	NA	NA
578	1323	5	4389	0.96286172	0.00979722	130.472	0	Wollerau	20200927	1324	1687	1	130.472	NA	NA	NA
579	1331	5	7352	0.97714907	0.005848749	109.855	0	Küssnacht (SZ)	20200927	2536	3043	1	109.855	NA	NA	NA
580	1341	5	3207	0.97474277	0.006236358	139.856	0	Altendorf	20200927	1273	1581	1	139.856	NA	NA	NA
581	1342	5	2691	0.98030472	0.005202527	142.642	0	Galgenen	20200927	844	1212	1	142.642	NA	NA	NA
582	1343	5	125	0.97600001	0	155.40401	0	Innerthal	20200927	35	79	1	155.40401	NA	NA	NA
583	1344	5	4102	0.97294003	0.003656753	142.644	0	Lachen	20200927	1691	1509	1	142.644	NA	NA	NA
584	1345	5	1797	0.97885364	0.003338898	153.33501	0	Reichenburg	20200927	536	819	1	153.33501	NA	NA	NA
585	1346	5	4239	0.98159945	0.002123142	147.254	0	Schübelbach	20200927	1223	1702	1	147.254	NA	NA	NA
586	1347	5	1772	0.97573364	0.001693002	148.59	0	Tuggen	20200927	513	895	1	148.59	NA	NA	NA
587	1348	5	735	0.99591839	0.001360544	152.00101	0	Vorderthal	20200927	141	355	1	152.00101	NA	NA	NA
588	1349	5	3083	0.98799872	0.002270516	144.49699	0	Wangen (SZ)	20200927	971	1262	1	144.49699	NA	NA	NA
589	1361	5	327	1	0	147.024	0	Alpthal	20200927	73	243	1	147.024	NA	NA	NA
590	1362	5	6274	0.97880143	0.004462862	113.698	0	Arth	20200927	1993	2409	1	113.698	NA	NA	NA
591	1363	5	535	0.99626166	0	136.832	0	Illgau	20200927	112	238	1	136.832	NA	NA	NA
592	1364	5	5230	0.9827916	0.00248566	128.66701	0	Ingenbohl	20200927	1892	2075	1	128.66701	NA	NA	NA
593	1365	5	651	0.98463899	0.004608295	119.536	0	Lauerz	20200927	182	372	1	119.536	NA	NA	NA
594	1366	5	599	0.98497498	0	131.349	0	Morschach	20200927	200	277	1	131.349	NA	NA	NA
595	1367	5	2586	0.99651974	0.001160093	135.207	0	Muotathal	20200927	475	1333	1	135.207	NA	NA	NA
596	1368	5	577	0.98786831	0.003466205	143.19501	0	Oberiberg	20200927	164	341	1	143.19501	NA	NA	NA
597	1369	5	48	1	0	134.06799	0	Riemenstalden	20200927	10	25	1	134.06799	NA	NA	NA
598	1370	5	1353	0.98891354	0	137.04201	0	Rothenthurm	20200927	271	791	1	137.04201	NA	NA	NA
599	1371	5	1043	0.99137104	0.001917546	132.944	0	Sattel	20200927	247	658	1	132.944	NA	NA	NA
600	1372	5	9585	0.98351592	0.001564945	126.474	0	Schwyz	20200927	3065	3695	1	126.474	NA	NA	NA
601	1373	5	1996	0.98647296	0.001503006	123.774	0	Steinen	20200927	682	1028	1	123.774	NA	NA	NA
602	1374	5	626	0.9920128	0	121.568	0	Steinerberg	20200927	144	310	1	121.568	NA	NA	NA
603	1375	5	1584	0.99242425	0.002525253	146.38	0	Unteriberg	20200927	242	985	1	146.38	NA	NA	NA
604	1401	6	3378	0.98460627	0.002072232	102.406	0	Alpnach	20200927	1094	1520	1	102.406	NA	NA	NA
605	1402	6	2344	0.97781569	0.007679181	122.093	0	Engelberg	20200927	798	1126	1	122.093	NA	NA	NA
606	1403	6	2440	0.9934426	0.001229508	109.641	0	Giswil	20200927	638	1027	1	109.641	NA	NA	NA
607	1404	6	3826	0.99320441	0.002613696	108.401	0	Kerns	20200927	1084	1920	1	108.401	NA	NA	NA
608	1405	6	1461	0.98973304	0.004106776	107.393	0	Lungern	20200927	411	726	1	107.393	NA	NA	NA
609	1406	6	3053	0.98558795	0.004258107	110.757	0	Sachseln	20200927	1132	1346	1	110.757	NA	NA	NA
610	1407	6	6481	0.98349023	0.004320321	108.795	0	Sarnen	20200927	2206	2606	1	108.795	NA	NA	NA
611	1501	7	2114	0.98628193	0.004730369	109.724	0	Beckenried	20200927	689	1061	1	109.724	NA	NA	NA
612	1502	7	3439	0.97819132	0.004070951	105.66	0	Buochs	20200927	1024	1406	1	105.66	NA	NA	NA
613	1503	7	1159	0.98446935	0.002588438	106.591	0	Dallenwil	20200927	379	597	1	106.591	NA	NA	NA
614	1504	7	844	0.97511846	0.002369668	115.05	0	Emmetten	20200927	236	382	1	115.05	NA	NA	NA
615	1505	7	2990	0.9792642	0.006354515	106.499	0	Ennetbürgen	20200927	991	1315	1	106.499	NA	NA	NA
616	1506	7	1384	0.98482656	0.005057803	103.849	0	Ennetmoos	20200927	429	608	1	103.849	NA	NA	NA
617	1507	7	3667	0.97054815	0.010635396	96.621002	0	Hergiswil (NW)	20200927	1026	1477	1	96.621002	0	0	1
618	1508	7	2154	0.98328692	0.002321263	102.093	0	Oberdorf (NW)	20200927	658	956	1	102.093	NA	NA	NA
619	1509	7	5120	0.9765625	0.0046875	102.093	0	Stans	20200927	2017	1905	1	102.093	NA	NA	NA
620	1510	7	3239	0.96850878	0.009262118	99.432999	0	Stansstad	20200927	861	1181	1	99.432999	0	0	1
621	1511	7	1374	0.98981076	0.002911208	109.389	0	Wolfenschiessen	20200927	375	659	1	109.389	NA	NA	NA
622	1630	8	10125	0.97402471	0.004444445	164.17	0	Glarus Nord	20200927	2553	3512	1	164.17	NA	NA	NA
623	1631	8	7197	0.97582328	0.003056829	176.604	0	Glarus Süd	20200927	1629	2454	1	176.604	NA	NA	NA
624	1632	8	7767	0.97849876	0.003089996	170.048	0	Glarus	20200927	1981	2102	1	170.048	NA	NA	NA
625	1701	9	12469	0.95885795	0.010586254	112.271	0	Baar	20200927	4858	4428	1	112.271	NA	NA	NA
626	1702	9	8878	0.9594503	0.009348952	106.065	0	Cham	20200927	3636	2965	1	106.065	NA	NA	NA
627	1703	9	5017	0.96651387	0.011162049	103.695	0	Hünenberg	20200927	2170	1854	1	103.695	NA	NA	NA
628	1704	9	3106	0.97327751	0.009980682	118.813	0	Menzingen	20200927	962	1143	1	118.813	NA	NA	NA
629	1705	9	1297	0.97224367	0.00848111	117.442	0	Neuheim	20200927	387	526	1	117.442	NA	NA	NA
630	1706	9	3298	0.9766525	0.006064281	129.313	0	Oberägeri	20200927	1022	1457	1	129.313	NA	NA	NA
631	1707	9	4594	0.96451896	0.011101437	99.285004	0	Risch	20200927	2142	1978	1	99.285004	0	0	1
632	1708	9	5824	0.95861953	0.011504121	108.856	0	Steinhausen	20200927	2262	1716	1	108.856	NA	NA	NA
633	1709	9	4888	0.97360885	0.008387889	122.826	0	Unterägeri	20200927	1696	1983	1	122.826	NA	NA	NA
634	1710	9	1943	0.95522386	0.013381369	118.326	0	Walchwil	20200927	674	847	1	118.326	NA	NA	NA
635	1711	9	15499	0.95070648	0.01309762	112.271	0	Zug	20200927	6729	4730	1	112.271	NA	NA	NA
636	2008	10	199	0.13065326	0.8492462	27.287001	1	Châtillon (FR)	20200927	178	60	0	-27.287001	1	0	0
637	2011	10	789	0.041825093	0.94803548	22.379	1	Cugy (FR)	20200927	546	254	0	-22.379	1	0	0
638	2016	10	419	0.021479713	0.97852027	23.485001	1	Fétigny	20200927	308	127	0	-23.485001	1	0	0
639	2022	10	419	0.29116946	0.69451076	17.347	1	Gletterens	20200927	277	216	0	-17.347	1	0	0
640	2025	10	482	0.072614111	0.91286308	25.846001	1	Lully (FR)	20200927	285	168	0	-25.846001	1	0	0
641	2027	10	226	0.044247787	0.95575219	26.624001	1	Ménières	20200927	107	58	0	-26.624001	1	0	0
642	2029	10	1308	0.058103975	0.93501526	16.981001	1	Montagny (FR)	20200927	692	290	0	-16.981001	1	0	0
643	2035	10	225	0.044444446	0.94666666	30.326	1	Nuvilly	20200927	114	63	0	-30.326	1	0	0
644	2038	10	43	0.11627907	0.88372093	35.530998	1	Prévondavaux	20200927	23	13	0	-35.530998	1	0	0
645	2041	10	850	0.072941177	0.91647059	12.94	1	Saint-Aubin (FR)	20200927	457	242	0	-12.94	1	0	0
646	2043	10	112	0.080357142	0.90178573	20.726999	1	Sévaz	20200927	95	40	0	-20.726999	1	0	0
647	2044	10	224	0.053571429	0.9464286	29.934999	1	Surpierre	20200927	278	191	0	-29.934999	1	0	0
648	2045	10	200	0.13500001	0.86000001	15.051	1	Vallon	20200927	124	49	0	-15.051	1	0	0
649	2050	10	764	0.061518326	0.92670155	24.622999	1	Les Montets	20200927	429	190	0	-24.622999	1	0	0
650	2051	10	526	0.14068441	0.85361218	15.802	1	Delley-Portalban	20200927	319	194	0	-15.802	1	0	0
651	2061	10	135	0.029629629	0.94814813	44.326	1	Auboranges	20200927	75	46	0	-44.326	1	0	0
652	2063	10	473	0.025369979	0.97251588	31.716999	1	Billens-Hennens	20200927	200	108	0	-31.716999	1	0	0
653	2066	10	146	0.061643835	0.93835616	39.734001	1	Chapelle (Glâne)	20200927	103	37	0	-39.734001	1	0	0
654	2067	10	263	0.007604563	0.98859316	29.378	1	Le Châtelard	20200927	82	56	0	-29.378	1	0	0
655	2068	10	384	0.0859375	0.90364581	25.304001	1	Châtonnaye	20200927	246	82	0	-25.304001	1	0	0
656	2072	10	183	0.038251366	0.93989068	44.326	1	Ecublens (FR)	20200927	111	45	0	-44.326	1	0	0
657	2079	10	122	0.008196721	0.98360658	28.247999	1	Grangettes	20200927	60	30	0	-28.247999	1	0	0
658	2086	10	298	0.020134227	0.97651005	25.556	1	Massonnens	20200927	145	85	0	-25.556	1	0	0
659	2087	10	653	0.019908117	0.9739663	31.417	1	Mézières (FR)	20200927	281	163	0	-31.417	1	0	0
660	2089	10	134	0.037313432	0.96268654	40.891998	1	Montet (Glâne)	20200927	105	56	0	-40.891998	1	0	0
661	2096	10	2381	0.032339353	0.95674086	30.115	1	Romont (FR)	20200927	940	426	0	-30.115	1	0	0
662	2097	10	719	0.015299027	0.97913772	44.326	1	Rue	20200927	382	175	0	-44.326	1	0	0
663	2099	10	1302	0.024577573	0.97081411	35.639999	1	Siviriez	20200927	664	271	0	-35.639999	1	0	0
664	2102	10	1339	0.021657953	0.96938014	40.891998	1	Ursy	20200927	764	351	0	-40.891998	1	0	0
665	2113	10	1338	0.026158445	0.96935725	29.959	1	Vuisternens-devant-Romont	20200927	597	313	0	-29.959	1	0	0
666	2114	10	799	0.035043806	0.94493115	22.132999	1	Villorsonnens	20200927	355	213	0	-22.132999	1	0	0
667	2115	10	503	0.055666003	0.93439364	22.155001	1	Torny	20200927	283	137	0	-22.155001	1	0	0
668	2121	10	1024	0.037109375	0.95800781	24.388	1	Haut-Intyamon	20200927	453	209	0	-24.388	1	0	0
669	2122	10	989	0.079878666	0.91102123	19.752001	1	Pont-en-Ogoz	20200927	550	254	0	-19.752001	1	0	0
670	2123	10	294	0.05102041	0.9285714	13.682	1	Botterens	20200927	173	97	0	-13.682	1	0	0
671	2124	10	1397	0.03579098	0.95561916	14.62	1	Broc	20200927	597	279	0	-14.62	1	0	0
672	2125	10	8930	0.036394175	0.95061588	18.341	1	Bulle	20200927	4647	1500	0	-18.341	0	1	0
673	2128	10	153	0.098039217	0.88235295	9.724	1	Châtel-sur-Montsalvens	20200927	94	47	0	-9.724	1	0	0
674	2129	10	425	0.047058824	0.95294118	16.68	1	Corbières	20200927	245	144	0	-16.68	1	0	0
675	2130	10	175	0.12571429	0.85714287	9.724	1	Crésuz	20200927	113	62	0	-9.724	1	0	0
676	2131	10	385	0.033766232	0.96103895	19.485001	1	Echarlens	20200927	277	97	0	-19.485001	0	0	1
677	2134	10	447	0.026845638	0.97315437	23.301001	1	Grandvillard	20200927	255	126	0	-23.301001	1	0	0
678	2135	10	1094	0.04204753	0.94698358	18.497999	1	Gruyères	20200927	555	258	0	-18.497999	1	0	0
679	2137	10	337	0.047477745	0.94658756	15.125	1	Hauteville	20200927	158	79	0	-15.125	1	0	0
680	2138	10	524	0.90839696	0.087786257	7.0320001	0	Jaun	20200927	97	211	1	7.0320001	1	0	0
681	2140	10	958	0.043841336	0.94780791	21.291	1	Marsens	20200927	642	199	0	-21.291	0	0	1
682	2143	10	354	0.033898305	0.95480227	16.615999	1	Morlon	20200927	232	96	0	-16.615999	0	0	1
683	2145	10	650	0.047692306	0.94769233	18.816999	1	Le Pâquier (FR)	20200927	412	158	0	-18.816999	0	0	1
684	2147	10	334	0.059880238	0.93413174	13.915	1	Pont-la-Ville	20200927	165	87	0	-13.915	1	0	0
685	2148	10	1181	0.039796781	0.94834888	20.667	1	Riaz	20200927	747	339	0	-20.667	0	0	1
686	2149	10	923	0.033586133	0.96208018	11.363	1	La Roche	20200927	390	299	0	-11.363	1	0	0
687	2152	10	856	0.018691588	0.97429907	26.419001	1	Sâles	20200927	435	202	0	-26.419001	1	0	0
688	2153	10	623	0.030497592	0.96147674	23.436001	1	Sorens	20200927	311	157	0	-23.436001	1	0	0
689	2155	10	661	0.018154312	0.97881997	24.302999	1	Vaulruz	20200927	269	146	0	-24.302999	1	0	0
690	2160	10	1180	0.020338982	0.97118646	21.924999	1	Vuadens	20200927	643	281	0	-21.924999	0	0	1
691	2162	10	736	0.024456521	0.97282606	19.167999	1	Bas-Intyamon	20200927	424	203	0	-19.167999	1	0	0
692	2173	10	454	0.033039648	0.96035242	20.025999	1	Autigny	20200927	223	91	0	-20.025999	1	0	0
693	2174	10	919	0.10010882	0.88030469	14.867	1	Avry	20200927	566	206	0	-14.867	0	0	1
694	2175	10	1493	0.098459475	0.88345611	9.5170002	1	Belfaux	20200927	816	280	0	-9.5170002	0	0	1
695	2177	10	394	0.05076142	0.94416243	20.815001	1	Chénens	20200927	199	77	0	-20.815001	1	0	0
696	2183	10	1178	0.10101867	0.88794565	11.225	1	Corminboeuf	20200927	908	357	0	-11.225	0	0	1
697	2186	10	743	0.048452221	0.93943471	18.051001	1	Cottens (FR)	20200927	411	168	0	-18.051001	0	0	1
698	2194	10	141	0.10638298	0.87943262	2.257	1	Ferpicloz	20200927	68	47	0	-2.257	0	0	1
699	2196	10	22837	0.2801156	0.67062223	5.4559999	1	Fribourg	20200927	9471	2444	0	-5.4559999	0	1	0
700	2197	10	1465	0.178157	0.78976107	8.6630001	1	Givisiez	20200927	709	238	0	-8.6630001	0	0	1
701	2198	10	1312	0.2035061	0.77591461	6.7210002	1	Granges-Paccot	20200927	787	264	0	-6.7210002	0	0	1
702	2200	10	1036	0.074324325	0.91409266	12.315	1	Grolley	20200927	572	207	0	-12.315	0	0	1
703	2206	10	4894	0.20719248	0.75643647	2.408	1	Marly	20200927	2007	781	0	-2.408	0	0	1
704	2208	10	844	0.10189573	0.87559241	12.179	1	Matran	20200927	498	153	0	-12.179	0	0	1
705	2211	10	1141	0.086765997	0.90008765	14.738	1	Neyruz (FR)	20200927	827	278	0	-14.738	0	0	1
706	2216	10	113	0.30088496	0.68141592	2.408	1	Pierrafortscha	20200927	52	23	0	-2.408	1	0	0
707	2217	10	354	0.096045196	0.89548022	12.315	1	Ponthaux	20200927	199	75	0	-12.315	1	0	0
708	2220	10	1970	0.10761421	0.88172591	2.257	1	Le Mouret	20200927	819	437	0	-2.257	0	0	1
709	2226	10	902	0.042128604	0.94345897	9.0080004	1	Treyvaux	20200927	419	244	0	-9.0080004	1	0	0
710	2228	10	5646	0.14594403	0.81880975	10.094	1	Villars-sur-Glâne	20200927	3181	879	0	-10.094	0	0	1
711	2230	10	43	0.11627907	0.88372093	2.408	1	Villarsel-sur-Marly	20200927	27	10	0	-2.408	0	0	1
712	2233	10	1201	0.11407161	0.87427145	11.247	1	Hauterive (FR)	20200927	710	266	0	-11.247	0	0	1
713	2234	10	966	0.050724637	0.94099379	20.834999	1	La Brillaz	20200927	634	229	0	-20.834999	0	0	1
714	2235	10	566	0.11484099	0.87279153	9.5170002	1	La Sonnaz	20200927	352	128	0	-9.5170002	0	0	1
715	2250	10	551	0.65880215	0.32304901	3.0380001	0	Courgevaux	20200927	301	185	1	3.0380001	1	0	0
716	2254	10	1467	0.35105658	0.63394684	3.4679999	1	Courtepin	20200927	1048	544	0	-3.4679999	0	0	1
717	2257	10	491	0.43380857	0.55600816	2.5150001	1	Cressier (FR)	20200927	237	145	0	-2.5150001	1	0	0
718	2258	10	345	0.98260868	0.011594203	12.469	0	Fräschels	20200927	136	104	1	12.469	1	0	0
719	2261	10	115	0.9130435	0.069565214	2.75	0	Greng	20200927	52	49	1	2.75	1	0	0
720	2262	10	2835	0.94603175	0.045502644	6.4780002	0	Gurmels	20200927	978	846	1	6.4780002	1	0	0
721	2265	10	2634	0.95823842	0.0269552	9.7290001	0	Kerzers	20200927	1026	831	1	9.7290001	1	0	0
722	2271	10	369	0.84552848	0.14092141	2.75	0	Meyriez	20200927	204	128	1	2.75	1	0	0
723	2272	10	906	0.10596026	0.88631344	7.303	1	Misery-Courtion	20200927	422	189	0	-7.303	0	0	1
724	2274	10	564	0.92198581	0.063829787	4.8109999	0	Muntelier	20200927	314	208	1	4.8109999	1	0	0
725	2275	10	3761	0.8702473	0.11273597	2.75	0	Murten	20200927	2172	1612	1	2.75	1	0	0
726	2276	10	609	0.96880132	0.026272578	9.4860001	0	Ried bei Kerzers	20200927	262	271	1	9.4860001	1	0	0
727	2278	10	285	0.96842104	0.028070176	8.4770002	0	Ulmiz	20200927	111	97	1	8.4770002	1	0	0
728	2292	10	458	0.98689955	0.013100437	10.736	0	Brünisried	20200927	134	158	1	10.736	1	0	0
729	2293	10	5139	0.94512552	0.043588247	6.7210002	0	Düdingen	20200927	2079	1461	1	6.7210002	0	0	1
730	2294	10	1140	0.93947369	0.056140352	3.677	0	Giffers	20200927	308	312	1	3.677	0	0	1
731	2295	10	2231	0.97220975	0.016136263	11.79	0	Bösingen	20200927	838	663	1	11.79	0	0	1
732	2296	10	835	0.98802394	0.008383233	13.388	0	Heitenried	20200927	327	293	1	13.388	1	0	0
733	2299	10	1462	0.97058821	0.021887826	8.7250004	0	Plaffeien	20200927	652	824	1	8.7250004	1	0	0
734	2300	10	744	0.96639782	0.026881721	7.5599999	0	Plasselb	20200927	214	270	1	7.5599999	1	0	0
735	2301	10	848	0.95872641	0.03773585	7.1490002	0	Rechthalten	20200927	256	278	1	7.1490002	1	0	0
736	2303	10	748	0.94786096	0.044117648	2.257	0	St. Silvester	20200927	161	215	1	2.257	1	0	0
737	2304	10	879	0.90102386	0.095563143	5.1750002	0	St. Ursen	20200927	312	251	1	5.1750002	1	0	0
738	2305	10	2425	0.97072166	0.020206185	10.55	0	Schmitten (FR)	20200927	1052	706	1	10.55	0	0	1
739	2306	10	1967	0.9379766	0.05134723	5.4559999	0	Tafers	20200927	1764	1482	1	5.4559999	0	0	1
740	2307	10	858	0.89627039	0.1002331	2.408	0	Tentlingen	20200927	310	245	1	2.408	0	0	1
741	2308	10	1697	0.98114318	0.010606954	17.27	0	Ueberstorf	20200927	561	571	1	17.27	1	0	0
742	2309	10	3401	0.96589237	0.020288151	14.428	0	Wünnewil-Flamatt	20200927	1141	862	1	14.428	0	0	1
743	2321	10	1526	0.043250326	0.94495416	49.984001	1	Attalens	20200927	952	345	0	-49.984001	0	0	1
744	2323	10	701	0.051355205	0.93437946	46.848	1	Bossonnens	20200927	400	107	0	-46.848	0	0	1
745	2325	10	2884	0.030166436	0.95631069	42.370998	1	Châtel-Saint-Denis	20200927	1722	658	0	-42.370998	0	0	1
746	2328	10	479	0.029227557	0.95198327	45.036999	1	Granges (Veveyse)	20200927	350	128	0	-45.036999	1	0	0
747	2333	10	526	0.015209125	0.97528517	44.780998	1	Remaufens	20200927	313	125	0	-44.780998	0	0	1
748	2335	10	582	0.020618556	0.96219933	37.321999	1	Saint-Martin (FR)	20200927	343	107	0	-37.321999	1	0	0
749	2336	10	787	0.02541296	0.96696317	34.077	1	Semsales	20200927	400	158	0	-34.077	1	0	0
750	2337	10	625	0.0288	0.95999998	36.02	1	Le Flon	20200927	350	154	0	-36.02	1	0	0
751	2338	10	624	0.012820513	0.9775641	33.353001	1	La Verrerie	20200927	339	154	0	-33.353001	1	0	0
752	2401	11	1945	0.98251927	0.005141388	32.609001	0	Egerkingen	20200927	445	669	1	32.609001	0	0	1
753	2402	11	851	0.9788484	0.003525264	37.021	0	Härkingen	20200927	310	347	1	37.021	0	0	1
754	2403	11	1220	0.98360658	0.005737705	28.461	0	Kestenholz	20200927	361	496	1	28.461	1	0	0
755	2404	11	1327	0.9917106	0.003767898	33.491001	0	Neuendorf	20200927	433	506	1	33.491001	0	0	1
756	2405	11	717	0.99023712	0.0013947	30.837999	0	Niederbuchsiten	20200927	180	306	1	30.837999	0	0	1
757	2406	11	1199	0.97831523	0.006672227	30.115999	0	Oberbuchsiten	20200927	353	396	1	30.115999	0	0	1
758	2407	11	2920	0.97910959	0.005479452	25.216999	0	Oensingen	20200927	807	953	1	25.216999	1	0	0
759	2408	11	1495	0.98996657	0.001337793	33.106998	0	Wolfwil	20200927	406	536	1	33.106998	1	0	0
760	2421	11	405	0.99259257	0.002469136	16.659	0	Aedermannsdorf	20200927	116	191	1	16.659	1	0	0
761	2422	11	3542	0.97600228	0.007058159	22.042	0	Balsthal	20200927	886	1106	1	22.042	1	0	0
762	2424	11	429	0.98834497	0.006993007	14.311	0	Herbetswil	20200927	105	162	1	14.311	1	0	0
763	2425	11	434	0.99078339	0.004608295	28.530001	0	Holderbank (SO)	20200927	106	173	1	28.530001	1	0	0
764	2426	11	1196	0.9882943	0.005016722	19.625999	0	Laupersdorf	20200927	356	469	1	19.625999	1	0	0
765	2427	11	962	0.99376297	0.003118503	18.122	0	Matzendorf	20200927	236	381	1	18.122	1	0	0
766	2428	11	1828	0.98796499	0.00273523	21.476	0	Mümliswil-Ramiswil	20200927	426	708	1	21.476	1	0	0
767	2445	11	238	0.98319328	0.016806724	15.531	0	Biezwil	20200927	57	100	1	15.531	1	0	0
768	2455	11	535	0.98504674	0.009345794	19.128	0	Lüterkofen-Ichertswil	20200927	209	179	1	19.128	1	0	0
769	2456	11	301	0.99003321	0.009966778	15.996	0	Lüterswil-Gächliwil	20200927	84	98	1	15.996	1	0	0
770	2457	11	1061	0.9886899	0.00659755	20.171	0	Messen	20200927	280	416	1	20.171	1	0	0
771	2461	11	749	0.9813084	0.012016022	13.541	0	Schnottwil	20200927	283	267	1	13.541	1	0	0
772	2463	11	128	0.984375	0.0078125	20.982	0	Unterramsern	20200927	53	57	1	20.982	1	0	0
773	2471	11	673	0.96433878	0.019316493	26.561001	0	Bättwil	20200927	266	187	1	26.561001	0	0	1
774	2472	11	657	0.97716898	0.00456621	32.813999	0	Büren (SO)	20200927	264	209	1	32.813999	0	0	1
775	2473	11	3824	0.95998955	0.014905858	27.357	0	Dornach	20200927	1720	838	1	27.357	0	0	1
776	2474	11	522	0.98467433	0.009578544	33.844002	0	Gempen	20200927	241	153	1	33.844002	0	0	1
777	2475	11	804	0.99004978	0.004975124	32.358002	0	Hochwald	20200927	324	267	1	32.358002	0	0	1
778	2476	11	1976	0.96811742	0.014676114	27.403999	0	Hofstetten-Flüh	20200927	714	533	1	27.403999	0	0	1
779	2477	11	646	0.98916411	0.007739938	22.606001	0	Metzerlen-Mariastein	20200927	232	236	1	22.606001	1	0	0
780	2478	11	965	0.9906736	0.004145078	38.171001	0	Nuglar-St. Pantaleon	20200927	420	314	1	38.171001	0	0	1
781	2479	11	948	0.97151899	0.016877636	25.378	0	Rodersdorf	20200927	476	205	1	25.378	0	0	1
782	2480	11	718	0.9874652	0.006963789	28.482	0	Seewen	20200927	216	260	1	28.482	1	0	0
783	2481	11	962	0.95945948	0.023908524	29.183001	0	Witterswil	20200927	367	243	1	29.183001	0	0	1
784	2491	11	194	0.99484539	0	35.337002	0	Hauenstein-Ifenthal	20200927	79	74	1	35.337002	1	0	0
785	2492	11	386	0.98963732	0.010362694	50.705002	0	Kienberg	20200927	99	128	1	50.705002	1	0	0
786	2493	11	2576	0.98020184	0.003881988	46.466999	0	Lostorf	20200927	878	969	1	46.466999	0	0	1
787	2495	11	2403	0.97170204	0.006658344	47.606998	0	Niedergösgen	20200927	580	708	1	47.606998	0	0	1
788	2497	11	1301	0.9707917	0.007686395	50.813999	0	Obergösgen	20200927	328	444	1	50.813999	0	0	1
789	2499	11	736	0.97826087	0.006793478	49.105999	0	Stüsslingen	20200927	242	307	1	49.105999	1	0	0
790	2500	11	3685	0.96933514	0.00624152	41.612999	0	Trimbach	20200927	964	698	1	41.612999	0	0	1
791	2501	11	1298	0.97919875	0.003081664	42.855999	0	Winznau	20200927	375	388	1	42.855999	0	0	1
792	2502	11	329	0.98784196	0	38.384998	0	Wisen (SO)	20200927	111	94	1	38.384998	1	0	0
793	2503	11	2088	0.97557473	0.008141763	65.040001	0	Erlinsbach (SO)	20200927	756	630	1	65.040001	0	0	1
794	2511	11	877	0.99429876	0.002280502	28.785	0	Aeschi (SO)	20200927	337	316	1	28.785	1	0	0
795	2513	11	5229	0.97896349	0.007075923	20.548	0	Biberist	20200927	1819	1383	1	20.548	0	0	1
796	2514	11	357	0.9719888	0.019607844	28.785	0	Bolken	20200927	136	146	1	28.785	1	0	0
797	2516	11	1489	0.9845534	0.006044325	25.365999	0	Deitingen	20200927	509	522	1	25.365999	1	0	0
798	2517	11	3706	0.97733408	0.006475985	22.577999	0	Derendingen	20200927	1000	899	1	22.577999	0	0	1
799	2518	11	610	0.9934426	0.006557377	27.525999	0	Etziken	20200927	186	224	1	27.525999	1	0	0
800	2519	11	2602	0.97425056	0.008839354	23.127001	0	Gerlafingen	20200927	654	581	1	23.127001	0	0	1
801	2520	11	613	0.98042417	0.006525286	28.114	0	Halten	20200927	182	227	1	28.114	0	0	1
802	2523	11	625	0.98400003	0.0064	26.226999	0	Horriwil	20200927	188	222	1	26.226999	0	0	1
803	2524	11	60	0.98333335	0	27.525999	0	Hüniken	20200927	38	44	1	27.525999	1	0	0
804	2525	11	825	0.9818182	0.007272727	28.114	0	Kriegstetten	20200927	243	293	1	28.114	0	0	1
805	2526	11	1824	0.97642541	0.010416667	19.833	0	Lohn-Ammannsegg	20200927	762	684	1	19.833	0	0	1
806	2527	11	2265	0.97836643	0.00397351	23.186001	0	Luterbach	20200927	687	675	1	23.186001	0	0	1
807	2528	11	854	0.98360658	0.007025761	24.32	0	Obergerlafingen	20200927	199	295	1	24.32	0	0	1
808	2529	11	516	0.99031007	0.007751938	28.114	0	Oekingen	20200927	211	184	1	28.114	0	0	1
809	2530	11	1216	0.98930919	0.001644737	29.665001	0	Recherswil	20200927	377	455	1	29.665001	0	0	1
810	2532	11	1822	0.98408341	0.004390779	24.555	0	Subingen	20200927	599	601	1	24.555	0	0	1
811	2534	11	4991	0.9643358	0.011019835	20.773001	0	Zuchwil	20200927	1221	911	1	20.773001	0	0	1
812	2541	11	147	0.97278911	0.006802721	15.226	0	Balm bei Günsberg	20200927	66	60	1	15.226	0	0	1
813	2542	11	3262	0.97026366	0.007970571	14.15	0	Bellach	20200927	827	897	1	14.15	0	0	1
814	2543	11	3299	0.97059715	0.017581085	8.184	0	Bettlach	20200927	874	951	1	8.184	0	0	1
815	2544	11	617	0.96920586	0.009724474	18.712	0	Feldbrunnen-St. Niklaus	20200927	275	299	1	18.712	0	0	1
816	2545	11	782	0.98849106	0.002557545	20.67	0	Flumenthal	20200927	212	234	1	20.67	1	0	0
817	2546	11	10537	0.94315273	0.033216286	5.5640001	0	Grenchen	20200927	2150	2329	1	5.5640001	0	1	0
818	2547	11	895	0.98882681	0.00670391	16.575001	0	Günsberg	20200927	271	325	1	16.575001	1	0	0
819	2548	11	526	0.99429655	0.001901141	19.159	0	Hubersdorf	20200927	174	161	1	19.159	0	0	1
820	2549	11	28	1	0	19.159	0	Kammersrohr	20200927	12	10	1	19.159	1	0	0
821	2550	11	2569	0.97080576	0.009731413	15.959	0	Langendorf	20200927	938	714	1	15.959	0	0	1
822	2551	11	1090	0.97614682	0.009174312	13.719	0	Lommiswil	20200927	394	377	1	13.719	0	0	1
823	2553	11	1240	0.96854836	0.016129032	22.216	0	Oberdorf (SO)	20200927	536	442	1	22.216	0	0	1
824	2554	11	1445	0.98269898	0.005536332	20.195999	0	Riedholz	20200927	552	504	1	20.195999	0	0	1
825	2555	11	1135	0.97797358	0.011453745	18.636	0	Rüttenen	20200927	411	347	1	18.636	0	0	1
826	2556	11	2095	0.97470164	0.013842482	10.129	0	Selzach	20200927	586	709	1	10.129	1	0	0
827	2571	11	460	0.98695654	0.002173913	37.811001	0	Boningen	20200927	149	157	1	37.811001	0	0	1
828	2572	11	1808	0.98340708	0.003318584	52.014999	0	Däniken	20200927	439	628	1	52.014999	0	0	1
829	2573	11	2687	0.96873838	0.007815408	48.938	0	Dulliken	20200927	616	646	1	48.938	0	0	1
830	2574	11	210	0.97142857	0	53.844002	0	Eppenberg-Wöschnau	20200927	30	56	1	53.844002	0	0	1
831	2575	11	1099	0.98544133	0.005459509	40.838001	0	Fulenbach	20200927	339	400	1	40.838001	1	0	0
832	2576	11	1638	0.98229545	0.004273505	52.966	0	Gretzenbach	20200927	474	535	1	52.966	0	0	1
833	2578	11	1061	0.98491991	0.003770028	37.665001	0	Gunzgen	20200927	275	347	1	37.665001	0	0	1
834	2579	11	3044	0.97864652	0.005256242	34.507999	0	Hägendorf	20200927	871	951	1	34.507999	0	0	1
835	2580	11	1842	0.97828448	0.007057546	35.570999	0	Kappel (SO)	20200927	604	592	1	35.570999	0	0	1
836	2581	11	11223	0.96088392	0.011761561	45.405998	0	Olten	20200927	4577	2209	1	45.405998	0	1	0
837	2582	11	665	0.98345864	0.007518797	35.922001	0	Rickenbach (SO)	20200927	177	239	1	35.922001	0	0	1
838	2583	11	2700	0.9577778	0.013703704	53.844002	0	Schönenwerd	20200927	674	558	1	53.844002	0	0	1
839	2584	11	957	0.97910136	0.004179728	47.227001	0	Starrkirch-Wil	20200927	489	331	1	47.227001	0	0	1
840	2585	11	498	0.98393571	0.004016064	46.639	0	Walterswil (SO)	20200927	107	157	1	46.639	1	0	0
841	2586	11	3257	0.9720602	0.007675775	37.094002	0	Wangen bei Olten	20200927	917	858	1	37.094002	0	0	1
842	2601	11	10863	0.96253335	0.013992451	16.295	0	Solothurn	20200927	4851	2169	1	16.295	0	1	0
843	2611	11	688	0.98110467	0.011627907	13.278	0	Bärschwil	20200927	138	217	1	13.278	1	0	0
844	2612	11	239	0.98744768	0.012552301	11.356	0	Beinwil (SO)	20200927	55	77	1	11.356	1	0	0
845	2613	11	2029	0.97535729	0.008378511	16.639	0	Breitenbach	20200927	672	655	1	16.639	0	0	1
846	2614	11	1378	0.98185778	0.008708273	14.622	0	Büsserach	20200927	418	510	1	14.622	1	0	0
847	2615	11	722	0.98337948	0.015235457	12.59	0	Erschwil	20200927	176	218	1	12.59	1	0	0
848	2616	11	414	0.97342998	0.016908212	18.475	0	Fehren	20200927	127	120	1	18.475	1	0	0
849	2617	11	368	0.99456519	0.002717391	15.764	0	Grindel	20200927	92	130	1	15.764	1	0	0
850	2618	11	725	0.98068964	0.006896552	23.539	0	Himmelried	20200927	243	211	1	23.539	0	0	1
851	2619	11	948	0.97784811	0.00949367	12.061	0	Kleinlützel	20200927	316	281	1	12.061	1	0	0
852	2620	11	472	0.98305082	0.004237288	20.542999	0	Meltingen	20200927	154	144	1	20.542999	1	0	0
853	2621	11	1377	0.98620188	0.005809731	24.611	0	Nunningen	20200927	411	489	1	24.611	1	0	0
854	2622	11	458	0.98471618	0.006550218	23.221001	0	Zullwil	20200927	107	145	1	23.221001	1	0	0
855	2701	12	105376	0.93175864	0.02627733	38.626999	0	Basel	20200927	40195	15168	1	38.626999	0	1	0
856	2702	12	804	0.97512436	0.009950249	43.740002	0	Bettingen	20200927	283	212	1	43.740002	0	0	1
857	2703	12	15123	0.95060503	0.018779343	41.886002	0	Riehen	20200927	5441	3142	1	41.886002	0	0	1
858	2761	13	6470	0.95749611	0.014992272	25.704	0	Aesch (BL)	20200927	2012	1398	1	25.704	0	0	1
859	2762	13	13127	0.95017904	0.021634798	37.528999	0	Allschwil	20200927	4540	2676	1	37.528999	0	0	1
860	2763	13	5777	0.95360917	0.020079626	29.24	0	Arlesheim	20200927	2431	1296	1	29.24	0	0	1
861	2764	13	2059	0.96211755	0.018941233	30.809	0	Biel-Benken	20200927	940	648	1	30.809	0	0	1
862	2765	13	9895	0.9370389	0.027286509	38.102001	0	Binningen	20200927	3651	2231	1	38.102001	0	0	1
863	2766	13	7134	0.94603306	0.020465378	34.964001	0	Birsfelden	20200927	1889	1145	1	34.964001	0	0	1
864	2767	13	3929	0.94095188	0.026978875	37.388	0	Bottmingen	20200927	1667	1024	1	37.388	0	0	1
865	2768	13	3467	0.96827227	0.010960485	29.724001	0	Ettingen	20200927	1242	895	1	29.724001	0	0	1
866	2769	13	8238	0.95447922	0.017965525	30.99	0	Münchenstein	20200927	2749	1513	1	30.99	0	0	1
867	2770	13	11935	0.95793885	0.017176373	34.526001	0	Muttenz	20200927	4216	2396	1	34.526001	0	0	1
868	2771	13	6803	0.95031601	0.021755109	32.824001	0	Oberwil (BL)	20200927	2610	1624	1	32.824001	0	0	1
869	2772	13	1543	0.9611147	0.012961763	26.639	0	Pfeffingen	20200927	636	453	1	26.639	0	0	1
870	2773	13	13478	0.95392489	0.018103575	28.641001	0	Reinach (BL)	20200927	3957	2968	1	28.641001	0	0	1
871	2774	13	957	0.96447229	0.016718913	40.923	0	Schönenbuch	20200927	376	280	1	40.923	0	0	1
872	2775	13	6178	0.9587245	0.016186468	30.466999	0	Therwil	20200927	2329	1556	1	30.466999	0	0	1
873	2781	13	505	0.97821784	0.013861386	18.875	0	Blauen	20200927	160	184	1	18.875	0	0	1
874	2782	13	1022	0.98532289	0.005870841	17.834	0	Brislach	20200927	314	353	1	17.834	0	0	1
875	2783	13	177	0.97740114	0.005649718	25.031	0	Burg im Leimental	20200927	70	50	1	25.031	1	0	0
876	2784	13	537	0.97951585	0.013035382	16.875999	0	Dittingen	20200927	146	61	1	16.875999	1	0	0
877	2785	13	846	0.96690309	0.020094562	24.457001	0	Duggingen	20200927	358	257	1	24.457001	0	0	1
878	2786	13	953	0.96432316	0.01993704	22.556	0	Grellingen	20200927	321	273	1	22.556	0	0	1
879	2787	13	3147	0.96282172	0.016523674	13.381	0	Laufen	20200927	1143	836	1	13.381	0	0	1
880	2788	13	877	0.97833526	0.015963512	5.8800001	0	Liesberg	20200927	236	254	1	5.8800001	1	0	0
881	2789	13	274	0.9817518	0.00729927	20.215	0	Nenzlingen	20200927	99	94	1	20.215	0	0	1
882	2790	13	187	0.93582886	0.037433155	4.882	0	Roggenburg	20200927	57	72	1	4.882	1	0	0
883	2791	13	1223	0.98037612	0.010629599	16.214001	0	Röschenz	20200927	470	413	1	16.214001	0	0	1
884	2792	13	944	0.98516947	0.00529661	16.216	0	Wahlen	20200927	265	316	1	16.216	0	0	1
885	2793	13	1366	0.96046853	0.022693997	17.450001	0	Zwingen	20200927	358	367	1	17.450001	0	0	1
886	2821	13	1021	0.97355533	0.010773751	49.030998	0	Arisdorf	20200927	354	342	1	49.030998	1	0	0
887	2822	13	659	0.96813351	0.015174507	41.248001	0	Augst	20200927	220	176	1	41.248001	0	0	1
888	2823	13	2848	0.97963482	0.007724719	37.584	0	Bubendorf	20200927	1064	760	1	37.584	0	0	1
889	2824	13	3641	0.96374625	0.008514145	44.245998	0	Frenkendorf	20200927	1047	802	1	44.245998	0	0	1
890	2825	13	2852	0.9558205	0.015778402	45.066002	0	Füllinsdorf	20200927	758	710	1	45.066002	0	0	1
891	2826	13	596	0.96979868	0.011744967	44.605999	0	Giebenach	20200927	152	193	1	44.605999	0	0	1
892	2827	13	219	0.99543381	0	49.310001	0	Hersberg	20200927	85	74	1	49.310001	1	0	0
893	2828	13	2974	0.96671152	0.009751177	42.443001	0	Lausen	20200927	972	772	1	42.443001	0	0	1
894	2829	13	8358	0.96757597	0.009930605	43.820999	0	Liestal	20200927	3293	1816	1	43.820999	0	0	1
895	2830	13	930	0.97634411	0.008602151	34.959	0	Lupsingen	20200927	367	300	1	34.959	0	0	1
896	2831	13	8359	0.95561671	0.011604259	40.345001	0	Pratteln	20200927	2333	1609	1	40.345001	0	0	1
897	2832	13	462	0.969697	0.015151516	39.087002	0	Ramlinsburg	20200927	206	138	1	39.087002	0	0	1
898	2833	13	911	0.96816683	0.016465422	37.384998	0	Seltisberg	20200927	411	307	1	37.384998	0	0	1
899	2834	13	960	0.98124999	0.010416667	34.076	0	Ziefen	20200927	455	307	1	34.076	0	0	1
900	2841	13	346	0.99421966	0.005780347	47.324001	0	Anwil	20200927	130	127	1	47.324001	1	0	0
901	2842	13	497	0.96981889	0.016096579	48.598	0	Böckten	20200927	209	148	1	48.598	0	0	1
902	2843	13	471	0.98726118	0.004246285	41.409	0	Buckten	20200927	180	116	1	41.409	1	0	0
903	2844	13	683	0.99414349	0.001464129	55.150002	0	Buus	20200927	239	227	1	55.150002	1	0	0
904	2845	13	360	0.9861111	0	45.799999	0	Diepflingen	20200927	144	111	1	45.799999	0	0	1
905	2846	13	3722	0.97340137	0.009672219	50.168999	0	Gelterkinden	20200927	1486	934	1	50.168999	0	0	1
906	2847	13	182	0.99450547	0.005494506	43.066002	0	Häfelfingen	20200927	52	62	1	43.066002	1	0	0
907	2848	13	231	0.99134201	0	54.527	0	Hemmiken	20200927	56	65	1	54.527	1	0	0
908	2849	13	1148	0.97212541	0.007839722	42.553001	0	Itingen	20200927	479	360	1	42.553001	0	0	1
909	2850	13	355	0.9774648	0.002816901	40.518002	0	Känerkinden	20200927	110	112	1	40.518002	1	0	0
910	2851	13	93	0.96774191	0.032258064	43.152	0	Kilchberg (BL)	20200927	54	35	1	43.152	1	0	0
911	2852	13	947	0.98310453	0.004223865	39.372002	0	Läufelfingen	20200927	244	269	1	39.372002	1	0	0
912	2853	13	655	0.97709924	0.009160305	53.463001	0	Maisprach	20200927	253	212	1	53.463001	1	0	0
913	2854	13	164	0.97560978	0.006097561	50.969002	0	Nusshof	20200927	74	59	1	50.969002	1	0	0
914	2855	13	312	0.99038464	0.003205128	44.889999	0	Oltingen	20200927	141	117	1	44.889999	1	0	0
915	2856	13	1387	0.98630136	0.002883922	51.833	0	Ormalingen	20200927	486	439	1	51.833	0	0	1
916	2857	13	387	0.98449612	0.002583979	51.896	0	Rickenbach (BL)	20200927	141	131	1	51.896	1	0	0
917	2858	13	510	0.97843134	0.007843138	49.938999	0	Rothenfluh	20200927	186	150	1	49.938999	1	0	0
918	2859	13	206	0.98543692	0	42.554001	0	Rümlingen	20200927	80	74	1	42.554001	1	0	0
919	2860	13	539	0.9888683	0.00742115	47.234001	0	Rünenberg	20200927	217	196	1	47.234001	0	0	1
920	2861	13	3718	0.97660035	0.006455083	46.553001	0	Sissach	20200927	1793	1018	1	46.553001	0	0	1
921	2862	13	494	0.97975707	0	46.756001	0	Tecknau	20200927	117	122	1	46.756001	0	0	1
922	2863	13	691	0.99131691	0.004341534	41.056	0	Tenniken	20200927	206	170	1	41.056	0	0	1
923	2864	13	822	0.98661798	0.00486618	48.819	0	Thürnen	20200927	236	261	1	48.819	0	0	1
924	2865	13	533	0.9924953	0.003752345	45.414001	0	Wenslingen	20200927	182	166	1	45.414001	1	0	0
925	2866	13	457	0.98687088	0.008752735	52.348	0	Wintersingen	20200927	144	157	1	52.348	1	0	0
926	2867	13	253	0.99604744	0.003952569	42.119999	0	Wittinsburg	20200927	120	96	1	42.119999	1	0	0
927	2868	13	360	0.99166667	0.002777778	42.342999	0	Zeglingen	20200927	132	106	1	42.342999	1	0	0
928	2869	13	1692	0.97104019	0.005910166	42.620998	0	Zunzgen	20200927	551	471	1	42.620998	0	0	1
929	2881	13	370	0.98378378	0.013513514	36.813	0	Arboldswil	20200927	100	180	1	36.813	0	0	1
930	2882	13	459	0.99346405	0.004357298	34.708	0	Bennwil	20200927	125	168	1	34.708	1	0	0
931	2883	13	517	0.9845261	0.007736944	27.141001	0	Bretzwil	20200927	133	187	1	27.141001	1	0	0
932	2884	13	1037	0.98071361	0.004821601	38.195	0	Diegten	20200927	313	385	1	38.195	1	0	0
933	2885	13	429	0.99533802	0.002331002	36.761002	0	Eptingen	20200927	83	133	1	36.761002	1	0	0
934	2886	13	1459	0.97669637	0.007539411	35.337002	0	Hölstein	20200927	528	411	1	35.337002	0	0	1
935	2887	13	349	0.97707736	0.011461318	34.875999	0	Lampenberg	20200927	134	121	1	34.875999	0	0	1
936	2888	13	630	0.97301584	0.00952381	25.399	0	Langenbruck	20200927	206	203	1	25.399	1	0	0
937	2889	13	239	1	0	31.052999	0	Lauwil	20200927	58	74	1	31.052999	1	0	0
938	2890	13	130	0.99230766	0.007692308	31.368999	0	Liedertswil	20200927	27	50	1	31.368999	1	0	0
939	2891	13	1286	0.96656299	0.006998445	32.396	0	Niederdorf	20200927	306	283	1	32.396	0	0	1
940	2892	13	1547	0.97478992	0.008403362	31.368999	0	Oberdorf (BL)	20200927	425	392	1	31.368999	0	0	1
941	2893	13	1136	0.97887325	0.011443662	31.253	0	Reigoldswil	20200927	340	308	1	31.253	1	0	0
942	2894	13	305	0.99672133	0.003278689	34.277	0	Titterten	20200927	118	93	1	34.277	1	0	0
943	2895	13	755	0.97218543	0.005298013	29.662001	0	Waldenburg	20200927	170	189	1	29.662001	1	0	0
944	2901	14	661	0.98638427	0.004538578	159.826	0	Gächlingen	20200927	247	248	1	159.826	NA	NA	NA
945	2903	14	833	0.98079234	0.004801921	154.465	0	Löhningen	20200927	366	368	1	154.465	NA	NA	NA
946	2904	14	1207	0.98342997	0.004971003	158.552	0	Neunkirch	20200927	626	487	1	158.552	NA	NA	NA
947	2914	14	253	0.96837944	0	155.70399	0	Büttenhardt	20200927	89	131	1	155.70399	NA	NA	NA
948	2915	14	561	0.99108732	0	156.974	0	Dörflingen	20200927	234	270	1	156.974	NA	NA	NA
949	2917	14	460	0.98043478	0.006521739	157.98599	0	Lohn (SH)	20200927	215	207	1	157.98599	NA	NA	NA
950	2919	14	597	0.98827469	0.003350084	153.508	0	Stetten (SH)	20200927	362	285	1	153.508	NA	NA	NA
951	2920	14	3278	0.97834045	0.004881025	156.756	0	Thayngen	20200927	1142	1395	1	156.756	NA	NA	NA
952	2931	14	185	0.98918921	0	160.51199	0	Bargen (SH)	20200927	80	80	1	160.51199	NA	NA	NA
953	2932	14	2238	0.97229671	0.006702413	152.67101	0	Beringen	20200927	1166	1010	1	152.67101	NA	NA	NA
954	2933	14	592	0.9695946	0.010135135	127.327	0	Buchberg	20200927	264	260	1	127.327	NA	NA	NA
955	2936	14	490	0.98979592	0.002040816	155.241	0	Merishausen	20200927	210	228	1	155.241	NA	NA	NA
956	2937	14	6046	0.95914656	0.005458154	148.543	0	Neuhausen am Rheinfall	20200927	1698	1360	1	148.543	NA	NA	NA
957	2938	14	480	0.97083336	0.008333334	129.26801	0	Rüdlingen	20200927	224	241	1	129.26801	NA	NA	NA
958	2939	14	22145	0.9636035	0.006231655	148.19	0	Schaffhausen	20200927	9619	5431	1	148.19	NA	NA	NA
959	2951	14	349	0.98567337	0.00286533	167.869	0	Beggingen	20200927	106	174	1	167.869	NA	NA	NA
960	2952	14	1259	0.99046862	0.003177125	162.86	0	Schleitheim	20200927	332	449	1	162.86	NA	NA	NA
961	2953	14	543	0.99263352	0	157.479	0	Siblingen	20200927	199	231	1	157.479	NA	NA	NA
962	2961	14	187	0.99465239	0.005347594	160.244	0	Buch (SH)	20200927	76	71	1	160.244	NA	NA	NA
963	2962	14	272	0.9852941	0.011029412	154.02499	0	Hemishofen	20200927	132	121	1	154.02499	NA	NA	NA
964	2963	14	915	0.98907101	0.002185792	157.909	0	Ramsen	20200927	282	342	1	157.909	NA	NA	NA
965	2964	14	2044	0.96868885	0.006360078	153.98801	0	Stein am Rhein	20200927	934	692	1	153.98801	NA	NA	NA
966	2971	14	1457	0.98970485	0.004118051	162.332	0	Hallau	20200927	540	507	1	162.332	NA	NA	NA
967	2972	14	296	0.9831081	0	161.033	0	Oberhallau	20200927	92	163	1	161.033	NA	NA	NA
968	2973	14	394	0.97969544	0	164.948	0	Trasadingen	20200927	127	140	1	164.948	NA	NA	NA
969	2974	14	1181	0.97883147	0.00254022	163.49001	0	Wilchingen	20200927	413	480	1	163.49001	NA	NA	NA
970	3001	15	10425	0.98139089	0.003261391	175.487	0	Herisau	20200927	2488	3050	1	175.487	NA	NA	NA
971	3002	15	738	0.99322492	0	181.164	0	Hundwil	20200927	134	303	1	181.164	NA	NA	NA
972	3003	15	335	0.99701494	0	184.953	0	Schönengrund	20200927	82	196	1	184.953	NA	NA	NA
973	3004	15	1078	0.98979592	0.003710575	180.286	0	Schwellbrunn	20200927	220	534	1	180.286	NA	NA	NA
974	3005	15	1028	0.9892996	0.003891051	183.929	0	Stein (AR)	20200927	264	450	1	183.929	NA	NA	NA
975	3006	15	1602	0.98689139	0.00062422	185.272	0	Urnäsch	20200927	280	795	1	185.272	NA	NA	NA
976	3007	15	1163	0.99140155	0.003439381	179.217	0	Waldstatt	20200927	285	549	1	179.217	NA	NA	NA
977	3021	15	960	0.97916669	0.004166667	192.298	0	Bühler	20200927	317	374	1	192.298	NA	NA	NA
978	3022	15	1943	0.98147196	0.003088008	196.25101	0	Gais	20200927	678	729	1	196.25101	NA	NA	NA
979	3023	15	2796	0.97532189	0.002503577	190.797	0	Speicher	20200927	1287	977	1	190.797	NA	NA	NA
980	3024	15	4127	0.97383088	0.007753816	188.11099	0	Teufen (AR)	20200927	1536	1556	1	188.11099	NA	NA	NA
981	3025	15	1352	0.97855031	0.002218935	193.15401	0	Trogen	20200927	536	347	1	193.15401	NA	NA	NA
982	3031	15	720	0.97916669	0.004166667	194.218	0	Grub (AR)	20200927	220	300	1	194.218	NA	NA	NA
983	3032	15	2617	0.98204052	0.003056936	196.972	0	Heiden	20200927	902	882	1	196.972	NA	NA	NA
984	3033	15	859	0.98719442	0	203.916	0	Lutzenberg	20200927	228	329	1	203.916	NA	NA	NA
985	3034	15	1307	0.98852336	0.003825555	193.98	0	Rehetobel	20200927	531	371	1	193.98	NA	NA	NA
986	3035	15	534	0.98127341	0.005617978	216.437	0	Reute (AR)	20200927	130	205	1	216.437	NA	NA	NA
987	3036	15	605	0.97024792	0.004958678	197.424	0	Wald (AR)	20200927	195	205	1	197.424	NA	NA	NA
988	3037	15	1477	0.98375082	0.005416384	206.353	0	Walzenhausen	20200927	291	421	1	206.353	NA	NA	NA
989	3038	15	1228	0.98371333	0.002442997	198.72501	0	Wolfhalden	20200927	337	464	1	198.72501	NA	NA	NA
990	3101	16	3556	0.98565805	0.002812149	189.744	0	Appenzell	20200927	741	1302	1	189.744	NA	NA	NA
991	3102	16	1036	0.99227798	0.000965251	188.689	0	Gonten	20200927	156	469	1	188.689	NA	NA	NA
992	3104	16	813	0.99630994	0.003690037	187.201	0	Schlatt-Haslen	20200927	133	321	1	187.201	NA	NA	NA
993	3111	16	1317	0.9878512	0	200.772	0	Oberegg	20200927	352	550	1	200.772	NA	NA	NA
994	3201	17	765	0.99607843	0.00130719	183.321	0	Häggenschwil	20200927	311	389	1	183.321	NA	NA	NA
995	3202	17	788	0.9923858	0.001269036	177.28101	0	Muolen	20200927	240	361	1	177.28101	NA	NA	NA
996	3203	17	46665	0.95786995	0.008850317	182.713	0	St. Gallen	20200927	16390	9086	1	182.713	NA	NA	NA
997	3204	17	5603	0.97501338	0.003034089	186.48399	0	Wittenbach	20200927	1525	1600	1	186.48399	NA	NA	NA
998	3211	17	589	0.97962648	0.001697793	195.36301	0	Berg (SG)	20200927	176	233	1	195.36301	NA	NA	NA
999	3212	17	1540	0.97792208	0.007142857	191.65199	0	Eggersriet	20200927	572	601	1	191.65199	NA	NA	NA
1000	3213	17	5608	0.98002851	0.002318117	192.222	0	Goldach	20200927	1433	1600	1	192.222	NA	NA	NA
1001	3214	17	2279	0.9850812	0.003949101	188.495	0	Mörschwil	20200927	903	985	1	188.495	NA	NA	NA
1002	3215	17	4598	0.96302742	0.006089604	193.84599	0	Rorschach	20200927	1118	835	1	193.84599	NA	NA	NA
1003	3216	17	4200	0.97380954	0.002857143	195.142	0	Rorschacherberg	20200927	1238	1302	1	195.142	NA	NA	NA
1004	3217	17	1931	0.98083895	0.004142931	194.53799	0	Steinach	20200927	625	665	1	194.53799	NA	NA	NA
1005	3218	17	766	0.98302871	0.002610966	192.33501	0	Tübach	20200927	294	343	1	192.33501	NA	NA	NA
1006	3219	17	617	0.98703402	0.001620746	189.64999	0	Untereggen	20200927	237	284	1	189.64999	NA	NA	NA
1007	3231	17	3719	0.97929549	0.003495563	209.897	0	Au (SG)	20200927	1173	1083	1	209.897	NA	NA	NA
1008	3232	17	2556	0.97848201	0.003912363	214.645	0	Balgach	20200927	1027	911	1	214.645	NA	NA	NA
1009	3233	17	2236	0.98792487	0.001341682	211.735	0	Berneck	20200927	691	778	1	211.735	NA	NA	NA
1010	3234	17	3255	0.98771119	0.001843318	214.93201	0	Diepoldsau	20200927	1094	1152	1	214.93201	NA	NA	NA
1011	3235	17	1789	0.9709335	0.002235886	201.37601	0	Rheineck	20200927	535	556	1	201.37601	NA	NA	NA
1012	3236	17	2818	0.97622424	0.003903478	208.498	0	St. Margrethen	20200927	576	710	1	208.498	NA	NA	NA
1013	3237	17	3958	0.98256695	0.002273876	201.703	0	Thal	20200927	1163	1390	1	201.703	NA	NA	NA
1014	3238	17	4542	0.98084545	0.003522677	215.05	0	Widnau	20200927	1494	1624	1	215.05	NA	NA	NA
1015	3251	17	6857	0.98585385	0.001312527	218.964	0	Altstätten	20200927	1700	2123	1	218.964	NA	NA	NA
1016	3252	17	855	0.9894737	0.002339181	200.481	0	Eichberg	20200927	239	410	1	200.481	NA	NA	NA
1017	3253	17	1123	0.98397148	0.003561888	217.30901	0	Marbach (SG)	20200927	435	420	1	217.30901	NA	NA	NA
1018	3254	17	5360	0.99179107	0.000746269	226.327	0	Oberriet (SG)	20200927	1314	2232	1	226.327	NA	NA	NA
1019	3255	17	2407	0.98005819	0.002908184	215.959	0	Rebstein	20200927	678	730	1	215.959	NA	NA	NA
1020	3256	17	1281	0.98750979	0.00156128	228.72099	0	Rüthi (SG)	20200927	377	560	1	228.72099	NA	NA	NA
1021	3271	17	6553	0.97268426	0.004272852	214.255	0	Buchs (SG)	20200927	1881	1684	1	214.255	NA	NA	NA
1022	3272	17	1932	0.98343688	0.002587992	221.69701	0	Gams	20200927	595	840	1	221.69701	NA	NA	NA
1023	3273	17	4391	0.98178089	0.002505124	217.60001	0	Grabs	20200927	1400	1442	1	217.60001	NA	NA	NA
1024	3274	17	2929	0.98327076	0.002048481	224.94	0	Sennwald	20200927	818	1095	1	224.94	NA	NA	NA
1025	3275	17	2595	0.97726399	0.001541426	209.998	0	Sevelen	20200927	685	794	1	209.998	NA	NA	NA
1026	3276	17	3002	0.97868091	0.002331779	201.549	0	Wartau	20200927	894	1036	1	201.549	NA	NA	NA
1027	3291	17	3161	0.96678269	0.004745334	200.075	0	Bad Ragaz	20200927	1311	1285	1	200.075	NA	NA	NA
1028	3292	17	3119	0.99198461	0.001282462	185.15401	0	Flums	20200927	691	1189	1	185.15401	NA	NA	NA
1029	3293	17	5394	0.98424172	0.001297738	194.63	0	Mels	20200927	1492	2056	1	194.63	NA	NA	NA
1030	3294	17	1171	0.98377454	0.000853971	203.744	0	Pfäfers	20200927	337	447	1	203.744	NA	NA	NA
1031	3295	17	1794	0.98494983	0.003344482	175.957	0	Quarten	20200927	468	899	1	175.957	NA	NA	NA
1032	3296	17	3250	0.97446156	0.004307692	193.62801	0	Sargans	20200927	1267	1057	1	193.62801	NA	NA	NA
1033	3297	17	2790	0.97885305	0.001792115	195.83501	0	Vilters-Wangs	20200927	1054	1261	1	195.83501	NA	NA	NA
1034	3298	17	2993	0.9736051	0.005011694	182.48801	0	Walenstadt	20200927	1077	1273	1	182.48801	NA	NA	NA
1035	3311	17	1134	0.98412699	0.002645503	168.508	0	Amden	20200927	342	562	1	168.508	NA	NA	NA
1036	3312	17	1548	0.98966408	0.00129199	155.217	0	Benken (SG)	20200927	429	779	1	155.217	NA	NA	NA
1037	3313	17	2271	0.98458827	0.002642008	160.332	0	Kaltbrunn	20200927	721	1090	1	160.332	NA	NA	NA
1038	3315	17	2473	0.98706025	0.00283057	158.00999	0	Schänis	20200927	611	938	1	158.00999	NA	NA	NA
1039	3316	17	1032	0.9864341	0.004844961	163.02299	0	Weesen	20200927	360	338	1	163.02299	NA	NA	NA
1040	3338	17	1940	0.98453611	0.003092784	158.313	0	Schmerikon	20200927	681	755	1	158.313	NA	NA	NA
1041	3339	17	3192	0.97368419	0.001879699	156.47501	0	Uznach	20200927	960	1022	1	156.47501	NA	NA	NA
1042	3340	17	16649	0.95837587	0.006607004	140.082	0	Rapperswil-Jona	20200927	6408	4668	1	140.082	NA	NA	NA
1043	3352	17	3460	0.98381501	0.003179191	178.02901	0	Ebnat-Kappel	20200927	978	1304	1	178.02901	NA	NA	NA
1044	3359	17	1960	0.98826534	0.003061225	201.065	0	Wildhaus-Alt St. Johann	20200927	430	822	1	201.065	NA	NA	NA
1045	3372	17	669	0.9955157	0	179.27499	0	Hemberg	20200927	141	292	1	179.27499	NA	NA	NA
1046	3374	17	1293	0.98221189	0.002320186	171.05901	0	Lichtensteig	20200927	357	352	1	171.05901	NA	NA	NA
1047	3375	17	916	0.99126637	0.002183406	168.84801	0	Oberhelfenschwil	20200927	229	373	1	168.84801	NA	NA	NA
1048	3378	17	3096	0.9870801	0.002906977	172.27901	0	Neckertal	20200927	644	1051	1	172.27901	NA	NA	NA
1049	3392	17	4775	0.98450261	0.002303665	160.175	0	Kirchberg (SG)	20200927	1307	1795	1	160.175	NA	NA	NA
1050	3393	17	915	0.98688525	0	163.60201	0	Lütisburg	20200927	246	436	1	163.60201	NA	NA	NA
1051	3394	17	2089	0.99281955	0.000957396	167.26801	0	Mosnang	20200927	534	910	1	167.26801	NA	NA	NA
1052	3401	17	2553	0.98589897	0.002350176	175.64799	0	Degersheim	20200927	779	812	1	175.64799	NA	NA	NA
1053	3402	17	5652	0.96939135	0.00353857	168.71201	0	Flawil	20200927	1751	1658	1	168.71201	NA	NA	NA
1054	3405	17	2193	0.98723209	0.002735978	159.33	0	Jonschwil	20200927	697	916	1	159.33	NA	NA	NA
1055	3407	17	3778	0.97961885	0.003176284	161.10001	0	Oberuzwil	20200927	1214	1204	1	161.10001	NA	NA	NA
1056	3408	17	7541	0.97029573	0.004376078	164.856	0	Uzwil	20200927	2058	2122	1	164.856	NA	NA	NA
1057	3422	17	948	0.98839664	0.001054852	167.189	0	Niederbüren	20200927	228	497	1	167.189	NA	NA	NA
1058	3423	17	1778	0.99212599	0.001124859	168.427	0	Niederhelfenschwil	20200927	603	909	1	168.427	NA	NA	NA
1059	3424	17	2685	0.98808193	0.001489758	163.71201	0	Oberbüren	20200927	684	1153	1	163.71201	NA	NA	NA
1060	3426	17	2576	0.98447204	0.000776398	160.306	0	Zuzwil (SG)	20200927	976	1217	1	160.306	NA	NA	NA
1061	3441	17	1126	0.98579043	0.004440497	174.12	0	Andwil (SG)	20200927	399	513	1	174.12	NA	NA	NA
1062	3442	17	5346	0.97923684	0.004302282	178.552	0	Gaiserwald	20200927	1697	1863	1	178.552	NA	NA	NA
1063	3443	17	11389	0.9800685	0.002634121	171.65401	0	Gossau (SG)	20200927	3100	3660	1	171.65401	NA	NA	NA
1064	3444	17	2222	0.98514849	0.00450045	176.394	0	Waldkirch	20200927	593	946	1	176.394	NA	NA	NA
1065	3506	18	1921	0.86205101	0.004164498	215.429	0	Vaz/Obervaz	20200927	550	596	1	215.429	NA	NA	NA
1066	3513	18	350	0.54000002	0.011428571	217.455	0	Lantsch/Lenz	20200927	124	101	1	217.455	NA	NA	NA
1067	3514	18	195	0.98461539	0	223.658	0	Schmitten (GR)	20200927	45	73	1	223.658	NA	NA	NA
1068	3572	18	395	0.29873419	0.005063291	NA	0	Falera	20200927	134	191	1	NA	NA	NA	NA
1069	3575	18	858	0.530303	0.003496504	171.291	0	Laax	20200927	433	429	1	171.291	NA	NA	NA
1070	3581	18	462	0.41558442	0	NA	0	Sagogn	20200927	182	165	1	NA	NA	NA	NA
1071	3582	18	399	0.3358396	0.005012531	NA	0	Schluein	20200927	105	119	1	NA	NA	NA	NA
1072	3603	18	684	0.95760232	0.001461988	185.737	0	Vals	20200927	200	288	1	185.737	NA	NA	NA
1073	3633	18	252	0.94444442	0	200.166	0	Fürstenau	20200927	73	91	1	200.166	NA	NA	NA
1074	3637	18	292	0.86643833	0	193.629	0	Rothenbrunnen	20200927	69	65	1	193.629	NA	NA	NA
1075	3638	18	594	0.95454544	0.001683502	201.382	0	Scharans	20200927	237	183	1	201.382	NA	NA	NA
1076	3640	18	600	0.95499998	0.006666667	201.119	0	Sils im Domleschg	20200927	192	220	1	201.119	NA	NA	NA
1077	3661	18	1464	0.92691255	0.00136612	199.51601	0	Cazis	20200927	424	459	1	199.51601	NA	NA	NA
1078	3662	18	121	0.95867771	0	206.653	0	Flerden	20200927	61	80	1	206.653	NA	NA	NA
1079	3663	18	272	0.94117647	0.007352941	202.59801	0	Masein	20200927	161	105	1	202.59801	NA	NA	NA
1080	3668	18	1723	0.91178179	0.002901915	202.52499	0	Thusis	20200927	486	479	1	202.52499	NA	NA	NA
1081	3669	18	115	0.98260868	0	215.785	0	Tschappina	20200927	43	41	1	215.785	NA	NA	NA
1082	3670	18	75	1	0	207.769	0	Urmein	20200927	30	61	1	207.769	NA	NA	NA
1083	3681	18	119	0.94957983	0	275.21799	0	Avers	20200927	41	55	1	275.21799	NA	NA	NA
1084	3695	18	84	0.95238096	0	249.67599	0	Sufers	20200927	33	41	1	249.67599	NA	NA	NA
1085	3701	18	581	0.84681582	0.003442341	256.298	0	Andeer	20200927	205	226	1	256.298	NA	NA	NA
1086	3711	18	48	0.89583331	0	202.52499	0	Rongellen	20200927	21	10	1	202.52499	NA	NA	NA
1087	3712	18	243	0.8312757	0.012345679	209.123	0	Zillis-Reischen	20200927	71	99	1	209.123	NA	NA	NA
1088	3713	18	74	0.91891891	0.013513514	258.39301	0	Ferrera	20200927	20	24	1	258.39301	NA	NA	NA
1089	3721	18	1672	0.91028708	0.004186603	187.748	0	Bonaduz	20200927	880	706	1	187.748	NA	NA	NA
1090	3722	18	4214	0.80588514	0.003322259	188.76601	0	Domat/Ems	20200927	1377	1277	1	188.76601	NA	NA	NA
1091	3723	18	792	0.83964646	0.006313131	189.293	0	Rhäzüns	20200927	333	255	1	189.293	NA	NA	NA
1092	3731	18	1462	0.94733244	0.004103967	191.95399	0	Felsberg	20200927	592	508	1	191.95399	NA	NA	NA
1093	3732	18	1746	0.88487971	0.008018328	176.26601	0	Flims	20200927	738	643	1	176.26601	NA	NA	NA
1094	3733	18	829	0.93606752	0.004825091	185.32899	0	Tamins	20200927	293	232	1	185.32899	NA	NA	NA
1095	3734	18	819	0.76190478	0.003663004	182.259	0	Trin	20200927	412	307	1	182.259	NA	NA	NA
1096	3746	18	700	0.31714284	0.004285714	NA	0	Zernez	20200927	291	355	1	NA	NA	NA	NA
1097	3752	18	485	0.9773196	0.002061856	316.55399	0	Samnaun	20200927	133	130	1	316.55399	NA	NA	NA
1098	3762	18	1471	0.40244731	0.010876955	NA	0	Scuol	20200927	1007	817	1	NA	NA	NA	NA
1099	3781	18	419	0.70883054	0.011933174	271.05899	0	Bever	20200927	160	118	1	271.05899	NA	NA	NA
1100	3782	18	768	0.7265625	0.006510417	264.608	0	Celerina/Schlarigna	20200927	342	250	1	264.608	NA	NA	NA
1101	3783	18	108	0.6111111	0.009259259	275.83801	0	Madulain	20200927	46	43	1	275.83801	NA	NA	NA
1102	3784	18	1204	0.77076411	0.011627907	268.27802	0	Pontresina	20200927	393	363	1	268.27802	NA	NA	NA
1103	3785	18	461	0.70281994	0.00867679	274.47601	0	La Punt Chamues-ch	20200927	108	137	1	274.47601	NA	NA	NA
1104	3786	18	2151	0.66248256	0.005113901	268.453	0	Samedan	20200927	644	569	1	268.453	NA	NA	NA
1105	3787	18	3029	0.7788049	0.012215253	261.81799	0	St. Moritz	20200927	683	787	1	261.81799	NA	NA	NA
1106	3788	18	437	0.37528604	0.004576659	NA	0	S-chanf	20200927	133	124	1	NA	NA	NA	NA
1107	3789	18	451	0.74722838	0.011086474	260.92899	0	Sils im Engadin/Segl	20200927	140	113	1	260.92899	NA	NA	NA
1108	3790	18	591	0.72419626	0.003384095	255.97301	0	Silvaplana	20200927	189	164	1	255.97301	NA	NA	NA
1109	3791	18	845	0.57514793	0.013017751	279.52499	0	Zuoz	20200927	215	256	1	279.52499	NA	NA	NA
1110	3847	18	1204	0.22757475	0.003322259	NA	0	Val Müstair	20200927	469	368	1	NA	NA	NA	NA
1111	3851	18	7743	0.95053595	0.007232339	248.549	0	Davos	20200927	2343	2135	1	248.549	NA	NA	NA
1112	3861	18	409	0.98533005	0	225.05901	0	Fideris	20200927	137	159	1	225.05901	NA	NA	NA
1113	3862	18	156	1	0	225.97501	0	Furna	20200927	31	75	1	225.97501	NA	NA	NA
1114	3863	18	848	0.98113209	0.002358491	222.416	0	Jenaz	20200927	207	315	1	222.416	NA	NA	NA
1115	3871	18	2708	0.96750367	0.007385525	235.849	0	Klosters	20200927	852	1238	1	235.849	NA	NA	NA
1116	3881	18	153	0.98039216	0	230.27699	0	Conters im Prättigau	20200927	37	68	1	230.27699	NA	NA	NA
1117	3882	18	590	0.98305082	0.001694915	226.687	0	Küblis	20200927	131	200	1	226.687	NA	NA	NA
1118	3891	18	843	0.9916963	0	227.879	0	Luzein	20200927	282	488	1	227.879	NA	NA	NA
1119	3901	18	23446	0.88565212	0.004137166	196.577	0	Chur	20200927	8252	5948	1	196.577	NA	NA	NA
1120	3911	18	1426	0.94670409	0.003506311	205.095	0	Churwalden	20200927	382	403	1	205.095	NA	NA	NA
1121	3921	18	1716	0.94930071	0.006993007	223.856	0	Arosa	20200927	516	756	1	223.856	NA	NA	NA
1122	3932	18	250	0.98000002	0	205.192	0	Tschiertschen-Praden	20200927	69	83	1	205.192	NA	NA	NA
1123	3945	18	2122	0.95947218	0.002356268	201.756	0	Trimmis	20200927	707	741	1	201.756	NA	NA	NA
1124	3946	18	1500	0.95466667	0.001333333	205.87801	0	Untervaz	20200927	495	495	1	205.87801	NA	NA	NA
1125	3947	18	2139	0.96026182	0.004207574	204.717	0	Zizers	20200927	735	635	1	204.717	NA	NA	NA
1126	3951	18	397	0.98488665	0	200.30901	0	Fläsch	20200927	178	199	1	200.30901	NA	NA	NA
1127	3952	18	531	0.97363466	0.001883239	204.81	0	Jenins	20200927	223	261	1	204.81	NA	NA	NA
1128	3953	18	1793	0.97044063	0.001673174	202.287	0	Maienfeld	20200927	731	731	1	202.287	NA	NA	NA
1129	3954	18	1388	0.97190201	0.002881844	207.814	0	Malans	20200927	720	520	1	207.814	NA	NA	NA
1130	3955	18	5143	0.93486291	0.003888781	208.532	0	Landquart	20200927	1489	1593	1	208.532	NA	NA	NA
1131	3961	18	1274	0.98116171	0.002354788	213.15199	0	Grüsch	20200927	454	557	1	213.15199	NA	NA	NA
1132	3962	18	1811	0.96576476	0.002208724	216.40199	0	Schiers	20200927	478	583	1	216.40199	NA	NA	NA
1133	3972	18	911	0.98353457	0.001097695	215.373	0	Seewis im Prättigau	20200927	324	318	1	215.373	NA	NA	NA
1134	3981	18	871	0.1435132	0.002296211	NA	0	Breil/Brigels	20200927	430	441	1	NA	NA	NA	NA
1135	3982	18	1665	0.193994	0.001801802	NA	0	Disentis/Mustér	20200927	482	612	1	NA	NA	NA	NA
1136	3983	18	367	0.070844688	0	NA	0	Medel (Lucmagn)	20200927	111	117	1	NA	NA	NA	NA
1137	3985	18	1019	0.10696761	0.000981354	NA	0	Sumvitg	20200927	334	331	1	NA	NA	NA	NA
1138	3986	18	1052	0.22148289	0.001901141	NA	0	Tujetsch	20200927	295	310	1	NA	NA	NA	NA
1139	3987	18	1065	0.15868545	0.001877934	NA	0	Trun	20200927	301	263	1	NA	NA	NA	NA
1140	4001	19	12607	0.95891172	0.011501547	59.867001	0	Aarau	20200927	6188	2911	1	59.867001	0	1	0
1141	4002	19	899	0.96996665	0.006674083	68.785004	0	Biberstein	20200927	426	364	1	68.785004	0	0	1
1142	4003	19	3718	0.96691769	0.007261969	62.064999	0	Buchs (AG)	20200927	1314	939	1	62.064999	0	0	1
1143	4004	19	549	0.99271405	0.001821494	74.255997	0	Densbüren	20200927	150	175	1	74.255997	1	0	0
1144	4005	19	2369	0.97636133	0.006753905	65.223999	0	Erlinsbach (AG)	20200927	957	901	1	65.223999	0	0	1
1145	4006	19	4277	0.98129529	0.003273323	60.041	0	Gränichen	20200927	1410	1425	1	60.041	0	0	1
1146	4007	19	888	0.97972971	0.003378379	55.834	0	Hirschthal	20200927	321	365	1	55.834	0	0	1
1147	4008	19	3580	0.97625697	0.00726257	64.275002	0	Küttigen	20200927	1623	1195	1	64.275002	0	0	1
1148	4009	19	2269	0.98016745	0.007492288	54.645	0	Muhen	20200927	681	872	1	54.645	0	0	1
1149	4010	19	4496	0.96530247	0.008229537	55.879002	0	Oberentfelden	20200927	1145	1290	1	55.879002	0	0	1
1150	4012	19	5453	0.96148908	0.010636347	59.737999	0	Suhr	20200927	2040	1395	1	59.737999	0	0	1
1151	4013	19	2276	0.9674868	0.012302285	57.831001	0	Unterentfelden	20200927	854	736	1	57.831001	0	0	1
1152	4021	19	10519	0.94467157	0.015210572	80.719002	0	Baden	20200927	5522	2238	1	80.719002	0	1	0
1153	4022	19	947	0.97571278	0.006335797	86.748001	0	Bellikon	20200927	402	380	1	86.748001	0	0	1
1154	4023	19	1812	0.96136868	0.014900662	92.143997	0	Bergdietikon	20200927	516	598	1	92.143997	0	0	1
1155	4024	19	1554	0.97619045	0.005148005	76.858002	0	Birmenstorf (AG)	20200927	619	523	1	76.858002	0	0	1
1156	4026	19	2100	0.93761903	0.023809524	81.271004	0	Ennetbaden	20200927	1152	442	1	81.271004	0	0	1
1157	4027	19	3401	0.9558953	0.009703029	80.320999	0	Fislisbach	20200927	1014	835	1	80.320999	0	0	1
1158	4028	19	558	0.97132617	0.010752688	85.264	0	Freienwil	20200927	292	218	1	85.264	0	0	1
1159	4029	19	2635	0.95332068	0.010626186	82.953003	0	Gebenstorf	20200927	1081	778	1	82.953003	0	0	1
1160	4030	19	944	0.95868641	0.008474576	83.852997	0	Killwangen	20200927	358	307	1	83.852997	0	0	1
1161	4031	19	1038	0.9749518	0.005780347	80.981003	0	Künten	20200927	328	376	1	80.981003	1	0	0
1162	4032	19	1020	0.96764708	0.005882353	70.778	0	Mägenwil	20200927	362	332	1	70.778	1	0	0
1163	4033	19	2556	0.96400625	0.007042253	74.736	0	Mellingen	20200927	889	759	1	74.736	0	0	1
1164	4034	19	4062	0.93968487	0.006893156	82.044998	0	Neuenhof	20200927	929	788	1	82.044998	0	0	1
1165	4035	19	1715	0.97317785	0.008163265	78.439003	0	Niederrohrdorf	20200927	954	720	1	78.439003	0	0	1
1166	4037	19	2364	0.96319795	0.010152284	82.931	0	Oberrohrdorf	20200927	1058	834	1	82.931	0	0	1
1167	4038	19	4581	0.94215238	0.016590264	83.366997	0	Obersiggenthal	20200927	1714	1190	1	83.366997	0	0	1
1168	4039	19	1225	0.957551	0.008163265	84.272003	0	Remetschwil	20200927	420	459	1	84.272003	0	0	1
1169	4040	19	4276	0.93358278	0.014031805	87.387001	0	Spreitenbach	20200927	1016	845	1	87.387001	0	0	1
1170	4041	19	1056	0.98011363	0.007575758	78.035004	0	Stetten (AG)	20200927	388	354	1	78.035004	1	0	0
1171	4042	19	1291	0.94268012	0.0116189	85.453003	0	Turgi	20200927	482	248	1	85.453003	0	0	1
1172	4044	19	3808	0.95325631	0.014705882	85.941002	0	Untersiggenthal	20200927	1474	1073	1	85.941002	0	0	1
1173	4045	19	11923	0.94841903	0.010651682	81.214996	0	Wettingen	20200927	4608	2964	1	81.214996	0	0	1
1174	4046	19	898	0.97884184	0.005567929	73.575996	0	Wohlenschwil	20200927	346	261	1	73.575996	1	0	0
1175	4047	19	2348	0.97018737	0.007240205	89.029999	0	Würenlingen	20200927	794	845	1	89.029999	0	0	1
1176	4048	19	3521	0.96677083	0.011644419	85.138	0	Würenlos	20200927	1412	1190	1	85.138	0	0	1
1177	4049	19	2363	0.96191281	0.010579771	84.370003	0	Ehrendingen	20200927	1046	860	1	84.370003	0	0	1
1178	4061	19	1231	0.97238016	0.01056052	102.378	0	Arni (AG)	20200927	438	400	1	102.378	NA	NA	NA
1179	4061	19	1231	0.97238016	0.01056052	102.378	0	Islisberg	20200927	151	142	1	102.378	NA	NA	NA
1180	4062	19	3155	0.96640253	0.010459588	85.882004	0	Berikon	20200927	975	894	1	85.882004	0	0	1
1181	4063	19	3541	0.97091216	0.007342559	82.519997	0	Bremgarten (AG)	20200927	1751	1264	1	82.519997	0	0	1
1182	4064	19	501	0.98003989	0.005988024	78.230003	0	Büttikon	20200927	163	231	1	78.230003	1	0	0
1183	4065	19	1684	0.96674585	0.004750594	71.869003	0	Dottikon	20200927	488	566	1	71.869003	1	0	0
1184	4066	19	488	0.97336066	0.008196721	83.560997	0	Eggenwil	20200927	216	222	1	83.560997	0	0	1
1185	4067	19	907	0.98346198	0.005512679	80.320999	0	Fischbach-Göslikon	20200927	277	345	1	80.320999	0	0	1
1186	4068	19	1426	0.98457223	0.001402525	72.596001	0	Hägglingen	20200927	469	565	1	72.596001	1	0	0
1187	4071	19	1098	0.97449911	0.006375228	91.543999	0	Jonen	20200927	507	417	1	91.543999	0	0	1
1188	4072	19	1750	0.9777143	0.006857143	77.738998	0	Niederwil (AG)	20200927	514	585	1	77.738998	1	0	0
1189	4073	19	1070	0.964486	0.006542056	89.694	0	Oberlunkhofen	20200927	504	439	1	89.694	0	0	1
1190	4074	19	1357	0.96462786	0.011790715	87.407997	0	Oberwil-Lieli	20200927	664	607	1	87.407997	0	0	1
1191	4075	19	2564	0.95865834	0.008580343	97.344002	0	Rudolfstetten-Friedlisberg	20200927	740	633	1	97.344002	0	0	1
1192	4076	19	1526	0.98296201	0.002621232	79.377998	0	Sarmenstorf	20200927	498	622	1	79.377998	1	0	0
1193	4077	19	863	0.98030126	0.003476246	75.264	0	Tägerig	20200927	230	327	1	75.264	1	0	0
1194	4078	19	271	0.97416973	0.007380074	78.230003	0	Uezwil	20200927	100	111	1	78.230003	1	0	0
1195	4079	19	868	0.97235024	0.002304148	88.435997	0	Unterlunkhofen	20200927	332	357	1	88.435997	0	0	1
1196	4080	19	3466	0.97518754	0.005193307	74.874001	0	Villmergen	20200927	945	1218	1	74.874001	0	0	1
1197	4081	19	2723	0.95960337	0.011384502	86.144997	0	Widen	20200927	867	758	1	86.144997	0	0	1
1198	4082	19	7837	0.96835524	0.005869593	76.350998	0	Wohlen (AG)	20200927	2226	2257	1	76.350998	0	1	0
1199	4083	19	2494	0.96952689	0.006816359	84.305	0	Zufikon	20200927	963	881	1	84.305	0	0	1
1200	4091	19	1026	0.98732942	0.002923977	66.292999	0	Auenstein	20200927	381	366	1	66.292999	1	0	0
1201	4092	19	1602	0.93570536	0.016853932	74.375999	0	Birr	20200927	500	451	1	74.375999	0	0	1
1202	4093	19	498	0.97590363	0.012048192	75.042999	0	Birrhard	20200927	132	166	1	75.042999	0	0	1
1203	4095	19	6805	0.96223366	0.012343865	75.681999	0	Brugg	20200927	2825	1757	1	75.681999	0	1	0
1204	4099	19	280	0.96785712	0.010714286	73.156998	0	Habsburg	20200927	94	131	1	73.156998	1	0	0
1205	4100	19	1693	0.97578263	0.008269345	79.113998	0	Hausen (AG)	20200927	708	661	1	79.113998	0	0	1
1206	4104	19	1270	0.96614176	0.007086614	74.375999	0	Lupfig	20200927	621	645	1	74.375999	0	0	1
1207	4105	19	237	0.99578059	0	81.903	0	Mandach	20200927	57	93	1	81.903	1	0	0
1208	4106	19	309	0.9773463	0.009708738	79.341003	0	Mönthal	20200927	70	104	1	79.341003	1	0	0
1209	4107	19	580	0.97586209	0.012068965	76.084999	0	Mülligen	20200927	218	164	1	76.084999	0	0	1
1210	4110	19	759	0.969697	0.017127799	81.057999	0	Remigen	20200927	226	232	1	81.057999	1	0	0
1211	4111	19	980	0.97346938	0.008163265	78.336998	0	Riniken	20200927	272	284	1	78.336998	0	0	1
1212	4112	19	495	0.9757576	0.008080808	84.267998	0	Rüfenach	20200927	219	196	1	84.267998	1	0	0
1213	4117	19	576	0.98784721	0.001736111	71.583	0	Thalheim (AG)	20200927	157	247	1	71.583	1	0	0
1214	4120	19	917	0.97055614	0.002181025	69.841003	0	Veltheim (AG)	20200927	280	289	1	69.841003	1	0	0
1215	4121	19	1194	0.97068679	0.00837521	85.295998	0	Villigen	20200927	401	410	1	85.295998	1	0	0
1216	4122	19	912	0.96710527	0.00877193	73.860001	0	Villnachern	20200927	341	345	1	73.860001	1	0	0
1217	4123	19	4023	0.96196866	0.004722844	81.249001	0	Windisch	20200927	1758	808	1	81.249001	0	0	1
1218	4131	19	1956	0.98108387	0.005112474	77.921997	0	Beinwil am See	20200927	736	716	1	77.921997	1	0	0
1219	4132	19	741	0.97705805	0.009446694	75.536003	0	Birrwil	20200927	252	303	1	75.536003	1	0	0
1220	4133	19	558	0.99462366	0.001792115	76.438004	0	Burg (AG)	20200927	114	148	1	76.438004	1	0	0
1221	4134	19	793	0.97856241	0.005044136	67.351997	0	Dürrenäsch	20200927	235	353	1	67.351997	1	0	0
1222	4135	19	1492	0.98458445	0.005361931	68.723	0	Gontenschwil	20200927	289	505	1	68.723	1	0	0
1223	4136	19	838	0.97732699	0.00954654	55.963001	0	Holziken	20200927	206	322	1	55.963001	1	0	0
1224	4137	19	314	0.98726118	0	70.512001	0	Leimbach (AG)	20200927	79	125	1	70.512001	1	0	0
1225	4138	19	495	0.98585856	0.002020202	74.195	0	Leutwil	20200927	145	234	1	74.195	1	0	0
1226	4139	19	3278	0.97925562	0.004881025	79.482002	0	Menziken	20200927	675	935	1	79.482002	1	0	0
1227	4140	19	1576	0.98604059	0.006345178	63.535999	0	Oberkulm	20200927	344	581	1	63.535999	1	0	0
1228	4141	19	4363	0.97662157	0.005271602	80.877998	0	Reinach (AG)	20200927	831	1202	1	80.877998	1	0	0
1229	4142	19	668	0.98952097	0.001497006	61.005001	0	Schlossrued	20200927	112	217	1	61.005001	1	0	0
1230	4143	19	869	0.98504025	0.006904488	64.024002	0	Schmiedrued	20200927	188	276	1	64.024002	1	0	0
1231	4144	19	2267	0.9775033	0.005293339	57.784	0	Schöftland	20200927	818	909	1	57.784	0	0	1
1232	4145	19	1002	0.98702598	0.001996008	63.907001	0	Teufenthal (AG)	20200927	253	336	1	63.907001	1	0	0
1233	4146	19	1703	0.97768646	0.004110394	64.003998	0	Unterkulm	20200927	420	553	1	64.003998	1	0	0
1234	4147	19	944	0.99152541	0.003177966	68.075996	0	Zetzwil	20200927	242	349	1	68.075996	1	0	0
1235	4161	19	1265	0.97944665	0.003952569	63.752998	0	Eiken	20200927	374	329	1	63.752998	1	0	0
1236	4163	19	2534	0.97987372	0.004735596	69.685997	0	Frick	20200927	1006	792	1	69.685997	1	0	0
1237	4164	19	720	0.98750001	0.004166667	77.136002	0	Gansingen	20200927	259	256	1	77.136002	1	0	0
1238	4165	19	2049	0.97218156	0.00829673	58.584999	0	Gipf-Oberfrick	20200927	909	656	1	58.584999	1	0	0
1239	4166	19	783	0.99361432	0.001277139	71.703003	0	Herznach	20200927	310	340	1	71.703003	1	0	0
1240	4169	19	1625	0.97907692	0.005538462	68.666	0	Kaisten	20200927	521	456	1	68.666	1	0	0
1241	4170	19	2020	0.96930695	0.007920792	68.589996	0	Laufenburg	20200927	621	530	1	68.589996	1	0	0
1242	4172	19	480	0.98958331	0	65.762001	0	Münchwilen (AG)	20200927	152	157	1	65.762001	1	0	0
1243	4173	19	374	0.99465239	0.005347594	71.404999	0	Oberhof	20200927	101	132	1	71.404999	1	0	0
1244	4175	19	570	0.99473685	0.001754386	66.286003	0	Oeschgen	20200927	181	213	1	66.286003	1	0	0
1245	4176	19	466	0.97639483	0.004291846	76.928001	0	Schwaderloch	20200927	83	146	1	76.928001	1	0	0
1246	4177	19	860	0.97209305	0.004651163	63.828999	0	Sisseln	20200927	212	242	1	63.828999	1	0	0
1247	4179	19	486	0.98971194	0.00617284	70.579002	0	Ueken	20200927	180	167	1	70.579002	1	0	0
1248	4181	19	799	0.98873591	0.005006258	55.543999	0	Wittnau	20200927	298	313	1	55.543999	1	0	0
1249	4182	19	597	0.99664992	0.001675042	55.084999	0	Wölflinswil	20200927	202	248	1	55.084999	1	0	0
1250	4183	19	593	0.98988193	0.003372681	73.755997	0	Zeihen	20200927	245	251	1	73.755997	1	0	0
1251	4184	19	1393	0.98420674	0.005025126	75.158997	0	Mettauertal	20200927	370	476	1	75.158997	NA	NA	NA
1252	4191	19	438	0.98858446	0.006849315	66.378998	0	Ammerswil	20200927	134	155	1	66.378998	1	0	0
1253	4192	19	924	0.97077924	0.00974026	72.350998	0	Boniswil	20200927	316	324	1	72.350998	1	0	0
1254	4193	19	360	0.97222221	0.011111111	71.932999	0	Brunegg	20200927	124	142	1	71.932999	1	0	0
1255	4194	19	915	0.98142076	0.003278689	72.613998	0	Dintikon	20200927	298	449	1	72.613998	1	0	0
1256	4195	19	894	0.98881429	0.004474273	70.101997	0	Egliswil	20200927	287	349	1	70.101997	1	0	0
1257	4196	19	1073	0.97390497	0.002795899	81.152	0	Fahrwangen	20200927	341	400	1	81.152	1	0	0
1258	4197	19	492	0.99390244	0	70.907997	0	Hallwil	20200927	145	192	1	70.907997	1	0	0
1259	4198	19	633	0.98420221	0.001579779	70.053001	0	Hendschiken	20200927	216	213	1	70.053001	1	0	0
1260	4199	19	523	0.97323138	0.003824092	68.585999	0	Holderbank (AG)	20200927	152	221	1	68.585999	1	0	0
1261	4200	19	1740	0.98045975	0.004022989	63.528999	0	Hunzenschwil	20200927	497	613	1	63.528999	0	0	1
1262	4201	19	4528	0.9609099	0.009496466	66.378998	0	Lenzburg	20200927	2574	1328	1	66.378998	0	1	0
1263	4202	19	1406	0.97937411	0.004267425	78.125	0	Meisterschwanden	20200927	577	705	1	78.125	1	0	0
1264	4203	19	2446	0.97874081	0.0053148	66.564003	0	Möriken-Wildegg	20200927	833	901	1	66.564003	0	0	1
1265	4204	19	2363	0.96783751	0.006771054	69.792999	0	Niederlenz	20200927	820	597	1	69.792999	0	0	1
1266	4205	19	1361	0.97648787	0.005143277	69.225998	0	Othmarsingen	20200927	479	445	1	69.225998	1	0	0
1267	4206	19	2613	0.97665519	0.004592422	63.379002	0	Rupperswil	20200927	863	982	1	63.379002	0	0	1
1268	4207	19	1748	0.97139591	0.003432494	64.488998	0	Schafisheim	20200927	574	601	1	64.488998	0	0	1
1269	4208	19	1816	0.9807269	0.007158591	73.955002	0	Seengen	20200927	903	996	1	73.955002	1	0	0
1270	4209	19	3137	0.97322285	0.006375518	68.237	0	Seon	20200927	853	948	1	68.237	1	0	0
1271	4210	19	1595	0.97931033	0.003134796	65.830002	0	Staufen	20200927	942	711	1	65.830002	0	0	1
1272	4221	19	467	0.99357599	0.002141328	88.531998	0	Abtwil	20200927	145	197	1	88.531998	1	0	0
1273	4222	19	832	0.97596157	0.008413462	88.353996	0	Aristau	20200927	279	317	1	88.353996	1	0	0
1274	4223	19	885	0.98757064	0.006779661	93.199997	0	Auw	20200927	313	402	1	93.199997	1	0	0
1275	4224	19	709	0.99294782	0	89.802002	0	Beinwil (Freiamt)	20200927	210	324	1	89.802002	1	0	0
1276	4226	19	360	0.98888886	0	84.660004	0	Besenbüren	20200927	135	156	1	84.660004	1	0	0
1277	4227	19	420	0.97619045	0.007142857	84.135002	0	Bettwil	20200927	136	174	1	84.135002	1	0	0
1278	4228	19	1651	0.98728043	0.000605693	81.849998	0	Boswil	20200927	439	509	1	81.849998	1	0	0
1279	4229	19	620	0.98548388	0.009677419	82.418999	0	Bünzen	20200927	239	247	1	82.418999	1	0	0
1280	4230	19	798	0.97744364	0.002506266	89.267998	0	Buttwil	20200927	273	263	1	89.267998	1	0	0
1281	4231	19	749	0.97997332	0.008010681	98.310997	0	Dietwil	20200927	231	286	1	98.310997	1	0	0
1282	4232	19	97	0.97938144	0.010309278	89.802002	0	Geltwil	20200927	45	52	1	89.802002	1	0	0
1283	4233	19	201	0.97014928	0.004975124	79.897003	0	Kallern	20200927	77	99	1	79.897003	1	0	0
1284	4234	19	1816	0.98292953	0.004405286	90.302002	0	Merenschwand	20200927	696	708	1	90.302002	1	0	0
1285	4235	19	693	0.972583	0.002886003	93.707001	0	Mühlau	20200927	209	281	1	93.707001	1	0	0
1286	4236	19	4405	0.97843361	0.003632236	86.137001	0	Muri (AG)	20200927	1461	1329	1	86.137001	1	0	0
1287	4237	19	758	0.97889185	0.001319261	100.489	0	Oberrüti	20200927	321	298	1	100.489	NA	NA	NA
1288	4238	19	541	0.97412199	0.009242144	87.089996	0	Rottenschwil	20200927	186	203	1	87.089996	0	0	1
1289	4239	19	2231	0.98476022	0.003585836	103.578	0	Sins	20200927	666	848	1	103.578	NA	NA	NA
1290	4240	19	1488	0.98118281	0.006048387	79.410004	0	Waltenschwil	20200927	533	623	1	79.410004	0	0	1
1291	4251	19	569	0.98945516	0.001757469	59.912998	0	Hellikon	20200927	139	219	1	59.912998	1	0	0
1292	4252	19	2765	0.94394213	0.020976491	42.249001	0	Kaiseraugst	20200927	963	688	1	42.249001	0	0	1
1293	4253	19	2223	0.9649123	0.014844804	50.970001	0	Magden	20200927	966	656	1	50.970001	0	0	1
1294	4254	19	5564	0.97232205	0.008087707	52.546001	0	Möhlin	20200927	1885	1408	1	52.546001	0	0	1
1295	4255	19	690	0.96811593	0.005797102	59.021	0	Mumpf	20200927	223	220	1	59.021	0	0	1
1296	4256	19	705	0.98581558	0.005673759	61.291	0	Obermumpf	20200927	203	172	1	61.291	1	0	0
1297	4257	19	285	0.9649123	0.014035088	51.216999	0	Olsberg	20200927	97	78	1	51.216999	1	0	0
1298	4258	19	6757	0.95826548	0.014355483	48.167999	0	Rheinfelden	20200927	2557	1515	1	48.167999	0	0	1
1299	4259	19	524	0.99809158	0.001908397	61.380001	0	Schupfart	20200927	138	197	1	61.380001	1	0	0
1300	4260	19	1502	0.97336882	0.004660453	66.565002	0	Stein (AG)	20200927	393	362	1	66.565002	0	0	1
1301	4261	19	1131	0.97435898	0.012378426	57.59	0	Wallbach	20200927	445	370	1	57.59	0	0	1
1302	4262	19	730	0.98904109	0.004109589	58.130001	0	Wegenstetten	20200927	204	237	1	58.130001	1	0	0
1303	4263	19	1363	0.97945708	0.002934703	55.471001	0	Zeiningen	20200927	486	397	1	55.471001	0	0	1
1304	4264	19	557	0.99461401	0.001795332	58.526001	0	Zuzgen	20200927	193	172	1	58.526001	1	0	0
1305	4271	19	3508	0.9626568	0.008266819	41.870998	0	Aarburg	20200927	996	858	1	41.870998	0	0	1
1306	4273	19	630	0.98730159	0.003174603	50.68	0	Bottenwil	20200927	159	189	1	50.68	1	0	0
1307	4274	19	2578	0.9860357	0.004654771	51.533001	0	Brittnau	20200927	756	923	1	51.533001	0	0	1
1308	4275	19	575	0.98608696	0.003478261	61.324001	0	Kirchleerau	20200927	135	246	1	61.324001	1	0	0
1309	4276	19	2807	0.98004985	0.006056288	55.410999	0	Kölliken	20200927	783	781	1	55.410999	1	0	0
1310	4277	19	544	0.98161763	0.001838235	61.324001	0	Moosleerau	20200927	118	259	1	61.324001	1	0	0
1311	4279	19	1920	0.99114585	0.002604167	36.560001	0	Murgenthal	20200927	379	607	1	36.560001	1	0	0
1312	4280	19	6346	0.96627796	0.00756382	44.048	0	Oftringen	20200927	1705	1679	1	44.048	0	0	1
1313	4281	19	808	0.98638612	0.002475248	59.373001	0	Reitnau	20200927	236	407	1	59.373001	1	0	0
1314	4282	19	4734	0.97908747	0.004858471	41.720001	0	Rothrist	20200927	1169	1557	1	41.720001	0	0	1
1315	4283	19	2323	0.98062849	0.004735256	48.294998	0	Safenwil	20200927	481	758	1	48.294998	1	0	0
1316	4284	19	722	0.98891968	0.004155125	59.720001	0	Staffelbach	20200927	188	293	1	59.720001	1	0	0
1317	4285	19	2745	0.97704917	0.004735883	46.085999	0	Strengelbach	20200927	743	819	1	46.085999	0	0	1
1318	4286	19	984	0.98272359	0.009146341	53.702	0	Uerkheim	20200927	197	374	1	53.702	1	0	0
1319	4287	19	1414	0.98444128	0.002121641	45.27	0	Vordemwald	20200927	388	468	1	45.27	1	0	0
1320	4288	19	115	1	0	57.006001	0	Wiliberg	20200927	34	65	1	57.006001	1	0	0
1321	4289	19	6897	0.96911699	0.008264463	46.254002	0	Zofingen	20200927	2849	2102	1	46.254002	0	1	0
1322	4303	19	2052	0.96734893	0.006335283	86.788002	0	Böttstein	20200927	479	614	1	86.788002	1	0	0
1323	4304	19	1780	0.97078651	0.007303371	87.307999	0	Döttingen	20200927	553	557	1	87.307999	1	0	0
1324	4305	19	1265	0.97786564	0.009486166	91.268997	0	Endingen	20200927	549	487	1	91.268997	1	0	0
1325	4306	19	261	0.96934867	0.019157087	95.107002	0	Fisibach	20200927	60	96	1	95.107002	1	0	0
1326	4307	19	575	0.98086959	0.005217392	83.088997	0	Full-Reuenthal	20200927	181	186	1	83.088997	1	0	0
1327	4309	19	1812	0.97571743	0.006622517	87.142998	0	Klingnau	20200927	640	578	1	87.142998	1	0	0
1328	4310	19	924	0.97077924	0.005411256	85.468002	0	Koblenz	20200927	208	213	1	85.468002	1	0	0
1329	4311	19	811	0.98273736	0.001233046	79.669998	0	Leibstadt	20200927	178	270	1	79.669998	1	0	0
1330	4312	19	1588	0.97921914	0.005037783	87.192001	0	Lengnau (AG)	20200927	515	590	1	87.192001	1	0	0
1331	4313	19	1559	0.97626686	0.007697242	83.668999	0	Leuggern	20200927	414	471	1	83.668999	1	0	0
1332	4314	19	169	0.97041422	0.00591716	95.459999	0	Mellikon	20200927	60	49	1	95.459999	1	0	0
1333	4318	19	955	0.98324609	0.004188482	87.734001	0	Schneisingen	20200927	319	414	1	87.734001	1	0	0
1334	4319	19	363	0.98898071	0.002754821	90.941002	0	Siglistorf	20200927	123	152	1	90.941002	1	0	0
1335	4320	19	731	0.98632014	0.004103967	90.176003	0	Tegerfelden	20200927	220	260	1	90.176003	1	0	0
1336	4401	20	7831	0.96871406	0.005107904	195.772	0	Arbon	20200927	2004	1868	1	195.772	NA	NA	NA
1337	4406	20	344	0.99709302	0	173.599	0	Dozwil	20200927	98	187	1	173.599	NA	NA	NA
1338	4411	20	2850	0.97859651	0.00631579	199.408	0	Egnach	20200927	856	1105	1	199.408	NA	NA	NA
1339	4416	20	760	0.9868421	0.002631579	173.599	0	Hefenhofen	20200927	220	236	1	173.599	NA	NA	NA
1340	4421	20	1613	0.97458154	0.003099814	192.815	0	Horn	20200927	510	599	1	192.815	NA	NA	NA
1341	4426	20	584	0.97945207	0.005136986	177.687	0	Kesswil	20200927	223	211	1	177.687	NA	NA	NA
1342	4431	20	1728	0.98206019	0.002314815	194.77901	0	Roggwil (TG)	20200927	586	687	1	194.77901	NA	NA	NA
1343	4436	20	5608	0.97360915	0.005171184	183.871	0	Romanshorn	20200927	1769	1720	1	183.871	NA	NA	NA
1344	4441	20	827	0.97339785	0.003627569	184.32001	0	Salmsach	20200927	222	241	1	184.32001	NA	NA	NA
1345	4446	20	400	0.995	0.0025	173.599	0	Sommeri	20200927	108	140	1	173.599	NA	NA	NA
1346	4451	20	975	0.97538459	0.003076923	179.952	0	Uttwil	20200927	362	437	1	179.952	NA	NA	NA
1347	4461	20	6954	0.96577507	0.002876043	173.599	0	Amriswil	20200927	1790	1957	1	173.599	NA	NA	NA
1348	4471	20	3394	0.9781968	0.005303477	172.511	0	Bischofszell	20200927	882	983	1	172.511	NA	NA	NA
1349	4476	20	1945	0.97789204	0.006169666	168.62199	0	Erlen	20200927	544	647	1	168.62199	NA	NA	NA
1350	4486	20	1330	0.99323308	0.001503759	176.974	0	Hauptwil-Gottshaus	20200927	333	481	1	176.974	NA	NA	NA
1351	4495	20	404	0.99257427	0	168.99001	0	Hohentannen	20200927	102	161	1	168.99001	NA	NA	NA
1352	4501	20	1899	0.9778831	0.001053186	167.201	0	Kradolf-Schönenberg	20200927	548	718	1	167.201	NA	NA	NA
1353	4506	20	2182	0.97937673	0.003666361	164.618	0	Sulgen	20200927	582	730	1	164.618	NA	NA	NA
1354	4511	20	1315	0.98631179	0.003802281	172.18401	0	Zihlschlacht-Sitterdorf	20200927	388	549	1	172.18401	NA	NA	NA
1355	4536	20	2154	0.9874652	0.004178273	144.218	0	Basadingen-Schlattingen	20200927	342	419	1	144.218	NA	NA	NA
1356	4545	20	1944	0.97633743	0.005144033	146.601	0	Diessenhofen	20200927	585	646	1	146.601	NA	NA	NA
1357	4551	20	5107	0.97591543	0.004699432	146.235	0	Aadorf	20200927	1756	1726	1	146.235	NA	NA	NA
1358	4561	20	1401	0.97216272	0.004996431	144.924	0	Felben-Wellhausen	20200927	467	487	1	144.924	NA	NA	NA
1359	4566	20	14052	0.9669798	0.00569314	141.367	0	Frauenfeld	20200927	5374	3805	1	141.367	NA	NA	NA
1360	4571	20	2046	0.98093843	0.00342131	137.123	0	Gachnang	20200927	835	808	1	137.123	NA	NA	NA
1361	4590	20	609	0.97865355	0.00821018	152.855	0	Hüttlingen	20200927	155	214	1	152.855	NA	NA	NA
1362	4591	20	1443	0.97782397	0.005544005	144.58701	0	Matzingen	20200927	416	445	1	144.58701	NA	NA	NA
1363	4601	20	700	0.98142856	0.008571428	140.478	0	Neunforn	20200927	226	273	1	140.478	NA	NA	NA
1364	4606	20	702	0.98575497	0.004273505	146.72501	0	Stettfurt	20200927	284	326	1	146.72501	NA	NA	NA
1365	4611	20	898	0.986637	0.001113586	149.229	0	Thundorf	20200927	279	345	1	149.229	NA	NA	NA
1366	4616	20	1620	0.98888886	0.001851852	145.244	0	Uesslingen-Buch	20200927	227	293	1	145.244	NA	NA	NA
1367	4641	20	1197	0.9849624	0.004177109	173.802	0	Altnau	20200927	476	460	1	173.802	NA	NA	NA
1368	4646	20	1653	0.98003632	0.002419843	171.59	0	Ermatingen	20200927	601	646	1	171.59	NA	NA	NA
1369	4651	20	191	0.97905761	0.005235602	167.12601	0	Gottlieben	20200927	61	58	1	167.12601	NA	NA	NA
1370	4656	20	882	0.98752832	0.006802721	175.242	0	Güttingen	20200927	315	352	1	175.242	NA	NA	NA
1371	4666	20	1533	0.98956293	0.000652316	159.743	0	Kemmental	20200927	427	482	1	159.743	NA	NA	NA
1372	4671	20	8873	0.95886397	0.006762087	165.381	0	Kreuzlingen	20200927	2717	1919	1	165.381	NA	NA	NA
1373	4681	20	705	0.99290782	0.00141844	168.57201	0	Langrickenbach	20200927	243	282	1	168.57201	NA	NA	NA
1374	4683	20	846	0.98581558	0	168.164	0	Lengwil	20200927	297	266	1	168.164	NA	NA	NA
1375	4691	20	2738	0.97589481	0.006939372	169.577	0	Münsterlingen	20200927	601	519	1	169.577	NA	NA	NA
1376	4696	20	2014	0.97020853	0.005461768	167.12601	0	Tägerwilen	20200927	859	670	1	167.12601	NA	NA	NA
1377	4701	20	645	0.97984499	0.004651163	156.008	0	Wäldi	20200927	167	245	1	156.008	NA	NA	NA
1378	4711	20	1460	0.98630136	0.002739726	153.177	0	Affeltrangen	20200927	389	628	1	153.177	NA	NA	NA
1379	4721	20	1626	0.98769987	0.003075031	141.636	0	Bichelsee-Balterswil	20200927	533	598	1	141.636	NA	NA	NA
1380	4726	20	1863	0.98980141	0.002683843	155.498	0	Fischingen	20200927	471	634	1	155.498	NA	NA	NA
1381	4741	20	1243	0.98069185	0.001609011	150.082	0	Lommis	20200927	173	331	1	150.082	NA	NA	NA
1382	4746	20	2854	0.96776456	0.005606167	151.02901	0	Münchwilen (TG)	20200927	865	992	1	151.02901	NA	NA	NA
1383	4751	20	2657	0.98005271	0.002258186	155.658	0	Rickenbach (TG)	20200927	319	403	1	155.658	NA	NA	NA
1384	4756	20	519	1	0	165.787	0	Schönholzerswilen	20200927	129	245	1	165.787	NA	NA	NA
1385	4761	20	6149	0.97528052	0.00422833	151.035	0	Sirnach	20200927	1208	1350	1	151.035	NA	NA	NA
1386	4776	20	1374	0.98689955	0.004366812	156.004	0	Tobel-Tägerschen	20200927	212	365	1	156.004	NA	NA	NA
1387	4781	20	2689	0.98066193	0.003346969	146.035	0	Wängi	20200927	829	928	1	146.035	NA	NA	NA
1388	4791	20	741	0.98515522	0	163.623	0	Wuppenau	20200927	208	298	1	163.623	NA	NA	NA
1389	4801	20	638	0.97178686	0.004702194	163.47099	0	Berlingen	20200927	188	192	1	163.47099	NA	NA	NA
1390	4806	20	1053	0.97910732	0.004748338	151.855	0	Eschenz	20200927	337	391	1	151.855	NA	NA	NA
1391	4811	20	706	0.97592068	0.004249292	145.675	0	Herdern	20200927	241	272	1	145.675	NA	NA	NA
1392	4816	20	1059	0.99433428	0.000944287	156.94901	0	Homburg	20200927	264	399	1	156.94901	NA	NA	NA
1393	4821	20	1011	0.98120672	0.002967359	145.67	0	Hüttwilen	20200927	368	430	1	145.67	NA	NA	NA
1394	4831	20	1535	0.97133553	0.004560261	151.644	0	Müllheim	20200927	467	553	1	151.644	NA	NA	NA
1395	4841	20	1220	0.98278689	0.003278689	147.492	0	Pfyn	20200927	349	433	1	147.492	NA	NA	NA
1396	4846	20	301	0.99003321	0.003322259	157.44701	0	Raperswilen	20200927	67	135	1	157.44701	NA	NA	NA
1397	4851	20	800	0.98624998	0.0025	163.56	0	Salenstein	20200927	227	311	1	163.56	NA	NA	NA
1398	4864	20	2438	0.97579986	0.005742412	161.39	0	Steckborn	20200927	744	645	1	161.39	NA	NA	NA
1399	4871	20	1068	0.98033708	0.001872659	150.47099	0	Wagenhausen	20200927	293	342	1	150.47099	NA	NA	NA
1400	4881	20	853	0.98944902	0.003516999	157.651	0	Amlikon-Bissegg	20200927	191	396	1	157.651	NA	NA	NA
1401	4891	20	2016	0.98214287	0.004464286	162.632	0	Berg (TG)	20200927	642	782	1	162.632	NA	NA	NA
1402	4901	20	862	0.98955917	0.003480278	168.57201	0	Birwinken	20200927	261	346	1	168.57201	NA	NA	NA
1403	4911	20	1889	0.98147166	0.005293806	162.315	0	Bürglen (TG)	20200927	517	685	1	162.315	NA	NA	NA
1404	4921	20	1523	0.98883784	0.002626395	160.701	0	Bussnang	20200927	380	586	1	160.701	NA	NA	NA
1405	4941	20	1551	0.98194712	0.007092198	155.33	0	Märstetten	20200927	508	609	1	155.33	NA	NA	NA
1406	4946	20	6421	0.97772932	0.00311478	158.69701	0	Weinfelden	20200927	2336	1968	1	158.69701	NA	NA	NA
1407	4951	20	1453	0.98898828	0.002064694	152.162	0	Wigoltingen	20200927	401	544	1	152.162	NA	NA	NA
1408	5304	21	56	0.4107143	0.035714287	NA	0	Bosco/Gurin	20200927	12	14	1	NA	NA	NA	NA
1409	5401	22	4315	0.046581693	0.93603706	31.601	1	Aigle	20200927	2081	589	0	-31.601	0	1	0
1410	5402	22	3577	0.047805425	0.93933463	40.955002	1	Bex	20200927	1815	549	0	-40.955002	1	0	0
1411	5403	22	202	0.00990099	0.96039605	42.798	1	Chessel	20200927	140	39	0	-42.798	1	0	0
1412	5404	22	275	0.029090909	0.97090912	39.009998	1	Corbeyrier	20200927	177	57	0	-39.009998	1	0	0
1413	5405	22	661	0.049924359	0.93343419	48.018002	1	Gryon	20200927	415	99	0	-48.018002	1	0	0
1414	5406	22	568	0.054577466	0.92957747	44.972	1	Lavey-Morcles	20200927	270	82	0	-44.972	1	0	0
1415	5407	22	1158	0.060449049	0.90587217	25.973	1	Leysin	20200927	651	175	0	-25.973	1	0	0
1416	5408	22	449	0.062360801	0.91759467	44.146999	1	Noville	20200927	326	87	0	-44.146999	0	0	1
1417	5409	22	3486	0.055077452	0.92713714	53.652	1	Ollon	20200927	2051	571	0	-53.652	1	0	0
1418	5410	22	827	0.035066504	0.95405078	20.966	1	Ormont-Dessous	20200927	344	137	0	-20.966	1	0	0
1419	5411	22	932	0.04613734	0.93669528	12.134	1	Ormont-Dessus	20200927	441	143	0	-12.134	1	0	0
1420	5412	22	349	0.054441262	0.93696272	39.098	1	Rennaz	20200927	186	61	0	-39.098	0	0	1
1421	5413	22	653	0.022970904	0.96324658	36.960999	1	Roche (VD)	20200927	341	110	0	-36.960999	1	0	0
1422	5414	22	2304	0.069444448	0.90755206	43.404999	1	Villeneuve (VD)	20200927	1143	321	0	-43.404999	0	0	1
1423	5415	22	702	0.037037037	0.94586897	33.101002	1	Yvorne	20200927	339	107	0	-33.101002	1	0	0
1424	5422	22	1761	0.067575239	0.91027826	88.577003	1	Aubonne	20200927	1079	279	0	-88.577003	0	0	1
1425	5423	22	261	0.061302681	0.93869734	90.814003	1	Ballens	20200927	172	66	0	-90.814003	1	0	0
1426	5424	22	143	0.020979021	0.95104897	94.329002	1	Berolle	20200927	109	18	0	-94.329002	1	0	0
1427	5425	22	933	0.049303323	0.93033224	94.542999	1	Bière	20200927	395	144	0	-94.542999	1	0	0
1428	5426	22	239	0.09205021	0.88702929	93.983002	1	Bougy-Villars	20200927	133	38	0	-93.983002	1	0	0
1429	5427	22	408	0.090686277	0.89460784	89.705002	1	Féchy	20200927	296	49	0	-89.705002	1	0	0
1430	5428	22	943	0.038176034	0.94803816	96.120003	1	Gimel	20200927	626	144	0	-96.120003	1	0	0
1431	5429	22	228	0.11842106	0.86842108	101.051	1	Longirod	20200927	166	43	0	-101.051	NA	NA	NA
1432	5430	22	224	0.040178571	0.9285714	101.051	1	Marchissy	20200927	173	42	0	-101.051	NA	NA	NA
1433	5431	22	202	0.054455444	0.92574257	85.536003	1	Mollens (VD)	20200927	108	31	0	-85.536003	1	0	0
1434	5434	22	422	0.087677725	0.89099526	96.120003	1	Saint-George	20200927	321	65	0	-96.120003	1	0	0
1435	5435	22	390	0.043589745	0.93076921	92.331001	1	Saint-Livres	20200927	253	45	0	-92.331001	1	0	0
1436	5436	22	163	0.049079753	0.93865031	99.369003	1	Saint-Oyens	20200927	149	37	0	-99.369003	1	0	0
1437	5437	22	146	0.061643835	0.93150687	94.365997	1	Saubraz	20200927	121	33	0	-94.365997	1	0	0
1438	5451	22	1765	0.18130311	0.80509913	6.3080001	1	Avenches	20200927	868	352	0	-6.3080001	1	0	0
1439	5456	22	659	0.24279211	0.74962062	8.493	1	Cudrefin	20200927	548	186	0	-8.493	1	0	0
1440	5458	22	386	0.41709843	0.5569948	2.75	1	Faoug	20200927	264	79	0	-2.75	1	0	0
1441	5464	22	1496	0.24131016	0.74532086	8.4160004	1	Vully-les-Lacs	20200927	958	378	0	-8.4160004	NA	NA	NA
1442	5471	22	224	0.058035713	0.9285714	60.191002	1	Bettens	20200927	203	48	0	-60.191002	1	0	0
1443	5472	22	186	0.048387095	0.94623655	66.323997	1	Bournens	20200927	147	44	0	-66.323997	1	0	0
1444	5473	22	483	0.045548655	0.93374741	64.487	1	Boussens	20200927	348	84	0	-64.487	0	0	1
1445	5474	22	237	0.054852322	0.92405063	73.275002	1	La Chaux (Cossonay)	20200927	144	39	0	-73.275002	1	0	0
1446	5475	22	85	0.05882353	0.91764706	68.546997	1	Chavannes-le-Veyron	20200927	68	9	0	-68.546997	1	0	0
1447	5476	22	150	0.046666667	0.93333334	69.414001	1	Chevilly	20200927	108	29	0	-69.414001	1	0	0
1448	5477	22	1605	0.041121494	0.94454831	70.217003	1	Cossonay	20200927	1338	265	0	-70.217003	0	0	1
1449	5479	22	268	0.082089551	0.89552242	68.546997	1	Cuarnens	20200927	180	43	0	-68.546997	1	0	0
1450	5480	22	426	0.032863848	0.96009392	67.351997	1	Daillens	20200927	368	77	0	-67.351997	0	0	1
1451	5481	22	109	0.009174312	0.97247708	70.217003	1	Dizy	20200927	98	17	0	-70.217003	1	0	0
1452	5482	22	590	0.042372882	0.95254236	63.952	1	Eclépens	20200927	363	94	0	-63.952	1	0	0
1453	5483	22	149	0.053691275	0.92617452	68.030998	1	Ferreyres	20200927	128	19	0	-68.030998	1	0	0
1454	5484	22	379	0.05540897	0.93931401	70.889	1	Gollion	20200927	338	62	0	-70.889	1	0	0
1455	5485	22	229	0.03930131	0.94323146	74.271004	1	Grancy	20200927	144	44	0	-74.271004	1	0	0
1456	5486	22	642	0.035825547	0.95950156	68.546997	1	L'Isle	20200927	365	105	0	-68.546997	1	0	0
1457	5487	22	221	0.040723983	0.94570136	65.897003	1	Lussery-Villars	20200927	146	38	0	-65.897003	1	0	0
1458	5488	22	38	0	1	68.546997	1	Mauraz	20200927	26	2	0	-68.546997	1	0	0
1459	5489	22	398	0.072864324	0.91206032	69.185997	1	Mex (VD)	20200927	220	61	0	-69.185997	0	0	1
1460	5490	22	147	0.027210884	0.94557822	68.546997	1	Moiry	20200927	145	24	0	-68.546997	1	0	0
1461	5491	22	232	0.021551725	0.97844827	68.546997	1	Mont-la-Ville	20200927	161	45	0	-68.546997	1	0	0
1462	5492	22	513	0.044834308	0.93372321	82.822998	1	Montricher	20200927	400	66	0	-82.822998	1	0	0
1463	5493	22	221	0.054298643	0.92760181	60.369999	1	Orny	20200927	135	43	0	-60.369999	1	0	0
1464	5495	22	1522	0.038107753	0.94349539	67.509003	1	Penthalaz	20200927	879	214	0	-67.509003	0	0	1
1465	5496	22	848	0.048349056	0.93632078	66.474998	1	Penthaz	20200927	518	139	0	-66.474998	0	0	1
1466	5497	22	510	0.027450981	0.96470588	66.278999	1	Pompaples	20200927	207	59	0	-66.278999	1	0	0
1467	5498	22	1046	0.063097514	0.92543024	65.306	1	La Sarraz	20200927	691	149	0	-65.306	1	0	0
1468	5499	22	259	0.054054055	0.93822396	70.217003	1	Senarclens	20200927	150	49	0	-70.217003	1	0	0
1469	5501	22	581	0.096385539	0.88123924	65.842003	1	Sullens	20200927	352	79	0	-65.842003	0	0	1
1470	5503	22	720	0.069444448	0.90972221	69.355003	1	Vufflens-la-Ville	20200927	472	133	0	-69.355003	0	0	1
1471	5511	22	587	0.061328791	0.92674619	60.191002	1	Assens	20200927	597	150	0	-60.191002	0	0	1
1472	5512	22	604	0.046357617	0.94536424	51.006001	1	Bercher	20200927	411	102	0	-51.006001	1	0	0
1473	5514	22	678	0.033923306	0.95280236	54.276001	1	Bottens	20200927	433	127	0	-54.276001	0	0	1
1474	5515	22	396	0.045454547	0.95202023	63.896999	1	Bretigny-sur-Morrens	20200927	253	73	0	-63.896999	0	0	1
1475	5516	22	1385	0.064259931	0.91480142	63.896999	1	Cugy (VD)	20200927	853	179	0	-63.896999	0	0	1
1476	5518	22	2693	0.036761977	0.94615668	54.773998	1	Echallens	20200927	1919	401	0	-54.773998	0	0	1
1477	5520	22	498	0.046184737	0.9417671	45.868	1	Essertines-sur-Yverdon	20200927	340	71	0	-45.868	1	0	0
1478	5521	22	519	0.036608864	0.94605011	61.658001	1	Etagnières	20200927	391	63	0	-61.658001	0	0	1
1479	5522	22	314	0.019108281	0.96815288	55.612	1	Fey	20200927	251	46	0	-55.612	1	0	0
1480	5523	22	1061	0.063147977	0.92554194	64.418999	1	Froideville	20200927	883	185	0	-64.418999	0	0	1
1481	5527	22	657	0.060882799	0.92237443	62.557999	1	Morrens (VD)	20200927	374	124	0	-62.557999	0	0	1
1482	5529	22	317	0.047318611	0.94321769	59.834	1	Oulens-sous-Echallens	20200927	220	57	0	-59.834	1	0	0
1483	5530	22	271	0.025830258	0.97047973	51.380001	1	Pailly	20200927	185	65	0	-51.380001	1	0	0
1484	5531	22	242	0.024793388	0.9710744	56.209999	1	Penthéréaz	20200927	171	29	0	-56.209999	1	0	0
1485	5533	22	400	0.0125	0.98000002	54.276001	1	Poliez-Pittet	20200927	287	58	0	-54.276001	1	0	0
1486	5534	22	148	0.054054055	0.94594592	51.006001	1	Rueyres	20200927	110	24	0	-51.006001	1	0	0
1487	5535	22	422	0.04265403	0.95023698	54.773998	1	Saint-Barthélemy (VD)	20200927	286	68	0	-54.773998	0	0	1
1488	5537	22	497	0.028169014	0.95975858	54.773998	1	Villars-le-Terroir	20200927	412	106	0	-54.773998	1	0	0
1489	5539	22	428	0.018691588	0.97429907	52.249001	1	Vuarrens	20200927	265	72	0	-52.249001	1	0	0
1490	5540	22	793	0.04035309	0.95081967	54.276001	1	Montilliez	20200927	633	167	0	-54.276001	NA	NA	NA
1491	5541	22	542	0.016605167	0.9797048	61.257999	1	Goumoëns	20200927	394	99	0	-61.257999	NA	NA	NA
1492	5551	22	256	0.02734375	0.96484375	43.25	1	Bonvillars	20200927	179	40	0	-43.25	1	0	0
1493	5552	22	422	0.063981041	0.92890996	52.463001	1	Bullet	20200927	245	86	0	-52.463001	1	0	0
1494	5553	22	426	0.02112676	0.96948355	41.875	1	Champagne	20200927	294	87	0	-41.875	1	0	0
1495	5554	22	479	0.073068894	0.91858035	35.02	1	Concise	20200927	365	86	0	-35.02	1	0	0
1496	5555	22	193	0.046632126	0.94818652	35.02	1	Corcelles-près-Concise	20200927	147	35	0	-35.02	1	0	0
1497	5556	22	238	0.029411765	0.97058821	44.769001	1	Fiez	20200927	169	37	0	-44.769001	1	0	0
1498	5557	22	96	0.14583333	0.85416669	47.594002	1	Fontaines-sur-Grandson	20200927	76	15	0	-47.594002	1	0	0
1499	5559	22	260	0.03846154	0.95384616	44.904999	1	Giez	20200927	144	44	0	-44.904999	1	0	0
1500	5560	22	113	0.044247787	0.92920351	47.594002	1	Grandevent	20200927	89	25	0	-47.594002	1	0	0
1501	5561	22	1862	0.047798067	0.93877554	42.952999	1	Grandson	20200927	1035	228	0	-42.952999	0	0	1
1502	5562	22	71	0.056338027	0.91549295	52.463001	1	Mauborget	20200927	57	19	0	-52.463001	1	0	0
1503	5563	22	83	0	1	32.275002	1	Mutrux	20200927	51	18	0	-32.275002	1	0	0
1504	5564	22	76	0.065789476	0.90789473	48.507999	1	Novalles	20200927	34	17	0	-48.507999	1	0	0
1505	5565	22	260	0.069230773	0.91153848	38.429001	1	Onnens (VD)	20200927	157	45	0	-38.429001	1	0	0
1506	5566	22	274	0.040145986	0.95255476	32.275002	1	Provence	20200927	135	46	0	-32.275002	1	0	0
1507	5568	22	3097	0.026154343	0.9589926	62.708	1	Sainte-Croix	20200927	1388	389	0	-62.708	1	0	0
1508	5571	22	473	0.063424945	0.91754758	46.591999	1	Tévenon	20200927	299	79	0	-46.591999	NA	NA	NA
1509	5581	22	1565	0.073482431	0.89776355	65.495003	1	Belmont-sur-Lausanne	20200927	1220	275	0	-65.495003	0	0	1
1510	5582	22	1925	0.050909091	0.94233769	69.320999	1	Cheseaux-sur-Lausanne	20200927	1391	293	0	-69.320999	0	0	1
1511	5583	22	3002	0.067288473	0.90239841	70.763	1	Crissier	20200927	1633	354	0	-70.763	0	0	1
1512	5584	22	4907	0.061137151	0.9058488	68.928001	1	Epalinges	20200927	2975	569	0	-68.928001	0	0	1
1513	5585	22	765	0.065359481	0.90718955	72.053001	1	Jouxtens-Mézery	20200927	533	122	0	-72.053001	0	0	1
1514	5586	22	70481	0.060030364	0.89659625	53.911999	1	Lausanne	20200927	30916	4836	0	-53.911999	0	1	0
1515	5587	22	3579	0.067057841	0.90025145	70.811996	1	Le Mont-sur-Lausanne	20200927	2648	498	0	-70.811996	0	0	1
1516	5588	22	878	0.060364466	0.90091115	66.289001	1	Paudex	20200927	486	88	0	-66.289001	0	0	1
1517	5589	22	6292	0.052606486	0.92260015	72.053001	1	Prilly	20200927	2651	599	0	-72.053001	0	0	1
1518	5590	22	10616	0.059909571	0.89939713	66.536003	1	Pully	20200927	5735	1206	0	-66.536003	0	0	1
1519	5591	22	7858	0.060066175	0.90404683	72.872002	1	Renens (VD)	20200927	3363	660	0	-72.872002	0	0	1
1520	5592	22	2038	0.055446517	0.92247301	71.996002	1	Romanel-sur-Lausanne	20200927	945	242	0	-71.996002	0	0	1
1521	5601	22	1418	0.06770099	0.91889983	56.542	1	Chexbres	20200927	708	152	0	-56.542	1	0	0
1522	5604	22	1186	0.039629005	0.94688028	52.813999	1	Forel (Lavaux)	20200927	637	230	0	-52.813999	1	0	0
1523	5606	22	5610	0.075935826	0.88948309	65.296997	1	Lutry	20200927	3417	755	0	-65.296997	0	0	1
1524	5607	22	1395	0.050896056	0.93691754	57.216999	1	Puidoux	20200927	737	174	0	-57.216999	1	0	0
1525	5609	22	219	0.059360731	0.91780823	56.542	1	Rivaz	20200927	134	35	0	-56.542	1	0	0
1526	5610	22	257	0.070038907	0.91828793	56.542	1	Saint-Saphorin (Lavaux)	20200927	151	16	0	-56.542	1	0	0
1527	5611	22	2114	0.07805109	0.90018922	54.824001	1	Savigny	20200927	1133	287	0	-54.824001	0	0	1
1528	5613	22	3377	0.068403907	0.90790641	61.002998	1	Bourg-en-Lavaux	20200927	1959	432	0	-61.002998	NA	NA	NA
1529	5621	22	245	0.06530612	0.90204084	71.898003	1	Aclens	20200927	157	38	0	-71.898003	0	0	1
1530	5622	22	257	0.070038907	0.91050583	75.93	1	Bremblens	20200927	209	54	0	-75.93	0	0	1
1531	5623	22	414	0.086956523	0.86231881	85.640999	1	Buchillon	20200927	241	55	0	-85.640999	0	0	1
1532	5624	22	4142	0.054080155	0.92274266	70.889	1	Bussigny	20200927	2255	453	0	-70.889	0	0	1
1533	5627	22	2837	0.070497006	0.88896722	72.458	1	Chavannes-près-Renens	20200927	1211	202	0	-72.458	0	0	1
1534	5628	22	157	0.038216561	0.93630576	79.641998	1	Chigny	20200927	131	24	0	-79.641998	0	0	1
1535	5629	22	108	0.046296295	0.87962961	85.158997	1	Clarmont	20200927	67	13	0	-85.158997	1	0	0
1536	5631	22	395	0.070886075	0.9063291	81.667999	1	Denens	20200927	305	49	0	-81.667999	0	0	1
1537	5632	22	626	0.038338657	0.93769968	72.869003	1	Denges	20200927	529	88	0	-72.869003	0	0	1
1538	5633	22	1459	0.072652504	0.90815628	72.869003	1	Echandens	20200927	818	194	0	-72.869003	0	0	1
1539	5634	22	1473	0.061778683	0.92600137	78.734001	1	Echichens	20200927	1121	207	0	-78.734001	0	0	1
1540	5635	22	5184	0.070794754	0.89197528	74.186996	1	Ecublens (VD)	20200927	2552	517	0	-74.186996	0	0	1
1541	5636	22	1358	0.051546391	0.92194402	86.504997	1	Etoy	20200927	833	158	0	-86.504997	0	0	1
1542	5637	22	436	0.04587156	0.92889911	85.950996	1	Lavigny	20200927	306	66	0	-85.950996	1	0	0
1543	5638	22	1269	0.074862093	0.90543735	78.526001	1	Lonay	20200927	875	216	0	-78.526001	0	0	1
1544	5639	22	454	0.090308368	0.8634361	80.098	1	Lully (VD)	20200927	338	59	0	-80.098	0	0	1
1545	5640	22	379	0.063324541	0.91029024	81.463997	1	Lussy-sur-Morges	20200927	268	44	0	-81.463997	0	0	1
1546	5642	22	8595	0.059918556	0.91413611	77.300003	1	Morges	20200927	4457	942	0	-77.300003	0	0	1
1547	5643	22	2520	0.061507937	0.91388887	78.932999	1	Préverenges	20200927	1487	294	0	-78.932999	0	0	1
1548	5645	22	304	0.039473683	0.95394737	73.208	1	Romanel-sur-Morges	20200927	209	40	0	-73.208	0	0	1
1549	5646	22	2434	0.067378797	0.90838128	83.293999	1	Saint-Prex	20200927	1496	305	0	-83.293999	0	0	1
1550	5648	22	2009	0.080139376	0.88302636	76.056	1	Saint-Sulpice (VD)	20200927	1126	306	0	-76.056	0	0	1
1551	5649	22	1030	0.063106798	0.90970874	79.626999	1	Tolochenaz	20200927	553	149	0	-79.626999	0	0	1
1552	5650	22	104	0.03846154	0.92307693	81.323997	1	Vaux-sur-Morges	20200927	75	17	0	-81.323997	1	0	0
1553	5651	22	378	0.050264549	0.93121696	69.650002	1	Villars-Sainte-Croix	20200927	275	83	0	-69.650002	0	0	1
1554	5652	22	368	0.046195652	0.92663044	83.552002	1	Villars-sous-Yens	20200927	234	44	0	-83.552002	0	0	1
1555	5653	22	407	0.081081077	0.89926291	79.641998	1	Vufflens-le-Château	20200927	310	83	0	-79.641998	0	0	1
1556	5654	22	285	0.028070176	0.9649123	74.134003	1	Vullierens	20200927	192	58	0	-74.134003	1	0	0
1557	5655	22	689	0.05079826	0.93178517	85.722	1	Yens	20200927	476	101	0	-85.722	1	0	0
1558	5661	22	154	0.077922076	0.91558444	42.636002	1	Boulens	20200927	144	32	0	-42.636002	1	0	0
1559	5663	22	150	0.02	0.95999998	37.478001	1	Bussy-sur-Moudon	20200927	77	33	0	-37.478001	1	0	0
1560	5665	22	159	0.03773585	0.96226418	38.405998	1	Chavannes-sur-Moudon	20200927	78	31	0	-38.405998	1	0	0
1561	5669	22	204	0.049019609	0.94117647	32.021999	1	Curtilles	20200927	112	26	0	-32.021999	1	0	0
1562	5671	22	176	0.056818184	0.94318181	29.267	1	Dompierre (VD)	20200927	104	28	0	-29.267	1	0	0
1563	5673	22	206	0.029126214	0.95631069	39.908001	1	Hermenches	20200927	131	36	0	-39.908001	1	0	0
1564	5674	22	101	0.059405942	0.9207921	29.267	1	Lovatens	20200927	50	13	0	-29.267	1	0	0
1565	5675	22	1250	0.031199999	0.96160001	31.865999	1	Lucens	20200927	909	220	0	-31.865999	1	0	0
1566	5678	22	2213	0.046995029	0.93492997	37.472	1	Moudon	20200927	971	236	0	-37.472	1	0	0
1567	5680	22	177	0.033898305	0.96045196	47.896	1	Ogens	20200927	86	31	0	-47.896	1	0	0
1568	5683	22	89	0.056179777	0.94382024	29.267	1	Prévonloup	20200927	61	15	0	-29.267	1	0	0
1569	5684	22	39	0.07692308	0.92307693	39.908001	1	Rossenges	20200927	19	14	0	-39.908001	1	0	0
1570	5688	22	81	0.098765433	0.86419755	37.472	1	Syens	20200927	38	15	0	-37.472	1	0	0
1571	5690	22	96	0.010416667	0.97916669	37.34	1	Villars-le-Comte	20200927	43	14	0	-37.34	1	0	0
1572	5692	22	332	0.039156627	0.94578314	42.374001	1	Vucherens	20200927	206	40	0	-42.374001	1	0	0
1573	5701	22	64	0.015625	0.953125	107.844	1	Arnex-sur-Nyon	20200927	85	17	0	-107.844	NA	NA	NA
1574	5702	22	1120	0.098214284	0.85178572	105.084	1	Arzier-Le Muids	20200927	859	216	0	-105.084	NA	NA	NA
1575	5703	22	539	0.096474953	0.87569571	106.062	1	Bassins	20200927	463	93	0	-106.062	NA	NA	NA
1576	5704	22	838	0.093078762	0.88186157	99.834999	1	Begnins	20200927	543	152	0	-99.834999	1	0	0
1577	5705	22	393	0.11450382	0.80152673	111.21	1	Bogis-Bossey	20200927	252	42	0	-111.21	NA	NA	NA
1578	5706	22	510	0.13137256	0.81372547	107.844	1	Borex	20200927	364	73	0	-107.844	NA	NA	NA
1579	5707	22	543	0.097605892	0.80847144	111.21	1	Chavannes-de-Bogis	20200927	332	80	0	-111.21	NA	NA	NA
1580	5708	22	254	0.12204725	0.82283467	117.693	1	Chavannes-des-Bois	20200927	254	59	0	-117.693	NA	NA	NA
1581	5709	22	637	0.097331241	0.86185241	107.116	1	Chéserex	20200927	413	104	0	-107.116	NA	NA	NA
1582	5710	22	233	0.090128757	0.85836911	99.193001	1	Coinsins	20200927	155	51	0	-99.193001	0	0	1
1583	5711	22	1307	0.11706197	0.7911247	113.194	1	Commugny	20200927	812	168	0	-113.194	NA	NA	NA
1584	5712	22	1150	0.10695652	0.83130437	114.976	1	Coppet	20200927	853	181	0	-114.976	NA	NA	NA
1585	5713	22	1170	0.093162395	0.83760685	109.54	1	Crans (VD)	20200927	683	159	0	-109.54	NA	NA	NA
1586	5714	22	444	0.081081077	0.88963962	109.708	1	Crassier	20200927	404	73	0	-109.708	NA	NA	NA
1587	5715	22	567	0.11640212	0.83421516	102.519	1	Duillier	20200927	375	59	0	-102.519	NA	NA	NA
1588	5716	22	527	0.081593931	0.86148006	106.392	1	Eysins	20200927	459	105	0	-106.392	NA	NA	NA
1589	5717	22	1219	0.10910583	0.81624281	113.461	1	Founex	20200927	943	177	0	-113.461	NA	NA	NA
1590	5718	22	939	0.1544196	0.79020232	103.264	1	Genolier	20200927	632	154	0	-103.264	NA	NA	NA
1591	5719	22	640	0.098437503	0.85312498	106.991	1	Gingins	20200927	395	97	0	-106.991	NA	NA	NA
1592	5720	22	514	0.12451362	0.82879376	103.951	1	Givrins	20200927	323	85	0	-103.951	NA	NA	NA
1593	5721	22	5262	0.091220066	0.86469024	100.387	1	Gland	20200927	3386	665	0	-100.387	NA	NA	NA
1594	5722	22	196	0.06122449	0.91326529	105.109	1	Grens	20200927	138	38	0	-105.109	NA	NA	NA
1595	5723	22	833	0.084033616	0.84753901	114.694	1	Mies	20200927	503	98	0	-114.694	NA	NA	NA
1596	5724	22	8592	0.085661083	0.86906427	107.227	1	Nyon	20200927	5316	976	0	-107.227	NA	NA	NA
1597	5725	22	1857	0.10716209	0.85298872	104.006	1	Prangins	20200927	1257	238	0	-104.006	NA	NA	NA
1598	5726	22	567	0.084656082	0.87830687	111.289	1	La Rippe	20200927	366	74	0	-111.289	NA	NA	NA
1599	5727	22	991	0.060544904	0.91422808	116.528	1	Saint-Cergue	20200927	642	177	0	-116.528	NA	NA	NA
1600	5728	22	244	0.065573767	0.9057377	105.109	1	Signy-Avenex	20200927	184	41	0	-105.109	NA	NA	NA
1601	5729	22	684	0.13450292	0.80116957	114.694	1	Tannay	20200927	483	92	0	-114.694	NA	NA	NA
1602	5730	22	674	0.11127596	0.84421366	106.303	1	Trélex	20200927	495	126	0	-106.303	NA	NA	NA
1603	5731	22	602	0.1013289	0.84385383	101.051	1	Le Vaud	20200927	438	116	0	-101.051	NA	NA	NA
1604	5732	22	425	0.08705882	0.86588234	99.193001	1	Vich	20200927	319	65	0	-99.193001	0	0	1
1605	5741	22	160	0.018750001	0.97500002	58.789001	1	L'Abergement	20200927	107	31	0	-58.789001	1	0	0
1606	5742	22	167	0.011976048	0.98802394	57.810001	1	Agiez	20200927	107	32	0	-57.810001	1	0	0
1607	5743	22	400	0.025	0.97000003	58.824001	1	Arnex-sur-Orbe	20200927	196	67	0	-58.824001	1	0	0
1608	5744	22	615	0.02601626	0.95772356	65.362999	1	Ballaigues	20200927	361	93	0	-65.362999	1	0	0
1609	5745	22	609	0.037766829	0.95566505	55.062	1	Baulmes	20200927	350	94	0	-55.062	1	0	0
1610	5746	22	511	0.05479452	0.93933463	54.944	1	Bavois	20200927	308	73	0	-54.944	1	0	0
1611	5747	22	125	0.032000002	0.95999998	59.544998	1	Bofflens	20200927	87	29	0	-59.544998	1	0	0
1612	5748	22	151	0.019867551	0.97350991	62.419998	1	Bretonnières	20200927	96	36	0	-62.419998	1	0	0
1613	5749	22	1812	0.045253862	0.93432671	53.153999	1	Chavornay	20200927	1372	290	0	-53.153999	1	0	0
1614	5750	22	117	0.017094018	0.97435898	59.035	1	Les Clées	20200927	78	17	0	-59.035	1	0	0
1615	5752	22	203	0.014778325	0.97044337	61.792	1	Croy	20200927	156	31	0	-61.792	1	0	0
1616	5754	22	180	0.027777778	0.94999999	64.973999	1	Juriens	20200927	129	38	0	-64.973999	1	0	0
1617	5755	22	248	0.036290321	0.93548387	59.398998	1	Lignerolle	20200927	134	30	0	-59.398998	1	0	0
1618	5756	22	280	0.010714286	0.97857141	56.132	1	Montcherand	20200927	152	48	0	-56.132	1	0	0
1619	5757	22	2912	0.041895606	0.94299453	55.34	1	Orbe	20200927	1621	400	0	-55.34	1	0	0
1620	5758	22	98	0.05102041	0.93877554	68.546997	1	La Praz	20200927	63	19	0	-68.546997	1	0	0
1621	5759	22	166	0.024096385	0.96385545	65.524002	1	Premier	20200927	92	21	0	-65.524002	1	0	0
1622	5760	22	330	0.015151516	0.9757576	54.659	1	Rances	20200927	175	73	0	-54.659	1	0	0
1623	5761	22	315	0.057142857	0.92380953	63.009998	1	Romainmôtier-Envy	20200927	193	51	0	-63.009998	1	0	0
1624	5762	22	75	0.013333334	0.97333336	58.789001	1	Sergey	20200927	67	3	0	-58.789001	1	0	0
1625	5763	22	329	0.02431611	0.95744681	54.900002	1	Valeyres-sous-Rances	20200927	177	69	0	-54.900002	1	0	0
1626	5764	22	1934	0.031023785	0.9539814	68.003998	1	Vallorbe	20200927	839	258	0	-68.003998	1	0	0
1627	5765	22	330	0.039393939	0.94848484	70.226997	1	Vaulion	20200927	178	60	0	-70.226997	1	0	0
1628	5766	22	257	0.019455252	0.95719844	52.602001	1	Vuiteboeuf	20200927	165	40	0	-52.602001	1	0	0
1629	5785	22	311	0.048231512	0.94533759	46.330002	1	Corcelles-le-Jorat	20200927	166	44	0	-46.330002	1	0	0
1630	5790	22	296	0.047297299	0.93243241	39.448002	1	Maracon	20200927	207	34	0	-39.448002	1	0	0
1631	5792	22	259	0.034749035	0.95752895	47.756001	1	Montpreveyres	20200927	205	42	0	-47.756001	0	0	1
1632	5798	22	245	0.040816326	0.94693875	45.105999	1	Ropraz	20200927	169	29	0	-45.105999	1	0	0
1633	5799	22	1103	0.070716232	0.90480506	47.527	1	Servion	20200927	713	145	0	-47.527	0	0	1
1634	5803	22	317	0.037854891	0.94006312	43.028	1	Vulliens	20200927	222	67	0	-43.028	1	0	0
1635	5804	22	824	0.048543688	0.940534	44.481998	1	Jorat-Menthue	20200927	490	157	0	-44.481998	NA	NA	NA
1636	5805	22	2665	0.045403376	0.94521576	42.695	1	Oron	20200927	1760	426	0	-42.695	NA	NA	NA
1637	5812	22	79	0.037974682	0.94936711	35.603001	1	Champtauroz	20200927	52	11	0	-35.603001	1	0	0
1638	5813	22	271	0.084870845	0.91143912	20.120001	1	Chevroux	20200927	169	79	0	-20.120001	1	0	0
1639	5816	22	1180	0.06779661	0.92372882	14.645	1	Corcelles-près-Payerne	20200927	657	256	0	-14.645	1	0	0
1640	5817	22	561	0.04812834	0.94474155	17.503	1	Grandcour	20200927	280	122	0	-17.503	1	0	0
1641	5819	22	189	0.047619049	0.95238096	26.43	1	Henniez	20200927	86	27	0	-26.43	1	0	0
1642	5821	22	197	0.10659899	0.88324875	15.051	1	Missy	20200927	139	38	0	-15.051	1	0	0
1643	5822	22	4465	0.053079508	0.93617022	18.322001	1	Payerne	20200927	1932	645	0	-18.322001	1	0	0
1644	5827	22	173	0.12138728	0.8786127	22.246	1	Trey	20200927	94	34	0	-22.246	1	0	0
1645	5828	22	84	0.035714287	0.94047618	33.909	1	Treytorrens (Payerne)	20200927	37	19	0	-33.909	1	0	0
1646	5830	22	284	0.059859157	0.9366197	27.791	1	Villarzel	20200927	163	31	0	-27.791	1	0	0
1647	5831	22	1738	0.037399311	0.95397007	25.257999	1	Valbroye	20200927	910	310	0	-25.257999	NA	NA	NA
1648	5841	22	2024	0.046442688	0.93972331	13.715	1	Château-d'Oex	20200927	823	321	0	-13.715	1	0	0
1649	5842	22	354	0.059322033	0.92372882	17.360001	1	Rossinière	20200927	140	61	0	-17.360001	1	0	0
1650	5843	22	631	0.19809826	0.78922343	5.5219998	1	Rougemont	20200927	169	95	0	-5.5219998	1	0	0
1651	5851	22	250	0.048	0.94800001	87.073997	1	Allaman	20200927	136	44	0	-87.073997	1	0	0
1652	5852	22	221	0.085972853	0.88235295	96.169998	1	Bursinel	20200927	132	37	0	-96.169998	1	0	0
1653	5853	22	361	0.069252081	0.90304708	95.185997	1	Bursins	20200927	277	47	0	-95.185997	1	0	0
1654	5854	22	216	0.097222224	0.8611111	99.834999	1	Burtigny	20200927	115	35	0	-99.834999	1	0	0
1655	5855	22	234	0.11111111	0.83333331	96.169998	1	Dully	20200927	199	37	0	-96.169998	0	0	1
1656	5856	22	298	0.087248325	0.87583894	96.721001	1	Essertines-sur-Rolle	20200927	230	56	0	-96.721001	1	0	0
1657	5857	22	505	0.08316832	0.89306933	94.764	1	Gilly	20200927	409	99	0	-94.764	1	0	0
1658	5858	22	196	0.056122448	0.92346936	96.241997	1	Luins	20200927	156	52	0	-96.241997	1	0	0
1659	5859	22	1137	0.08355321	0.88830256	92.179001	1	Mont-sur-Rolle	20200927	762	191	0	-92.179001	1	0	0
1660	5860	22	719	0.061196107	0.9109875	89.619003	1	Perroy	20200927	446	87	0	-89.619003	1	0	0
1661	5861	22	2135	0.059016392	0.90585482	92.575996	1	Rolle	20200927	1349	316	0	-92.575996	1	0	0
1662	5862	22	132	0.030303031	0.93181819	92.575996	1	Tartegnin	20200927	75	19	0	-92.575996	1	0	0
1663	5863	22	183	0.10928962	0.85245901	96.241997	1	Vinzel	20200927	128	29	0	-96.241997	1	0	0
1664	5871	22	933	0.025723472	0.96355844	80.005997	1	L'Abbaye	20200927	507	127	0	-80.005997	1	0	0
1665	5872	22	2776	0.030979827	0.95425069	91.297997	1	Le Chenit	20200927	1295	344	0	-91.297997	1	0	0
1666	5873	22	560	0.044642858	0.9392857	82.071999	1	Le Lieu	20200927	318	92	0	-82.071999	1	0	0
1667	5882	22	1693	0.091553457	0.88481987	49.875	1	Chardonne	20200927	1051	230	0	-49.875	0	0	1
1668	5883	22	1487	0.085406862	0.88769335	51.733002	1	Corseaux	20200927	742	200	0	-51.733002	0	0	1
1669	5884	22	1922	0.075442247	0.89698231	50.915001	1	Corsier-sur-Vevey	20200927	902	227	0	-50.915001	0	0	1
1670	5885	22	928	0.11099138	0.86314654	49.112	1	Jongny	20200927	561	127	0	-49.112	0	0	1
1671	5886	22	11771	0.089032367	0.87843007	57.27	1	Montreux	20200927	5628	1419	0	-57.27	0	1	0
1672	5889	22	6637	0.075485915	0.89558536	51.77	1	La Tour-de-Peilz	20200927	3510	744	0	-51.77	0	0	1
1673	5890	22	8278	0.060038656	0.9095192	51.655998	1	Vevey	20200927	4317	742	0	-51.655998	0	1	0
1674	5891	22	586	0.097269624	0.87542665	57.27	1	Veytaux	20200927	252	54	0	-57.27	0	0	1
1675	5902	22	181	0.005524862	0.97237569	44.294998	1	Belmont-sur-Yverdon	20200927	125	36	0	-44.294998	1	0	0
1676	5903	22	132	0.06818182	0.93181819	51.32	1	Bioley-Magnoux	20200927	91	39	0	-51.32	1	0	0
1677	5904	22	385	0.05974026	0.92987013	46.945999	1	Chamblon	20200927	212	48	0	-46.945999	0	0	1
1678	5905	22	335	0.035820894	0.94626868	50.183998	1	Champvent	20200927	229	63	0	-50.183998	1	0	0
1679	5907	22	172	0.05232558	0.93604654	35.792999	1	Chavannes-le-Chêne	20200927	101	32	0	-35.792999	1	0	0
1680	5908	22	78	0.051282052	0.94871795	35.792999	1	Chêne-Pâquier	20200927	59	12	0	-35.792999	1	0	0
1681	5909	22	416	0.045673076	0.9375	44.995998	1	Cheseaux-Noréaz	20200927	288	62	0	-44.995998	0	0	1
1682	5910	22	238	0.008403362	0.98319328	48.341	1	Cronay	20200927	173	32	0	-48.341	1	0	0
1683	5911	22	131	0.007633588	0.99236643	39.990002	1	Cuarny	20200927	84	33	0	-39.990002	1	0	0
1684	5912	22	100	0.02	0.98000002	40.577	1	Démoret	20200927	60	25	0	-40.577	1	0	0
1685	5913	22	454	0.059471365	0.938326	51.32	1	Donneloye	20200927	288	73	0	-51.32	1	0	0
1686	5914	22	219	0.04109589	0.94520545	46.293999	1	Ependes (VD)	20200927	118	41	0	-46.293999	1	0	0
1687	5919	22	304	0.046052631	0.94407892	51.625	1	Mathod	20200927	198	51	0	-51.625	1	0	0
1688	5921	22	136	0.051470589	0.94117647	40.577	1	Molondin	20200927	93	27	0	-40.577	1	0	0
1689	5922	22	400	0.050000001	0.92750001	47.058998	1	Montagny-près-Yverdon	20200927	230	63	0	-47.058998	0	0	1
1690	5923	22	117	0.05982906	0.94017094	53.183998	1	Oppens	20200927	63	18	0	-53.183998	1	0	0
1691	5924	22	152	0.046052631	0.94078946	49.728001	1	Orges	20200927	101	25	0	-49.728001	1	0	0
1692	5925	22	143	0.020979021	0.96503496	53.183998	1	Orzens	20200927	85	20	0	-53.183998	1	0	0
1693	5926	22	443	0.024830699	0.9548533	45.879002	1	Pomy	20200927	297	66	0	-45.879002	1	0	0
1694	5928	22	93	0.021505376	0.97849464	35.418999	1	Rovray	20200927	71	20	0	-35.418999	1	0	0
1695	5929	22	247	0.07692308	0.91902834	49.044998	1	Suchy	20200927	224	44	0	-49.044998	1	0	0
1696	5930	22	130	0.023076924	0.96153843	49.973999	1	Suscévaz	20200927	79	16	0	-49.973999	1	0	0
1697	5931	22	310	0.032258064	0.95483869	46.945999	1	Treycovagnes	20200927	169	42	0	-46.945999	0	0	1
1698	5932	22	132	0.015151516	0.9848485	48.971001	1	Ursins	20200927	79	25	0	-48.971001	1	0	0
1699	5933	22	382	0.02617801	0.96335077	47.575001	1	Valeyres-sous-Montagny	20200927	243	66	0	-47.575001	0	0	1
1700	5934	22	146	0.01369863	0.97260273	48.971001	1	Valeyres-sous-Ursins	20200927	96	32	0	-48.971001	1	0	0
1701	5935	22	34	0	0.97058821	39.990002	1	Villars-Epeney	20200927	48	10	0	-39.990002	1	0	0
1702	5937	22	67	0.1641791	0.77611941	48.507999	1	Vugelles-La Mothe	20200927	43	19	0	-48.507999	1	0	0
1703	5938	22	13902	0.03423968	0.94446844	44.995998	1	Yverdon-les-Bains	20200927	6347	1512	0	-44.995998	0	1	0
1704	5939	22	1590	0.054088049	0.9308176	35.127998	1	Yvonand	20200927	1125	239	0	-35.127998	1	0	0
1705	6002	23	8457	0.96854675	0.018209767	38.001999	0	Brig-Glis	20200927	2743	2999	1	38.001999	0	1	0
1706	6004	23	304	0.99013156	0.006578947	32.105	0	Eggerberg	20200927	76	138	1	32.105	0	0	1
1707	6007	23	5696	0.97436798	0.011235955	39.466999	0	Naters	20200927	2048	2730	1	39.466999	0	0	1
1708	6008	23	1215	0.97613168	0.012345679	41.092999	0	Ried-Brig	20200927	477	600	1	41.092999	0	0	1
1709	6009	23	253	0.96442688	0.015810277	60.042999	0	Simplon	20200927	71	139	1	60.042999	1	0	0
1710	6010	23	576	0.9826389	0.010416667	42.181	0	Termen	20200927	216	335	1	42.181	0	0	1
1711	6011	23	59	0.91525424	0.016949153	60.042999	0	Zwischbergen	20200927	11	28	1	60.042999	1	0	0
1712	6021	23	1287	0.034188036	0.95648795	32.814999	1	Ardon	20200927	634	364	0	-32.814999	0	0	1
1713	6022	23	1901	0.026301946	0.96475542	38.487	1	Chamoson	20200927	1026	674	0	-38.487	1	0	0
1714	6023	23	4453	0.028070964	0.9595778	30.159	1	Conthey	20200927	2020	1070	0	-30.159	0	0	1
1715	6024	23	4104	0.034113061	0.95833331	29.58	1	Nendaz	20200927	1917	979	0	-29.58	1	0	0
1716	6025	23	2463	0.043036945	0.93544459	30.112	1	Vétroz	20200927	1535	723	0	-30.112	0	0	1
1717	6032	23	141	0.014184397	0.98581558	79.459999	1	Bourg-Saint-Pierre	20200927	76	53	0	-79.459999	1	0	0
1718	6033	23	504	0.007936508	0.98809522	74.325996	1	Liddes	20200927	258	160	0	-74.325996	1	0	0
1719	6034	23	1962	0.013761468	0.9831804	66.778999	1	Orsières	20200927	960	614	0	-66.778999	1	0	0
1720	6035	23	607	0.009884679	0.9868204	60.966999	1	Sembrancher	20200927	290	170	0	-60.966999	1	0	0
1721	6052	23	284	0.98591548	0.01056338	64.017998	0	Bellwald	20200927	70	104	1	64.017998	1	0	0
1722	6054	23	133	0.97744364	0.007518797	65.335999	0	Binn	20200927	24	39	1	65.335999	1	0	0
1723	6056	23	415	0.98554218	0.004819277	57.769001	0	Ernen	20200927	139	158	1	57.769001	1	0	0
1724	6057	23	700	0.99285716	0.007142857	56.240002	0	Fiesch	20200927	196	204	1	56.240002	1	0	0
1725	6058	23	198	0.98989898	0.005050505	56.240002	0	Fieschertal	20200927	60	124	1	56.240002	1	0	0
1726	6061	23	228	0.99122804	0	54.299999	0	Lax	20200927	63	98	1	54.299999	1	0	0
1727	6076	23	522	0.99042147	0.001915709	76.925003	0	Obergoms	20200927	128	220	1	76.925003	NA	NA	NA
1728	6082	23	2340	0.026923077	0.96239316	24.618999	1	Ayent	20200927	1276	606	0	-24.618999	1	0	0
1729	6083	23	1168	0.010273973	0.98030823	43.645	1	Evolène	20200927	697	254	0	-43.645	1	0	0
1730	6084	23	1071	0.015873017	0.97759104	33.912998	1	Hérémence	20200927	590	286	0	-33.912998	1	0	0
1731	6087	23	748	0.006684492	0.99064171	37.580002	1	Saint-Martin (VS)	20200927	374	129	0	-37.580002	1	0	0
1732	6089	23	947	0.03379092	0.95564944	26.641001	1	Vex	20200927	590	278	0	-26.641001	0	0	1
1733	6090	23	624	0.044871796	0.94391024	32.646999	1	Mont-Noble	20200927	384	203	0	-32.646999	NA	NA	NA
1734	6101	23	543	0.98526704	0.007366483	12.622	0	Agarn	20200927	179	241	1	12.622	1	0	0
1735	6102	23	188	0.99468082	0	21.950001	0	Albinen	20200927	63	80	1	21.950001	1	0	0
1736	6104	23	137	1	0	20.818001	0	Ergisch	20200927	33	105	1	20.818001	1	0	0
1737	6109	23	70	0.9285714	0.042857144	8.21	0	Inden	20200927	23	26	1	8.21	1	0	0
1738	6110	23	2527	0.9802137	0.012663237	8.21	0	Leuk	20200927	928	1094	1	8.21	1	0	0
1739	6111	23	920	0.94130433	0.042391304	26.048	0	Leukerbad	20200927	187	254	1	26.048	1	0	0
1740	6112	23	94	1	0	20.538	0	Oberems	20200927	47	27	1	20.538	1	0	0
1741	6113	23	951	0.90431124	0.088328078	4.237	0	Salgesch	20200927	374	450	1	4.237	1	0	0
1742	6116	23	490	0.97959185	0.01632653	8.21	0	Varen	20200927	115	241	1	8.21	1	0	0
1743	6117	23	315	0.99365079	0.003174603	19.723	0	Guttet-Feschel	20200927	81	144	1	19.723	1	0	0
1744	6118	23	1316	0.98784196	0.006079027	20.396999	0	Gampel-Bratsch	20200927	446	663	1	20.396999	NA	NA	NA
1745	6131	23	546	0.003663004	0.99450547	55.27	1	Bovernier	20200927	263	144	0	-55.27	1	0	0
1746	6133	23	3685	0.011940299	0.98127544	44.629002	1	Fully	20200927	2482	1109	0	-44.629002	1	0	0
1747	6134	23	757	0.002642008	0.99735796	46.918999	1	Isérables	20200927	262	147	0	-46.918999	1	0	0
1748	6135	23	1609	0.016159104	0.97513986	36.608002	1	Leytron	20200927	921	583	0	-36.608002	1	0	0
1749	6136	23	8623	0.020758437	0.9608025	49.094002	1	Martigny	20200927	4575	2199	0	-49.094002	0	0	0
1750	6137	23	1282	0.023400936	0.96645868	51.652	1	Martigny-Combe	20200927	706	370	0	-51.652	1	0	0
1751	6139	23	1522	0.0282523	0.95532197	35.77	1	Riddes	20200927	733	408	0	-35.77	1	0	0
1752	6140	23	1009	0.024777006	0.96134788	39.009998	1	Saillon	20200927	704	351	0	-39.009998	1	0	0
1753	6141	23	2186	0.023330284	0.95882893	39.122002	1	Saxon	20200927	1179	666	0	-39.122002	1	0	0
1754	6142	23	87	0.022988506	0.9770115	66.206001	1	Trient	20200927	52	27	0	-66.206001	1	0	0
1755	6151	23	763	0.030144168	0.95019656	53.995998	1	Champéry	20200927	382	215	0	-53.995998	1	0	0
1756	6152	23	3534	0.035370685	0.94595361	39.512001	1	Collombey-Muraz	20200927	2013	918	0	-39.512001	0	0	1
1757	6153	23	8284	0.03078223	0.95195556	41.800999	1	Monthey	20200927	3624	1631	0	-41.800999	0	1	0
1758	6154	23	1417	0.053634439	0.93083978	47.547001	1	Port-Valais	20200927	916	434	0	-47.547001	1	0	0
1759	6155	23	500	0.061999999	0.92199999	51.911999	1	Saint-Gingolph	20200927	181	147	0	-51.911999	1	0	0
1760	6156	23	2596	0.027734976	0.96379048	45.931999	1	Troistorrents	20200927	1400	721	0	-45.931999	0	0	1
1761	6157	23	1052	0.020912547	0.96673006	60.016998	1	Val-d'Illiez	20200927	515	354	0	-60.016998	1	0	0
1762	6158	23	1110	0.044144142	0.94234234	37.740002	1	Vionnaz	20200927	642	397	0	-37.740002	1	0	0
1763	6159	23	1817	0.050082553	0.92955422	58.459	1	Vouvry	20200927	895	462	0	-58.459	1	0	0
1764	6172	23	31	1	0	45.658001	0	Bister	20200927	5	15	1	45.658001	1	0	0
1765	6173	23	535	0.98504674	0.009345794	41.698002	0	Bitsch	20200927	250	279	1	41.698002	0	0	1
1766	6177	23	367	0.99182564	0.005449591	51.612	0	Grengiols	20200927	128	111	1	51.612	1	0	0
1767	6181	23	398	0.99246234	0.002512563	56.667999	0	Riederalp	20200927	89	148	1	56.667999	1	0	0
1768	6191	23	509	0.99214143	0.00589391	30.372	0	Ausserberg	20200927	169	230	1	30.372	1	0	0
1769	6192	23	245	0.99591839	0	37.792999	0	Blatten	20200927	87	112	1	37.792999	1	0	0
1770	6193	23	539	0.9888683	0.009276438	30.688	0	Bürchen	20200927	215	233	1	30.688	1	0	0
1771	6194	23	397	0.99496222	0.002518892	24.639999	0	Eischoll	20200927	102	197	1	24.639999	1	0	0
1772	6195	23	236	0.99576271	0	31.921	0	Ferden	20200927	76	81	1	31.921	1	0	0
1773	6197	23	299	0.98996657	0.010033445	29.455	0	Kippel	20200927	110	108	1	29.455	1	0	0
1774	6198	23	448	0.97991073	0.013392857	22.037001	0	Niedergesteln	20200927	181	226	1	22.037001	1	0	0
1775	6199	23	1241	0.97743756	0.016116036	22.037001	0	Raron	20200927	378	565	1	22.037001	1	0	0
1776	6201	23	341	0.98533726	0.005865103	28.392	0	Unterbäch	20200927	128	133	1	28.392	1	0	0
1777	6202	23	389	1	0	34.408001	0	Wiler (Lötschen)	20200927	167	180	1	34.408001	1	0	0
1778	6203	23	501	0.98203593	0.00998004	45.658001	0	Mörel-Filet	20200927	182	157	1	45.658001	NA	NA	NA
1779	6204	23	1209	0.98428452	0.004135649	20.037001	0	Steg-Hohtenn	20200927	373	497	1	20.037001	NA	NA	NA
1780	6211	23	352	0.022727273	0.96306819	53.603001	1	Collonges	20200927	174	113	0	-53.603001	1	0	0
1781	6212	23	428	0.004672897	0.98598129	53.855	1	Dorénaz	20200927	227	151	0	-53.855	1	0	0
1782	6213	23	658	0.016717326	0.96808511	52.665001	1	Evionnaz	20200927	347	155	0	-52.665001	1	0	0
1783	6214	23	245	0.01632653	0.97551018	71.399002	1	Finhaut	20200927	127	44	0	-71.399002	1	0	0
1784	6215	23	889	0.024746906	0.96850395	45.882999	1	Massongex	20200927	487	250	0	-45.882999	0	0	1
1785	6217	23	2323	0.03400775	0.95221698	56.146999	1	Saint-Maurice	20200927	1080	428	0	-56.146999	1	0	0
1786	6218	23	776	0.028350515	0.95876288	56.238998	1	Salvan	20200927	535	192	0	-56.238998	1	0	0
1787	6219	23	1050	0.02	0.96380955	53.772999	1	Vernayaz	20200927	459	175	0	-53.772999	1	0	0
1788	6220	23	333	0.009009009	0.98498499	51.428001	1	Vérossaz	20200927	243	123	0	-51.428001	1	0	0
1789	6232	23	1865	0.050402146	0.9378016	8.9829998	1	Chalais	20200927	968	476	0	-8.9829998	0	0	1
1790	6235	23	820	0.11219512	0.8695122	4.9390001	1	Chippis	20200927	283	159	0	-4.9390001	0	0	1
1791	6238	23	1336	0.037425149	0.95059878	15.233	1	Grône	20200927	620	348	0	-15.233	0	0	1
1792	6239	23	306	0.055555556	0.92156863	17.236	1	Icogne	20200927	181	83	0	-17.236	1	0	0
1793	6240	23	2119	0.043888628	0.93345916	15.155	1	Lens	20200927	994	594	0	-15.155	1	0	0
1794	6246	23	1368	0.030701755	0.9590643	16.469	1	Saint-Léonard	20200927	644	438	0	-16.469	0	0	1
1795	6248	23	9037	0.1699679	0.80922872	6.8930001	1	Sierre	20200927	3583	1933	0	-6.8930001	0	1	0
1796	6252	23	1411	0.041814316	0.94472003	17.238001	1	Anniviers	20200927	955	435	0	-17.238001	NA	NA	NA
1797	6261	23	584	0.059931505	0.92636985	30.167999	1	Arbaz	20200927	437	201	0	-30.167999	0	0	1
1798	6263	23	1673	0.049013749	0.93544531	26.464001	1	Grimisuat	20200927	1107	453	0	-26.464001	0	0	1
1799	6265	23	4126	0.037566651	0.95491999	28.091999	1	Savièse	20200927	2432	1273	0	-28.091999	0	0	1
1800	6266	23	17011	0.075598143	0.90523779	24.431	1	Sion	20200927	8644	3809	0	-24.431	0	1	0
1801	6267	23	349	0.020057306	0.96561605	32.749001	1	Veysonnaz	20200927	190	59	0	-32.749001	1	0	0
1802	6281	23	770	0.98831171	0.006493507	29.545	0	Baltschieder	20200927	283	399	1	29.545	0	0	1
1803	6282	23	171	0.99415207	0	36.113998	0	Eisten	20200927	49	67	1	36.113998	1	0	0
1804	6283	23	278	0.99280578	0.003597122	44.576	0	Embd	20200927	50	120	1	44.576	1	0	0
1805	6285	23	965	0.9906736	0.003108808	52.630001	0	Grächen	20200927	205	431	1	52.630001	1	0	0
1806	6286	23	472	0.99576271	0.002118644	31.809	0	Lalden	20200927	168	222	1	31.809	0	0	1
1807	6287	23	260	0.98846155	0	55.251999	0	Randa	20200927	81	120	1	55.251999	1	0	0
1808	6288	23	296	0.99662161	0.003378379	55.323002	0	Saas-Almagell	20200927	91	131	1	55.323002	1	0	0
1809	6289	23	314	0.99681526	0.003184713	48.393002	0	Saas-Balen	20200927	78	142	1	48.393002	1	0	0
1810	6290	23	962	0.975052	0.013513514	55.030998	0	Saas-Fee	20200927	317	324	1	55.030998	1	0	0
1811	6291	23	840	0.98928571	0.001190476	51.585999	0	Saas-Grund	20200927	229	341	1	51.585999	1	0	0
1812	6292	23	1757	0.98918611	0.003414912	52.035999	0	St. Niklaus	20200927	371	740	1	52.035999	1	0	0
1813	6293	23	878	0.99316627	0.004555809	36.113998	0	Stalden (VS)	20200927	226	374	1	36.113998	1	0	0
1814	6294	23	427	0.99297422	0.00234192	40.362	0	Staldenried	20200927	173	201	1	40.362	1	0	0
1815	6295	23	494	0.97773278	0.006072875	58.925999	0	Täsch	20200927	130	157	1	58.925999	1	0	0
1816	6296	23	393	1	0	44.455002	0	Törbel	20200927	117	224	1	44.455002	1	0	0
1817	6297	23	4585	0.97295529	0.014394766	29.395	0	Visp	20200927	1493	1626	1	29.395	0	1	0
1818	6298	23	1094	0.9926874	0.00274223	39.067001	0	Visperterminen	20200927	438	387	1	39.067001	1	0	0
1819	6299	23	185	0.97297299	0.005405406	38.443001	0	Zeneggen	20200927	89	69	1	38.443001	0	0	1
1820	6300	23	3007	0.9431327	0.036248755	65.156998	0	Zermatt	20200927	779	893	1	65.156998	1	0	0
1821	6404	24	3397	0.056814838	0.92257875	22.211	1	Boudry	20200927	1424	469	0	-22.211	0	0	1
1822	6408	24	2827	0.051291123	0.92783868	20.226999	1	Cortaillod	20200927	1222	470	0	-20.226999	0	0	1
1823	6413	24	723	0.058091287	0.92807746	20.899	1	Rochefort	20200927	463	170	0	-20.899	0	0	1
1824	6421	24	22770	0.033465087	0.94396138	31.719	1	La Chaux-de-Fonds	20200927	8389	2522	0	-31.719	0	1	0
1825	6422	24	151	0.066225164	0.92715234	40.032001	1	Les Planchettes	20200927	49	38	0	-40.032001	1	0	0
1826	6423	24	789	0.029150823	0.95437264	33.889999	1	La Sagne	20200927	350	180	0	-33.889999	1	0	0
1827	6432	24	493	0.038539555	0.95537525	43.417	1	La Brévine	20200927	172	139	0	-43.417	1	0	0
1828	6433	24	196	0.010204081	0.98979592	30.055	1	Brot-Plamboz	20200927	83	64	0	-30.055	1	0	0
1829	6434	24	234	0.034188036	0.96581197	39.945	1	Le Cerneux-Péquignot	20200927	110	67	0	-39.945	1	0	0
1830	6435	24	311	0.012861736	0.98070741	34.705002	1	La Chaux-du-Milieu	20200927	191	67	0	-34.705002	1	0	0
1831	6436	24	6568	0.027557855	0.95036542	38.120998	1	Le Locle	20200927	2593	994	0	-38.120998	0	1	0
1832	6437	24	945	0.04021164	0.95238096	30.910999	1	Les Ponts-de-Martel	20200927	338	248	0	-30.910999	1	0	0
1833	6451	24	971	0.069001026	0.90937179	5.6329999	1	Cornaux	20200927	413	168	0	-5.6329999	0	0	1
1834	6452	24	1046	0.074569792	0.90248567	7.152	1	Cressier (NE)	20200927	546	176	0	-7.152	1	0	0
1835	6453	24	217	0.092165902	0.89861751	9.1350002	1	Enges	20200927	101	30	0	-9.1350002	1	0	0
1836	6454	24	1698	0.081272088	0.89517081	6.664	1	Hauterive (NE)	20200927	779	244	0	-6.664	0	0	1
1837	6455	24	2897	0.099068001	0.87953055	4.4860001	1	Le Landeron	20200927	1227	544	0	-4.4860001	1	0	0
1838	6456	24	654	0.056574922	0.93119264	9.5679998	1	Lignières	20200927	305	118	0	-9.5679998	1	0	0
1839	6458	24	19965	0.078437269	0.88434762	11.629	1	Neuchâtel	20200927	11103	3375	0	-11.629	0	1	0
1840	6459	24	2064	0.098837212	0.87451553	7.1259999	1	Saint-Blaise	20200927	1071	322	0	-7.1259999	0	0	1
1841	6461	24	2572	0.096034214	0.87325037	5.1810002	1	La Tène	20200927	1238	481	0	-5.1810002	NA	NA	NA
1842	6504	24	424	0.047169812	0.9504717	52.153	1	La Côte-aux-Fées	20200927	131	111	0	-52.153	1	0	0
1843	6511	24	507	0.05719921	0.92702168	50.452	1	Les Verrières	20200927	129	109	0	-50.452	1	0	0
1844	6512	24	7094	0.036368761	0.95066255	39.755001	1	Val-de-Travers	20200927	2318	1158	0	-39.755001	NA	NA	NA
1845	6601	25	457	0.041575491	0.91903722	136.218	1	Aire-la-Ville	20200927	383	102	0	-136.218	NA	NA	NA
1846	6602	25	1158	0.047495682	0.91882557	139.411	1	Anières	20200927	686	173	0	-139.411	NA	NA	NA
1847	6603	25	1095	0.031963471	0.94337898	139.465	1	Avully	20200927	509	123	0	-139.465	NA	NA	NA
1848	6604	25	800	0.052499998	0.92374998	139.73801	1	Avusy	20200927	516	131	0	-139.73801	NA	NA	NA
1849	6605	25	1278	0.028169014	0.94366199	138.76601	1	Bardonnex	20200927	733	188	0	-138.76601	NA	NA	NA
1850	6606	25	856	0.071261682	0.86915886	126.69	1	Bellevue	20200927	768	208	0	-126.69	NA	NA	NA
1851	6607	25	5996	0.050033357	0.92161441	133.05499	1	Bernex	20200927	3170	749	0	-133.05499	NA	NA	NA
1852	6608	25	9270	0.046386193	0.90938509	139.214	1	Carouge (GE)	20200927	5161	1094	0	-139.214	NA	NA	NA
1853	6609	25	482	0.0373444	0.93153524	138.119	1	Cartigny	20200927	331	82	0	-138.119	NA	NA	NA
1854	6610	25	377	0.074270554	0.8832891	115.558	1	Céligny	20200927	200	51	0	-115.558	NA	NA	NA
1855	6611	25	556	0.035971224	0.93525177	142.104	1	Chancy	20200927	348	169	0	-142.104	NA	NA	NA
1856	6612	25	5803	0.059968982	0.88902295	130.351	1	Chêne-Bougeries	20200927	3046	831	0	-130.351	NA	NA	NA
1857	6613	25	3893	0.043411251	0.91703057	131.245	1	Chêne-Bourg	20200927	1836	534	0	-131.245	NA	NA	NA
1858	6614	25	604	0.028145695	0.93046355	134.82201	1	Choulex	20200927	371	94	0	-134.82201	NA	NA	NA
1859	6615	25	740	0.041891892	0.92702705	127.134	1	Collex-Bossy	20200927	469	124	0	-127.134	NA	NA	NA
1860	6616	25	3707	0.057728622	0.88966817	135.836	1	Collonge-Bellerive	20200927	2303	666	0	-135.836	NA	NA	NA
1861	6617	25	2583	0.057297714	0.8749516	130.11301	1	Cologny	20200927	1446	408	0	-130.11301	NA	NA	NA
1862	6618	25	2076	0.05105973	0.92052025	133.267	1	Confignon	20200927	1554	343	0	-133.267	NA	NA	NA
1863	6619	25	980	0.054081634	0.89795917	136.73399	1	Corsier (GE)	20200927	643	171	0	-136.73399	NA	NA	NA
1864	6620	25	727	0.055020634	0.91471803	142.69501	1	Dardagny	20200927	449	127	0	-142.69501	NA	NA	NA
1865	6621	25	87042	0.058155835	0.88126421	130.767	1	Genève	20200927	37395	9247	0	-130.767	NA	NA	NA
1866	6622	25	1191	0.042821158	0.89168763	127.872	1	Genthod	20200927	727	233	0	-127.872	NA	NA	NA
1867	6623	25	3878	0.059824653	0.86977822	124.178	1	Le Grand-Saconnex	20200927	2296	611	0	-124.178	NA	NA	NA
1868	6624	25	228	0.030701755	0.95175439	139.187	1	Gy	20200927	158	55	0	-139.187	NA	NA	NA
1869	6625	25	494	0.046558704	0.90080971	142.64301	1	Hermance	20200927	280	80	0	-142.64301	NA	NA	NA
1870	6626	25	775	0.041290324	0.92903227	139.205	1	Jussy	20200927	362	127	0	-139.205	NA	NA	NA
1871	6627	25	361	0.049861494	0.92520773	137.28	1	Laconnex	20200927	268	70	0	-137.28	NA	NA	NA
1872	6628	25	14052	0.049672645	0.90656132	133.94901	1	Lancy	20200927	6899	1779	0	-133.94901	NA	NA	NA
1873	6629	25	1105	0.040723983	0.92941177	137.01401	1	Meinier	20200927	619	189	0	-137.01401	NA	NA	NA
1874	6630	25	9275	0.064474396	0.8832345	130.15199	1	Meyrin	20200927	4197	1353	0	-130.15199	NA	NA	NA
1875	6631	25	8856	0.047086719	0.91147244	133.94901	1	Onex	20200927	3765	1088	0	-133.94901	NA	NA	NA
1876	6632	25	1685	0.034421366	0.93946588	135.608	1	Perly-Certoux	20200927	796	256	0	-135.608	NA	NA	NA
1877	6633	25	4192	0.047471374	0.92175573	135.66	1	Plan-les-Ouates	20200927	3022	728	0	-135.66	NA	NA	NA
1878	6634	25	1447	0.062197652	0.88873529	124.259	1	Pregny-Chambésy	20200927	715	230	0	-124.259	NA	NA	NA
1879	6635	25	392	0.030612245	0.94132656	138.257	1	Presinge	20200927	204	58	0	-138.257	NA	NA	NA
1880	6636	25	1368	0.054093566	0.9100877	134.59	1	Puplinge	20200927	728	211	0	-134.59	NA	NA	NA
1881	6637	25	260	0.046153847	0.93076921	140.20599	1	Russin	20200927	176	48	0	-140.20599	NA	NA	NA
1882	6638	25	1618	0.05500618	0.91532755	132.7	1	Satigny	20200927	1087	314	0	-132.7	NA	NA	NA
1883	6639	25	424	0.025943397	0.95990568	138.256	1	Soral	20200927	320	82	0	-138.256	NA	NA	NA
1884	6640	25	6580	0.059118543	0.89240122	132.202	1	Thônex	20200927	3143	976	0	-132.202	NA	NA	NA
1885	6641	25	1282	0.043681748	0.92199689	139.509	1	Troinex	20200927	855	196	0	-139.509	NA	NA	NA
1886	6642	25	1318	0.055386949	0.89074355	132.752	1	Vandoeuvres	20200927	732	258	0	-132.752	NA	NA	NA
1887	6643	25	13072	0.056686047	0.88976437	128.815	1	Vernier	20200927	5693	1645	0	-128.815	NA	NA	NA
1888	6644	25	5110	0.054011744	0.89784735	117.693	1	Versoix	20200927	2512	687	0	-117.693	NA	NA	NA
1889	6645	25	5465	0.063860931	0.89295518	143.966	1	Veyrier	20200927	3381	861	0	-143.966	NA	NA	NA
1890	6702	26	571	0.045534149	0.94746059	13.946	1	Boécourt	20200927	303	113	0	-13.946	1	0	0
1891	6703	26	204	0.049019609	0.94117647	12.032	1	Bourrignon	20200927	118	35	0	-12.032	1	0	0
1892	6704	26	271	0.036900368	0.96309966	14.977	1	Châtillon (JU)	20200927	181	42	0	-14.977	1	0	0
1893	6706	26	317	0.012618297	0.9873817	13.877	1	Courchapoix	20200927	162	43	0	-13.877	1	0	0
1894	6708	26	1649	0.060036387	0.92662221	12.271	1	Courrendlin	20200927	879	369	0	-12.271	0	0	1
1895	6709	26	1939	0.038164001	0.95513153	10.458	1	Courroux	20200927	1015	356	0	-10.458	0	0	1
1896	6710	26	1475	0.027118644	0.96474576	16.299999	1	Courtételle	20200927	841	256	0	-16.299999	1	0	0
1897	6711	26	7160	0.038826816	0.9439944	10.208	1	Delémont	20200927	3275	822	0	-10.208	0	1	0
1898	6712	26	869	0.029919447	0.96777904	14.393	1	Develier	20200927	450	148	0	-14.393	0	0	1
1899	6713	26	99	0.8888889	0.1010101	3.395	0	Ederswiler	20200927	12	46	1	3.395	1	0	0
1900	6715	26	421	0.061757721	0.93349171	11.356	1	Mervelier	20200927	202	67	0	-11.356	1	0	0
1901	6716	26	82	0.15853658	0.84146339	5.5479999	1	Mettembert	20200927	48	13	0	-5.5479999	1	0	0
1902	6718	26	308	0.23051947	0.76623374	3.395	1	Movelier	20200927	119	71	0	-3.395	1	0	0
1903	6719	26	309	0.13592233	0.86407769	5.5469999	1	Pleigne	20200927	131	75	0	-5.5469999	1	0	0
1904	6721	26	385	0.049350649	0.93766236	12.046	1	Rossemaison	20200927	270	75	0	-12.046	0	0	1
1905	6722	26	191	0.031413611	0.96858639	5.9029999	1	Saulcy	20200927	106	39	0	-5.9029999	1	0	0
1906	6724	26	331	0.20845921	0.7854985	5.8800001	1	Soyhières	20200927	117	73	0	-5.8800001	0	0	1
1907	6741	26	259	0.023166023	0.97297299	19.075001	1	Le Bémont (JU)	20200927	121	53	0	-19.075001	1	0	0
1908	6742	26	732	0.047814209	0.94262296	27.705	1	Les Bois	20200927	430	159	0	-27.705	1	0	0
1909	6743	26	974	0.024640657	0.96611911	18.618	1	Les Breuleux	20200927	544	162	0	-18.618	1	0	0
1910	6744	26	70	0.11428571	0.85714287	18.618	1	La Chaux-des-Breuleux	20200927	29	18	0	-18.618	1	0	0
1911	6745	26	85	0.17647059	0.82352942	19.075001	1	Les Enfers	20200927	66	21	0	-19.075001	1	0	0
1912	6748	26	399	0.052631579	0.94486213	6.664	1	Les Genevez (JU)	20200927	184	73	0	-6.664	1	0	0
1913	6750	26	461	0.047722343	0.94360089	3.3499999	1	Lajoux (JU)	20200927	265	86	0	-3.3499999	1	0	0
1914	6751	26	408	0.088235296	0.90686274	19.075001	1	Montfaucon	20200927	213	79	0	-19.075001	1	0	0
1915	6753	26	350	0.077142857	0.91714287	22.212999	1	Muriaux	20200927	182	99	0	-22.212999	1	0	0
1916	6754	26	1086	0.038674034	0.94935542	24.837999	1	Le Noirmont	20200927	636	193	0	-24.837999	1	0	0
1917	6757	26	1807	0.049252905	0.94244605	18.885	1	Saignelégier	20200927	1002	269	0	-18.885	1	0	0
1918	6758	26	157	0.070063695	0.91082805	5.9029999	1	Saint-Brais	20200927	89	36	0	-5.9029999	1	0	0
1919	6759	26	101	0.14851485	0.85148513	22.829	1	Soubey	20200927	55	23	0	-22.829	1	0	0
1920	6771	26	1055	0.021800948	0.96777248	26.424	1	Alle	20200927	620	200	0	-26.424	1	0	0
1921	6773	26	115	0.18260869	0.80869567	36.511002	1	Beurnevésin	20200927	32	25	0	-36.511002	1	0	0
1922	6774	26	1091	0.024747938	0.96883595	41.022999	1	Boncourt	20200927	386	168	0	-41.022999	1	0	0
1923	6775	26	547	0.11882998	0.87202924	34.255001	1	Bonfol	20200927	188	99	0	-34.255001	1	0	0
1924	6778	26	516	0.019379845	0.97868216	37.092999	1	Bure	20200927	227	127	0	-37.092999	1	0	0
1925	6781	26	470	0.031914894	0.95744681	32.118	1	Coeuve	20200927	280	79	0	-32.118	1	0	0
1926	6782	26	600	0.035	0.95833331	24.339001	1	Cornol	20200927	336	124	0	-24.339001	1	0	0
1927	6783	26	211	0.047393367	0.94786727	32.949001	1	Courchavon	20200927	110	46	0	-32.949001	1	0	0
1928	6784	26	1503	0.042581502	0.95542246	24.531	1	Courgenay	20200927	757	267	0	-24.531	1	0	0
1929	6785	26	551	0.029038113	0.96551722	32.772999	1	Courtedoux	20200927	279	100	0	-32.772999	1	0	0
1930	6787	26	124	0.12903225	0.86290324	35.264	1	Damphreux	20200927	63	31	0	-35.264	1	0	0
1931	6789	26	279	0.025089607	0.96774191	41.165001	1	Fahy	20200927	106	78	0	-41.165001	1	0	0
1932	6790	26	935	0.03315508	0.95935827	30.223	1	Fontenais	20200927	616	182	0	-30.223	1	0	0
1933	6792	26	252	0.11111111	0.88492066	41.573002	1	Grandfontaine	20200927	130	68	0	-41.573002	1	0	0
1934	6793	26	166	0.12048193	0.87951809	35.264	1	Lugnez	20200927	62	37	0	-35.264	1	0	0
1935	6800	26	4658	0.03456419	0.95148134	29.337	1	Porrentruy	20200927	2068	572	0	-29.337	1	0	0
1936	6806	26	457	0.054704595	0.93216628	31.535	1	Vendlincourt	20200927	207	74	0	-31.535	1	0	0
1937	6807	26	1029	0.043731779	0.95335275	35.186001	1	Basse-Allaine	20200927	360	154	0	-35.186001	NA	NA	NA
1938	6808	26	1050	0.069523811	0.92285717	19.948	1	Clos du Doubs	20200927	467	172	0	-19.948	NA	NA	NA
1939	6809	26	769	0.076723017	0.91547465	36.922001	1	Haute-Ajoie	20200927	422	160	0	-36.922001	NA	NA	NA
1940	6810	26	1011	0.091988131	0.90108806	29.006001	1	La Baroche	20200927	363	178	0	-29.006001	NA	NA	NA
