# Supplementary material for: How culture shapes choices related to fertility and mortality: Causal evidence at the Swiss language border
Source: Evol Hum Sci. 2024 Apr 12;6:e28. doi: 10.1017/ehs.2024.19 (PMC11140490; doi:10.1017/ehs.2024.19)
Supplement: Faessler et al. supplementary material 2 — Faessler et al. supplementary material [file S2513843X24000197sup002.zip › vot_20140209_dist.csv]

	gdenr	kant	pop	share_german	share_french	dist_km	french	mun_name	vot_code	Oui	Non	german	dist_border	rural	city	suburb
1	1	1	1171	0.97181898	0.008539709	114.744	0	Aeugst am Albis	20140209	290	559	1	114.744	NA	NA	NA
2	2	1	6201	0.9619416	0.008547009	111.318	0	Affoltern am Albis	20140209	1160	2590	1	111.318	NA	NA	NA
3	3	1	2787	0.95730174	0.009687836	104.333	0	Bonstetten	20140209	598	1656	1	104.333	NA	NA	NA
4	4	1	2231	0.9753474	0.006275213	118.263	0	Hausen am Albis	20140209	458	1015	1	118.263	NA	NA	NA
5	5	1	1984	0.95816535	0.007560484	106.03	0	Hedingen	20140209	443	1150	1	106.03	NA	NA	NA
6	6	1	650	0.98000002	0.006153846	116.208	0	Kappel am Albis	20140209	149	247	1	116.208	NA	NA	NA
7	7	1	1027	0.97078872	0.004868549	110.219	0	Knonau	20140209	260	549	1	110.219	NA	NA	NA
8	8	1	402	0.99004978	0.004975124	112.069	0	Maschwanden	20140209	93	184	1	112.069	NA	NA	NA
9	9	1	2684	0.9728018	0.005588674	113.488	0	Mettmenstetten	20140209	591	1353	1	113.488	NA	NA	NA
10	10	1	2914	0.96705562	0.009951956	111.198	0	Obfelden	20140209	637	1229	1	111.198	NA	NA	NA
11	11	1	1626	0.96678966	0.009840098	91.140999	0	Ottenbach	20140209	340	837	1	91.140999	0	0	1
12	12	1	550	0.98363638	0.007272727	116.227	0	Rifferswil	20140209	125	338	1	116.227	NA	NA	NA
13	13	1	1920	0.95416665	0.016666668	100.899	0	Stallikon	20140209	429	1026	1	100.899	NA	NA	NA
14	14	1	2859	0.95627844	0.013990906	102.621	0	Wettswil am Albis	20140209	606	1507	1	102.621	NA	NA	NA
15	21	1	438	0.99543381	0.002283105	132.231	0	Adlikon	20140209	146	158	1	132.231	NA	NA	NA
16	22	1	503	0.9662028	0.01192843	140.647	0	Benken (ZH)	20140209	146	237	1	140.647	NA	NA	NA
17	23	1	433	0.9722864	0.004618938	130.692	0	Berg am Irchel	20140209	130	202	1	130.692	NA	NA	NA
18	24	1	542	0.99261993	0.001845019	130.767	0	Buch am Irchel	20140209	185	236	1	130.767	NA	NA	NA
19	25	1	1102	0.97912884	0.005444646	143.978	0	Dachsen	20140209	257	609	1	143.978	NA	NA	NA
20	26	1	418	0.9832536	0.004784689	133.81	0	Dorf	20140209	137	169	1	133.81	NA	NA	NA
21	27	1	2106	0.97150999	0.004748338	147.172	0	Feuerthalen	20140209	402	805	1	147.172	NA	NA	NA
22	28	1	799	0.97496873	0.005006258	131.63499	0	Flaach	20140209	247	344	1	131.63499	NA	NA	NA
23	29	1	923	0.97941494	0.006500542	146.905	0	Flurlingen	20140209	188	458	1	146.905	NA	NA	NA
24	30	1	1146	0.986911	0.002617801	133.181	0	Andelfingen	20140209	302	675	1	133.181	NA	NA	NA
25	31	1	1180	0.97966099	0.005932204	130.237	0	Henggart	20140209	356	652	1	130.237	NA	NA	NA
26	32	1	296	0.96283782	0.013513514	132.104	0	Humlikon	20140209	101	139	1	132.104	NA	NA	NA
27	33	1	1292	0.97987616	0.005417957	135.01801	0	Kleinandelfingen	20140209	323	554	1	135.01801	NA	NA	NA
28	34	1	1065	0.98028171	0.005633803	143.36501	0	Laufen-Uhwiesen	20140209	260	457	1	143.36501	NA	NA	NA
29	35	1	1367	0.98024875	0.00658376	139.101	0	Marthalen	20140209	374	555	1	139.101	NA	NA	NA
30	36	1	819	0.98656899	0.003663004	144.201	0	Stammheim	20140209	447	849	1	144.201	NA	NA	NA
31	37	1	925	0.9762162	0.002162162	137.343	0	Ossingen	20140209	225	376	1	137.343	NA	NA	NA
32	38	1	1118	0.97853309	0.006261181	145.371	0	Rheinau	20140209	204	381	1	145.371	NA	NA	NA
33	39	1	476	0.97899157	0.00210084	135.7	0	Thalheim an der Thur	20140209	184	194	1	135.7	NA	NA	NA
34	40	1	774	0.97803617	0.00129199	138.2	0	Trüllikon	20140209	181	268	1	138.2	NA	NA	NA
35	41	1	314	0.98726118	0	139.133	0	Truttikon	20140209	115	131	1	139.133	NA	NA	NA
36	43	1	193	0.97927463	0	135.55299	0	Volken	20140209	47	81	1	135.55299	NA	NA	NA
37	51	1	1919	0.92235541	0.01875977	112.107	0	Bachenbülach	20140209	471	799	1	112.107	NA	NA	NA
38	52	1	5119	0.94315296	0.014065247	109.02	0	Bassersdorf	20140209	1224	2517	1	109.02	NA	NA	NA
39	53	1	9191	0.95005983	0.012185834	114.789	0	Bülach	20140209	2045	3817	1	114.789	NA	NA	NA
40	54	1	4263	0.94768941	0.014778325	110.272	0	Dietlikon	20140209	781	1813	1	110.272	NA	NA	NA
41	55	1	2056	0.96984434	0.010214007	121.005	0	Eglisau	20140209	617	1262	1	121.005	NA	NA	NA
42	56	1	4892	0.94235486	0.01369583	112.899	0	Embrach	20140209	989	1865	1	112.899	NA	NA	NA
43	57	1	1482	0.96423751	0.009446694	123.031	0	Freienstein-Teufen	20140209	361	666	1	123.031	NA	NA	NA
44	58	1	2269	0.96914941	0.006610842	121.255	0	Glattfelden	20140209	556	1115	1	121.255	NA	NA	NA
45	59	1	1090	0.95963305	0.01559633	115.744	0	Hochfelden	20140209	256	555	1	115.744	NA	NA	NA
46	60	1	1253	0.95371109	0.007980846	116.086	0	Höri	20140209	330	398	1	116.086	NA	NA	NA
47	61	1	612	0.9836601	0.006535948	124.61	0	Hüntwangen	20140209	176	282	1	124.61	NA	NA	NA
48	62	1	10896	0.91262847	0.023127753	106.611	0	Kloten	20140209	1693	3255	1	106.611	NA	NA	NA
49	63	1	865	0.95491332	0.012716763	110.723	0	Lufingen	20140209	255	483	1	110.723	NA	NA	NA
50	64	1	3303	0.95791703	0.012412958	113.993	0	Nürensdorf	20140209	883	1558	1	113.993	NA	NA	NA
51	65	1	776	0.97680414	0.006443299	113.258	0	Oberembrach	20140209	199	299	1	113.258	NA	NA	NA
52	66	1	6736	0.90751189	0.019893112	102.999	0	Opfikon	20140209	1177	2220	1	102.999	NA	NA	NA
53	67	1	2210	0.97828054	0.004977376	127.077	0	Rafz	20140209	626	1084	1	127.077	NA	NA	NA
54	68	1	1436	0.95194983	0.016016712	123.031	0	Rorbas	20140209	268	468	1	123.031	NA	NA	NA
55	69	1	8115	0.94417745	0.013924831	107.208	0	Wallisellen	20140209	1473	3213	1	107.208	NA	NA	NA
56	70	1	423	0.98345155	0.007092198	126.043	0	Wasterkingen	20140209	86	200	1	126.043	NA	NA	NA
57	71	1	971	0.97940266	0.007209063	126.17	0	Wil (ZH)	20140209	249	390	1	126.17	NA	NA	NA
58	72	1	2457	0.95034593	0.017908018	111.23	0	Winkel	20140209	643	1222	1	111.23	NA	NA	NA
59	81	1	438	0.97488582	0.01369863	100.482	0	Bachs	20140209	123	157	1	100.482	NA	NA	NA
60	82	1	765	0.97124183	0.006535948	88.822998	0	Boppelsen	20140209	197	378	1	88.822998	0	0	1
61	83	1	2794	0.95347172	0.012168934	90.505997	0	Buchs (ZH)	20140209	653	1319	1	90.505997	0	0	1
62	84	1	2061	0.95924306	0.011159631	92.043999	0	Dällikon	20140209	398	773	1	92.043999	0	0	1
63	85	1	1066	0.96716696	0.00750469	89.106003	0	Dänikon	20140209	235	419	1	89.106003	0	0	1
64	86	1	3127	0.95107132	0.012791813	93.911003	0	Dielsdorf	20140209	635	1228	1	93.911003	0	0	1
65	87	1	369	0.97018969	0.005420054	88.349998	0	Hüttikon	20140209	115	189	1	88.349998	0	0	1
66	88	1	1848	0.95292211	0.018939395	98.315002	0	Neerach	20140209	527	875	1	98.315002	0	0	1
67	89	1	2535	0.96173573	0.009861933	104.411	0	Niederglatt	20140209	559	940	1	104.411	NA	NA	NA
68	90	1	4868	0.95152014	0.015406738	96.009003	0	Niederhasli	20140209	1024	1765	1	96.009003	0	0	1
69	91	1	1511	0.95367306	0.016545335	88.750999	0	Niederweningen	20140209	342	770	1	88.750999	0	0	1
70	92	1	3003	0.93839496	0.012654013	106.469	0	Oberglatt	20140209	574	943	1	106.469	NA	NA	NA
71	93	1	871	0.96555686	0.01033295	90.623001	0	Oberweningen	20140209	238	463	1	90.623001	0	0	1
72	94	1	1310	0.96564883	0.011450382	86.536003	0	Otelfingen	20140209	287	704	1	86.536003	0	0	1
73	95	1	358	0.97206706	0.008379889	92.544998	0	Regensberg	20140209	50	177	1	92.544998	0	0	1
74	96	1	8787	0.94537383	0.012859907	94.025002	0	Regensdorf	20140209	1707	3084	1	94.025002	0	0	1
75	97	1	3688	0.94441432	0.010845987	103.987	0	Rümlang	20140209	801	1261	1	103.987	NA	NA	NA
76	98	1	465	0.97849464	0.006451613	90.623001	0	Schleinikon	20140209	106	207	1	90.623001	0	0	1
77	99	1	819	0.96703297	0.00976801	90.623001	0	Schöfflisdorf	20140209	214	383	1	90.623001	0	0	1
78	100	1	1318	0.97496206	0.004552352	100.43	0	Stadel	20140209	299	522	1	100.43	NA	NA	NA
79	101	1	1943	0.96757591	0.008234689	96.723999	0	Steinmaur	20140209	447	794	1	96.723999	0	0	1
80	102	1	715	0.97762239	0.005594406	97.514999	0	Weiach	20140209	194	228	1	97.514999	0	0	1
81	111	1	3002	0.98001331	0.003664224	131.04201	0	Bäretswil	20140209	971	1218	1	131.04201	NA	NA	NA
82	112	1	4025	0.97614908	0.005962733	132.356	0	Bubikon	20140209	1165	1794	1	132.356	NA	NA	NA
83	113	1	4198	0.9757027	0.005002382	132.287	0	Dürnten	20140209	1092	1689	1	132.287	NA	NA	NA
84	114	1	1363	0.9816581	0.002934703	139.748	0	Fischenthal	20140209	395	447	1	139.748	NA	NA	NA
85	115	1	6255	0.97474021	0.005595523	126.812	0	Gossau (ZH)	20140209	1646	2295	1	126.812	NA	NA	NA
86	116	1	2222	0.97164714	0.00720072	131.577	0	Grüningen	20140209	511	883	1	131.577	NA	NA	NA
87	117	1	6466	0.97618312	0.004794309	130.07899	0	Hinwil	20140209	1686	2616	1	130.07899	NA	NA	NA
88	118	1	7019	0.95896852	0.005841288	136.85001	0	Rüti (ZH)	20140209	1502	2556	1	136.85001	NA	NA	NA
89	119	1	873	0.96334481	0.004581902	122.544	0	Seegräben	20140209	143	316	1	122.544	NA	NA	NA
90	120	1	5288	0.97220123	0.003214826	137.771	0	Wald (ZH)	20140209	1134	1918	1	137.771	NA	NA	NA
91	121	1	11768	0.95513254	0.007138001	125.351	0	Wetzikon (ZH)	20140209	2915	4648	1	125.351	NA	NA	NA
92	131	1	10366	0.9386456	0.020933822	109.968	0	Adliswil	20140209	1723	4000	1	109.968	NA	NA	NA
93	132	1	1400	0.96857142	0.007857143	123.727	0	Horgen	20140209	2188	4976	1	123.727	NA	NA	NA
94	134	1	628	0.97929937	0.011146497	131.77699	0	Wädenswil	20140209	2848	6288	1	131.77699	NA	NA	NA
95	135	1	5148	0.93395495	0.021367522	110.29	0	Kilchberg (ZH)	20140209	732	2285	1	110.29	NA	NA	NA
96	136	1	4590	0.94749457	0.014379085	115.268	0	Langnau am Albis	20140209	757	1944	1	115.268	NA	NA	NA
97	137	1	3424	0.95327103	0.015771028	115.13	0	Oberrieden	20140209	560	1694	1	115.13	NA	NA	NA
98	138	1	7212	0.96173042	0.009844704	129.02699	0	Richterswil	20140209	1485	3580	1	129.02699	NA	NA	NA
99	139	1	3456	0.9308449	0.021990741	112.961	0	Rüschlikon	20140209	537	1593	1	112.961	NA	NA	NA
100	141	1	10868	0.9429518	0.016194332	113.527	0	Thalwil	20140209	1688	4891	1	113.527	NA	NA	NA
101	151	1	3268	0.94094247	0.01499388	118.787	0	Erlenbach (ZH)	20140209	555	1708	1	118.787	NA	NA	NA
102	152	1	4025	0.94409937	0.020124223	121.358	0	Herrliberg	20140209	738	2010	1	121.358	NA	NA	NA
103	153	1	5010	0.96666664	0.006786427	135.74699	0	Hombrechtikon	20140209	1218	1962	1	135.74699	NA	NA	NA
104	154	1	9132	0.94075775	0.018944371	116.96	0	Küsnacht (ZH)	20140209	1646	4283	1	116.96	NA	NA	NA
105	155	1	5942	0.95422417	0.009087849	129.235	0	Männedorf	20140209	1353	3175	1	129.235	NA	NA	NA
106	156	1	8333	0.94815791	0.016320653	124.82	0	Meilen	20140209	1546	3902	1	124.82	NA	NA	NA
107	157	1	2639	0.95831752	0.007578628	129.476	0	Oetwil am See	20140209	513	841	1	129.476	NA	NA	NA
108	158	1	8267	0.96189672	0.010523769	131.91299	0	Stäfa	20140209	1776	4375	1	131.91299	NA	NA	NA
109	159	1	3646	0.95913327	0.009599561	127.656	0	Uetikon am See	20140209	783	1764	1	127.656	NA	NA	NA
110	160	1	3276	0.94261295	0.01892552	109.993	0	Zumikon	20140209	622	1661	1	109.993	NA	NA	NA
111	161	1	8605	0.93434048	0.021615339	106.706	0	Zollikon	20140209	1277	4075	1	106.706	NA	NA	NA
112	171	1	2937	0.97718763	0.002723868	132.00101	0	Bauma	20140209	921	1063	1	132.00101	NA	NA	NA
113	172	1	3159	0.96486229	0.007913897	121.372	0	Fehraltorf	20140209	784	1653	1	121.372	NA	NA	NA
114	173	1	2145	0.97435898	0.007925408	126.655	0	Hittnau	20140209	598	993	1	126.655	NA	NA	NA
115	174	1	9976	0.95459104	0.009522855	114.316	0	Illnau-Effretikon	20140209	2106	3810	1	114.316	NA	NA	NA
116	176	1	2632	0.95744681	0.011398177	114.225	0	Lindau	20140209	726	1324	1	114.225	NA	NA	NA
117	177	1	6466	0.97138882	0.005258274	123.019	0	Pfäffikon	20140209	1547	2932	1	123.019	NA	NA	NA
118	178	1	2816	0.9765625	0.006036932	122.626	0	Russikon	20140209	669	1190	1	122.626	NA	NA	NA
119	180	1	2125	0.97694117	0.005647059	121.924	0	Weisslingen	20140209	557	931	1	121.924	NA	NA	NA
120	181	1	1276	0.97805643	0.003918496	130.34399	0	Wila	20140209	341	482	1	130.34399	NA	NA	NA
121	182	1	675	0.98370373	0.004444445	127.86	0	Wildberg	20140209	179	295	1	127.86	NA	NA	NA
122	191	1	14474	0.94707751	0.012228824	108.123	0	Dübendorf	20140209	2495	5034	1	108.123	NA	NA	NA
123	192	1	5120	0.9566406	0.0078125	115.528	0	Egg	20140209	1104	2236	1	115.528	NA	NA	NA
124	193	1	4567	0.93671995	0.015546311	111.551	0	Fällanden	20140209	758	2149	1	111.551	NA	NA	NA
125	194	1	3629	0.94020391	0.017084597	115.97	0	Greifensee	20140209	588	1524	1	115.97	NA	NA	NA
126	195	1	6160	0.94204545	0.017857144	116.214	0	Maur	20140209	1213	2936	1	116.214	NA	NA	NA
127	196	1	2467	0.96513987	0.010944467	125.016	0	Mönchaltorf	20140209	479	1023	1	125.016	NA	NA	NA
128	197	1	2752	0.94731104	0.014898255	115.712	0	Schwerzenbach	20140209	513	1208	1	115.712	NA	NA	NA
129	198	1	18876	0.95830685	0.009059123	120.047	0	Uster	20140209	3670	8311	1	120.047	NA	NA	NA
130	199	1	9067	0.95433992	0.011911327	115.583	0	Volketswil	20140209	2100	3803	1	115.583	NA	NA	NA
131	200	1	3600	0.94555557	0.013055556	108.813	0	Wangen-Brüttisellen	20140209	810	1557	1	108.813	NA	NA	NA
132	211	1	473	0.99365753	0	136.843	0	Altikon	20140209	113	196	1	136.843	NA	NA	NA
133	212	1	745	0.97449666	0.008053691	NA	0	Wiesendangen	20140209	1040	1811	1	NA	NA	NA	NA
134	213	1	1339	0.97012699	0.01120239	120.067	0	Brütten	20140209	330	703	1	120.067	NA	NA	NA
135	214	1	627	0.97926635	0.004784689	132.438	0	Dägerlen	20140209	182	306	1	132.438	NA	NA	NA
136	215	1	414	0.98309177	0.002415459	119.522	0	Dättlikon	20140209	109	251	1	119.522	NA	NA	NA
137	216	1	1006	0.98210734	0.003976143	135.476	0	Dinhard	20140209	361	329	1	135.476	NA	NA	NA
138	217	1	2536	0.97831231	0.006309148	133.91499	0	Elgg	20140209	728	1217	1	133.91499	NA	NA	NA
139	218	1	534	0.98689139	0.005617978	136.733	0	Ellikon an der Thur	20140209	149	216	1	136.733	NA	NA	NA
140	219	1	2134	0.97563261	0.006091846	127.889	0	Elsau	20140209	544	934	1	127.889	NA	NA	NA
141	220	1	760	0.97368419	0.007894737	140.173	0	Hagenbuch	20140209	210	260	1	140.173	NA	NA	NA
142	221	1	1759	0.96702671	0.011370096	129.004	0	Hettlingen	20140209	448	976	1	129.004	NA	NA	NA
143	223	1	3213	0.97790229	0.005602241	126.016	0	Neftenbach	20140209	832	1420	1	126.016	NA	NA	NA
144	224	1	1551	0.969697	0.005157962	117.434	0	Pfungen	20140209	376	750	1	117.434	NA	NA	NA
145	225	1	1524	0.98031497	0.00328084	134.129	0	Rickenbach (ZH)	20140209	409	705	1	134.129	NA	NA	NA
146	226	1	457	0.98687088	0.002188184	132.42	0	Schlatt (ZH)	20140209	144	200	1	132.42	NA	NA	NA
147	227	1	4863	0.97223938	0.007608472	128.606	0	Seuzach	20140209	1170	1974	1	128.606	NA	NA	NA
148	228	1	2687	0.97283214	0.00483811	131.321	0	Turbenthal	20140209	624	942	1	131.321	NA	NA	NA
149	230	1	59177	0.95624989	0.009378644	122.578	0	Winterthur	20140209	11027	27381	1	122.578	NA	NA	NA
150	231	1	3133	0.96552825	0.004787744	126.349	0	Zell (ZH)	20140209	839	1116	1	126.349	NA	NA	NA
151	241	1	757	0.95772785	0.010568032	100.563	0	Aesch (ZH)	20140209	175	401	1	100.563	NA	NA	NA
152	242	1	3838	0.955185	0.011464304	98.907997	0	Birmensdorf (ZH)	20140209	765	1594	1	98.907997	0	0	1
153	243	1	11583	0.94103426	0.011914012	89.904999	0	Dietikon	20140209	2045	3629	1	89.904999	0	0	1
154	244	1	3243	0.95683008	0.009867407	90.748001	0	Geroldswil	20140209	586	1051	1	90.748001	0	0	1
155	245	1	3923	0.93474382	0.0183533	95.614998	0	Oberengstringen	20140209	675	1359	1	95.614998	0	0	1
156	246	1	1604	0.94950128	0.017456358	89.600998	0	Oetwil an der Limmat	20140209	383	646	1	89.600998	0	0	1
157	247	1	7065	0.93021941	0.011323425	95.612999	0	Schlieren	20140209	1085	2377	1	95.612999	0	0	1
158	248	1	2674	0.94278234	0.019820493	99.850998	0	Uitikon	20140209	541	1342	1	99.850998	0	0	1
159	249	1	2030	0.95418721	0.011330049	94.302002	0	Unterengstringen	20140209	459	897	1	94.302002	0	0	1
160	250	1	6424	0.95314443	0.010896638	94.114998	0	Urdorf	20140209	1116	2197	1	94.114998	0	0	1
161	251	1	2540	0.95472443	0.01023622	93.408997	0	Weiningen (ZH)	20140209	464	1030	1	93.408997	0	0	1
162	261	1	231787	0.92025435	0.022214361	99.633003	0	Zürich	20140209	26183	97661	1	99.633003	0	1	0
163	301	2	2746	0.97960669	0.01201748	20.566	0	Aarberg	20140209	565	1143	1	20.566	1	0	0
164	302	2	677	0.98079765	0.004431315	19.021	0	Bargen (BE)	20140209	144	255	1	19.021	1	0	0
165	303	2	2174	0.98068076	0.00873965	21.038	0	Grossaffoltern	20140209	375	878	1	21.038	1	0	0
166	304	2	1335	0.98576778	0.006741573	17.636999	0	Kallnach	20140209	329	580	1	17.636999	1	0	0
167	305	2	805	0.98136646	0.011180124	20.450001	0	Kappelen	20140209	204	301	1	20.450001	1	0	0
168	306	2	8547	0.96115595	0.021996021	20.027	0	Lyss	20140209	1656	3395	1	20.027	0	0	0
169	307	2	1894	0.97729671	0.012143611	28.681999	0	Meikirch	20140209	323	876	1	28.681999	0	0	1
170	309	2	952	0.9884454	0.008403362	23.093	0	Radelfingen	20140209	160	371	1	23.093	1	0	0
171	310	2	1522	0.97568989	0.016425755	19.348	0	Rapperswil (BE)	20140209	335	735	1	19.348	1	0	0
172	311	2	2517	0.98013508	0.009932459	23.018999	0	Schüpfen	20140209	462	1018	1	23.018999	0	0	1
173	312	2	2523	0.98414588	0.008323425	24.037001	0	Seedorf (BE)	20140209	481	816	1	24.037001	1	0	0
174	321	2	2735	0.98025596	0.005850092	35.57	0	Aarwangen	20140209	550	1064	1	35.57	1	0	0
175	322	2	391	1	0	45.705002	0	Auswil	20140209	108	96	1	45.705002	1	0	0
176	323	2	499	0.98597193	0.002004008	33.740002	0	Bannwil	20140209	111	192	1	33.740002	1	0	0
177	324	2	569	0.98242533	0.005272408	37.152	0	Bleienbach	20140209	128	182	1	37.152	1	0	0
178	325	2	161	0.98757762	0.00621118	45.734001	0	Busswil bei Melchnau	20140209	44	41	1	45.734001	1	0	0
179	326	2	588	0.99489796	0.00170068	50.728001	0	Gondiswil	20140209	121	200	1	50.728001	1	0	0
180	329	2	9713	0.97807062	0.006795017	39.000999	0	Langenthal	20140209	1808	3640	1	39.000999	0	0	0
181	331	2	1688	0.98045021	0.005924171	41.622002	0	Lotzwil	20140209	348	570	1	41.622002	1	0	0
182	332	2	2425	0.99051547	0.002474227	41.812	0	Madiswil	20140209	546	767	1	41.812	1	0	0
183	333	2	1154	0.9913345	0.003466205	45.734001	0	Melchnau	20140209	206	348	1	45.734001	1	0	0
184	335	2	216	0.99074072	0.00462963	44.594002	0	Oeschenbach	20140209	52	40	1	44.594002	1	0	0
185	336	2	146	0.98630136	0.01369863	48.137001	0	Reisiswil	20140209	37	31	1	48.137001	1	0	0
186	337	2	2556	0.98669797	0.002347418	40.911999	0	Roggwil (BE)	20140209	543	861	1	40.911999	1	0	0
187	338	2	1066	0.99437147	0.002814259	43.540001	0	Rohrbach	20140209	265	278	1	43.540001	1	0	0
188	339	2	339	0.99705017	0	43.540001	0	Rohrbachgraben	20140209	122	48	1	43.540001	1	0	0
189	340	2	413	0.99031478	0.002421308	39.884998	0	Rütschelen	20140209	79	171	1	39.884998	1	0	0
190	341	2	357	0.99159664	0.008403362	35.348	0	Schwarzhäusern	20140209	83	142	1	35.348	1	0	0
191	342	2	2127	0.98495531	0.005171603	37.597	0	Thunstetten	20140209	452	616	1	37.597	1	0	0
192	344	2	705	0.99574471	0.002836879	43.029999	0	Ursenbach	20140209	138	190	1	43.029999	1	0	0
193	345	2	1114	0.98563737	0.005385996	39.806999	0	Wynau	20140209	206	333	1	39.806999	1	0	0
194	351	2	91143	0.93301737	0.037139442	30.127001	0	Bern	20140209	8867	40544	1	30.127001	0	1	0
195	352	2	23300	0.94978541	0.024892705	36.758999	0	Bolligen	20140209	861	2335	1	36.758999	0	0	1
196	353	2	3002	0.9530313	0.022651566	32.798	0	Bremgarten bei Bern	20140209	478	1642	1	32.798	0	0	1
197	354	2	2150	0.96279067	0.019069767	30.413	0	Kirchlindach	20140209	374	1064	1	30.413	0	0	1
198	355	2	27878	0.94737786	0.027727958	28.736	0	Köniz	20140209	4298	12202	1	28.736	0	0	1
199	356	2	9952	0.94744778	0.028034566	33.737999	0	Muri bei Bern	20140209	1513	4529	1	33.737999	0	0	1
200	357	2	694	0.99567723	0.001440922	27.790001	0	Oberbalm	20140209	174	215	1	27.790001	1	0	0
201	358	2	2142	0.96685338	0.01633987	38.403999	0	Stettlen	20140209	353	907	1	38.403999	0	0	1
202	359	2	3620	0.9825967	0.008563536	40.339001	0	Vechigen	20140209	740	1673	1	40.339001	0	0	1
203	360	2	6933	0.96120006	0.019760566	30.773001	0	Wohlen bei Bern	20140209	1070	3334	1	30.773001	0	0	1
204	361	2	6905	0.94786388	0.026357712	29.142	0	Zollikofen	20140209	1199	2930	1	29.142	0	0	1
205	371	2	31602	0.66834378	0.29877856	8.3170004	0	Biel/Bienne	20140209	3678	10845	1	8.3170004	0	1	0
206	372	2	1848	0.62662339	0.34577921	3.543	0	Evilard	20140209	240	843	1	3.543	0	0	1
207	381	2	1205	0.97178423	0.018257262	10.36	0	Arch	20140209	214	364	1	10.36	1	0	0
208	382	2	537	0.96648043	0.026070764	15.438	0	Büetigen	20140209	133	200	1	15.438	1	0	0
209	383	2	2357	0.97327113	0.014425117	9.3719997	0	Büren an der Aare	20140209	400	845	1	9.3719997	1	0	0
210	385	2	663	0.98642534	0.012066365	14.948	0	Diessbach bei Büren	20140209	130	228	1	14.948	1	0	0
211	386	2	1068	0.97565544	0.014044944	12.875	0	Dotzigen	20140209	196	382	1	12.875	1	0	0
212	387	2	3294	0.9505161	0.028233152	4.1209998	0	Lengnau (BE)	20140209	552	1024	1	4.1209998	0	0	1
213	388	2	925	0.98162162	0.00972973	12.662	0	Leuzigen	20140209	180	299	1	12.662	1	0	0
214	390	2	890	0.94943821	0.039325844	7.8629999	0	Meinisberg	20140209	180	343	1	7.8629999	1	0	0
215	391	2	637	0.98744112	0.009419153	14.792	0	Oberwil bei Büren	20140209	112	206	1	14.792	1	0	0
216	392	2	2339	0.94527578	0.039333049	6.539	0	Pieterlen	20140209	426	663	1	6.539	0	0	1
217	393	2	688	0.97529072	0.018895349	11.908	0	Rüti bei Büren	20140209	113	202	1	11.908	1	0	0
218	394	2	430	0.97674417	0.01627907	16.361	0	Wengi	20140209	87	142	1	16.361	1	0	0
219	401	2	796	0.98869348	0.006281407	41.535	0	Aefligen	20140209	191	246	1	41.535	0	0	1
220	402	2	448	0.9910714	0.004464286	30.740999	0	Alchenstorf	20140209	76	175	1	30.740999	1	0	0
221	403	2	809	0.98269469	0.009888751	31.667999	0	Bäriswil	20140209	183	309	1	31.667999	0	0	1
222	404	2	10673	0.97385925	0.008432494	42.797001	0	Burgdorf	20140209	1747	4241	1	42.797001	0	1	0
223	405	2	1152	0.98958331	0.004340278	40.726002	0	Ersigen	20140209	317	587	1	40.726002	1	0	0
224	406	2	2265	0.99116999	0.002649007	49.466	0	Hasle bei Burgdorf	20140209	474	658	1	49.466	1	0	0
225	407	2	1253	0.99521148	0.002394254	47.546001	0	Heimiswil	20140209	268	358	1	47.546001	1	0	0
226	409	2	1501	0.97534978	0.009993338	42.967999	0	Hindelbank	20140209	364	627	1	42.967999	1	0	0
227	410	2	351	0.98290598	0.008547009	30.822001	0	Höchstetten	20140209	70	116	1	30.822001	1	0	0
228	411	2	369	0.99457997	0.002710027	41.799999	0	Kernenried	20140209	66	109	1	41.799999	1	0	0
229	412	2	3792	0.97652954	0.007120253	39.557999	0	Kirchberg (BE)	20140209	769	1521	1	39.557999	0	0	1
230	413	2	1590	0.98176098	0.008805032	28.041	0	Koppigen	20140209	284	549	1	28.041	1	0	0
231	414	2	1794	0.9843924	0.00780379	43.494999	0	Krauchthal	20140209	384	592	1	43.494999	1	0	0
232	415	2	1054	0.9857685	0.004743833	39.953999	0	Lyssach	20140209	170	355	1	39.953999	0	0	1
233	418	2	1948	0.98819304	0.004106776	46.16	0	Oberburg	20140209	373	622	1	46.16	0	0	1
234	420	2	1393	0.97200286	0.011486001	39.557999	0	Rüdtligen-Alchenflüh	20140209	240	421	1	39.557999	0	0	1
235	421	2	124	0.99193549	0.008064516	33.094002	0	Rumendingen	20140209	17	31	1	33.094002	1	0	0
236	423	2	147	1	0	28.041	0	Willadingen	20140209	43	68	1	28.041	1	0	0
237	424	2	1586	0.99180329	0.004413619	33.094002	0	Wynigen	20140209	335	525	1	33.094002	1	0	0
238	431	2	1095	0.18538813	0.7890411	14.837	1	Corgémont	20140209	157	432	0	-14.837	1	0	0
239	432	2	398	0.12311558	0.86432159	22.568001	1	Cormoret	20140209	44	148	0	-22.568001	1	0	0
240	433	2	480	0.21875	0.76666665	17.812	1	Cortébert	20140209	64	160	0	-17.812	1	0	0
241	434	2	814	0.12530713	0.85626537	20.823999	1	Courtelary	20140209	132	358	0	-20.823999	1	0	0
242	435	2	357	0.17927171	0.81512606	31.257	1	La Ferrière	20140209	42	140	0	-31.257	1	0	0
243	436	2	356	0.23595506	0.75	8.4139996	1	Péry-La Heutte	20140209	161	479	0	-8.4139996	NA	NA	NA
244	438	2	914	0.16849016	0.82713348	3.543	1	Orvin	20140209	116	319	0	-3.543	1	0	0
245	440	2	300	0.22666667	0.75	NA	0	Sauge	20140209	56	225	1	NA	NA	NA	NA
246	441	2	643	0.28149301	0.70451009	29.712999	1	Renan (BE)	20140209	76	255	0	-29.712999	1	0	0
247	442	2	148	0.47972974	0.51351351	4.1209998	1	Romont (BE)	20140209	22	55	0	-4.1209998	1	0	0
248	443	2	3270	0.082568809	0.89357799	18.535	1	Saint-Imier	20140209	291	1058	0	-18.535	1	0	0
249	444	2	1145	0.13886462	0.84978163	12.119	1	Sonceboz-Sombeval	20140209	187	361	0	-12.119	1	0	0
250	445	2	838	0.2195704	0.76849639	26.624001	1	Sonvilier	20140209	96	275	0	-26.624001	1	0	0
251	446	2	3204	0.11485643	0.87484396	13.176	1	Tramelan	20140209	555	1341	0	-13.176	1	0	0
252	448	2	656	0.12957317	0.847561	24.33	1	Villeret	20140209	80	243	0	-24.33	1	0	0
253	491	2	504	0.95436507	0.039682541	9.8879995	0	Brüttelen	20140209	75	154	1	9.8879995	1	0	0
254	492	2	783	0.95657724	0.035759896	4.7449999	0	Erlach	20140209	123	404	1	4.7449999	1	0	0
255	493	2	309	0.97411001	0.019417476	16.893999	0	Finsterhennen	20140209	72	103	1	16.893999	1	0	0
256	494	2	533	0.85178238	0.14258912	4.4860001	0	Gals	20140209	80	196	1	4.4860001	1	0	0
257	495	2	633	0.87677723	0.11374407	5.7069998	0	Gampelen	20140209	95	215	1	5.7069998	1	0	0
258	496	2	2182	0.95462877	0.03391384	6.3610001	0	Ins	20140209	344	977	1	6.3610001	1	0	0
259	497	2	382	0.96335077	0.028795812	8.9980001	0	Lüscherz	20140209	52	127	1	8.9980001	1	0	0
260	498	2	749	0.95594126	0.02670227	9.4469995	0	Müntschemier	20140209	179	297	1	9.4469995	1	0	0
261	499	2	455	0.98681319	0.002197802	16.893999	0	Siselen	20140209	70	173	1	16.893999	1	0	0
262	500	2	319	0.98119122	0.018808777	10.979	0	Treiten	20140209	92	99	1	10.979	1	0	0
263	501	2	392	0.94897962	0.035714287	7.2719998	0	Tschugg	20140209	38	139	1	7.2719998	1	0	0
264	502	2	585	0.93846154	0.052991454	6.1290002	0	Vinelz	20140209	85	288	1	6.1290002	1	0	0
265	533	2	2020	0.98663366	0.004950495	27.75	0	Bätterkinden	20140209	374	883	1	27.75	1	0	0
266	536	2	131	0.97709924	0.022900764	25.457001	0	Diemerswil	20140209	19	67	1	25.457001	0	0	1
267	538	2	1205	0.97427386	0.009128631	33.280998	0	Fraubrunnen	20140209	658	1456	1	33.280998	0	0	1
268	540	2	3165	0.97756714	0.01042654	24.868	0	Jegenstorf	20140209	719	1698	1	24.868	0	0	1
269	541	2	333	0.98198199	0.006006006	23.179001	0	Iffwil	20140209	84	107	1	23.179001	1	0	0
270	543	2	463	0.98920089	0.008639309	29.955	0	Mattstetten	20140209	86	183	1	29.955	0	0	1
271	544	2	2637	0.96169889	0.020857034	28.646999	0	Moosseedorf	20140209	422	962	1	28.646999	0	0	1
272	546	2	6838	0.96373206	0.0165253	25.457001	0	Münchenbuchsee	20140209	1174	2694	1	25.457001	0	0	1
273	551	2	3765	0.96440905	0.016467463	29.955	0	Urtenen-Schönbühl	20140209	644	1453	1	29.955	0	0	1
274	552	2	2771	0.98917359	0.003969686	27.799999	0	Utzenstorf	20140209	564	1173	1	27.799999	1	0	0
275	554	2	611	0.9754501	0.011456628	25.087	0	Wiler bei Utzenstorf	20140209	107	215	1	25.087	1	0	0
276	556	2	265	0.99245286	0	24.32	0	Zielebach	20140209	65	69	1	24.32	0	0	1
277	557	2	378	0.978836	0.013227513	24.868	0	Zuzwil (BE)	20140209	108	183	1	24.868	1	0	0
278	561	2	2689	0.98549646	0.009669022	73.415001	0	Adelboden	20140209	1091	652	1	73.415001	1	0	0
279	562	2	1477	0.98781312	0.004739337	57.667	0	Aeschi bei Spiez	20140209	391	551	1	57.667	1	0	0
280	563	2	4988	0.98797113	0.005412991	58.750999	0	Frutigen	20140209	1690	1169	1	58.750999	1	0	0
281	564	2	581	0.98278832	0.006884682	53.959	0	Kandergrund	20140209	140	164	1	53.959	1	0	0
282	565	2	819	0.97924298	0.012210012	47.736	0	Kandersteg	20140209	164	311	1	47.736	1	0	0
283	566	2	709	0.96614951	0.021156559	59.25	0	Krattigen	20140209	178	296	1	59.25	1	0	0
284	567	2	2605	0.99078697	0.00537428	60.689999	0	Reichenbach im Kandertal	20140209	668	751	1	60.689999	1	0	0
285	571	2	943	0.98515379	0.007423118	80.716003	0	Beatenberg	20140209	198	285	1	80.716003	1	0	0
286	572	2	1678	0.98331344	0.005363528	74.952003	0	Bönigen	20140209	342	601	1	74.952003	0	0	1
287	573	2	2169	0.97418165	0.012448133	90.835999	0	Brienz (BE)	20140209	496	726	1	90.835999	1	0	0
288	574	2	415	0.97831327	0.009638554	92.393997	0	Brienzwiler	20140209	83	118	1	92.393997	1	0	0
289	575	2	286	0.97552449	0.01048951	65.374001	0	Därligen	20140209	65	102	1	65.374001	1	0	0
290	576	2	2846	0.97926915	0.008784259	88.759003	0	Grindelwald	20140209	523	679	1	88.759003	1	0	0
291	577	2	348	0.98563218	0.005747126	72.753998	0	Gsteigwiler	20140209	73	106	1	72.753998	0	0	1
292	578	2	204	1	0	76.862999	0	Gündlischwand	20140209	49	66	1	76.862999	1	0	0
293	579	2	482	0.99585062	0.002074689	77.333	0	Habkern	20140209	127	103	1	77.333	1	0	0
294	580	2	417	0.98321342	0.009592326	90.941002	0	Hofstetten bei Brienz	20140209	104	133	1	90.941002	1	0	0
295	581	2	3492	0.9670676	0.010309278	70.552002	0	Interlaken	20140209	747	1456	1	70.552002	0	1	0
296	582	2	343	0.99125367	0.005830904	80.411003	0	Iseltwald	20140209	68	100	1	80.411003	1	0	0
297	584	2	1982	0.97023207	0.010595358	81.165001	0	Lauterbrunnen	20140209	286	492	1	81.165001	1	0	0
298	585	2	701	0.97860199	0.012838801	62.257999	0	Leissigen	20140209	151	242	1	62.257999	1	0	0
299	586	2	182	1	0	80.080002	0	Lütschental	20140209	35	59	1	80.080002	1	0	0
300	587	2	2661	0.97519732	0.008267568	70.552002	0	Matten bei Interlaken	20140209	497	850	1	70.552002	0	0	1
301	588	2	246	0.99186993	0	79.064003	0	Niederried bei Interlaken	20140209	54	75	1	79.064003	1	0	0
302	589	2	370	0.97837836	0.002702703	82.652	0	Oberried am Brienzersee	20140209	68	106	1	82.652	1	0	0
303	590	2	1981	0.98081779	0.006562342	75.724998	0	Ringgenberg (BE)	20140209	349	603	1	75.724998	0	0	1
304	591	2	98	0.98979592	0	77.928001	0	Saxeten	20140209	19	30	1	77.928001	1	0	0
305	592	2	469	0.99147123	0.002132196	90.835999	0	Schwanden bei Brienz	20140209	91	163	1	90.835999	1	0	0
306	593	2	3836	0.97419184	0.008342023	70.552002	0	Unterseen	20140209	752	1469	1	70.552002	0	0	1
307	594	2	1691	0.97811943	0.008870491	72.204002	0	Wilderswil	20140209	350	571	1	72.204002	0	0	1
308	602	2	764	0.99083769	0.006544503	54.313999	0	Arni (BE)	20140209	160	235	1	54.313999	1	0	0
309	603	2	1337	0.98803294	0.005235602	51.358002	0	Biglen	20140209	226	431	1	51.358002	1	0	0
310	605	2	1024	0.99511719	0.002929688	57.224998	0	Bowil	20140209	239	288	1	57.224998	1	0	0
311	606	2	378	0.99206346	0	58.026001	0	Brenzikofen	20140209	99	133	1	58.026001	1	0	0
312	607	2	284	0.99295777	0.003521127	52.652	0	Freimettigen	20140209	90	109	1	52.652	1	0	0
313	608	2	2298	0.98563969	0.005657093	52.325001	0	Grosshöchstetten	20140209	618	1173	1	52.325001	0	0	1
314	609	2	171	1	0	52.652	0	Häutligen	20140209	46	65	1	52.652	1	0	0
315	610	2	396	0.98737371	0.007575758	58.026001	0	Herbligen	20140209	108	130	1	58.026001	1	0	0
316	611	2	586	0.98122865	0.003412969	43.429001	0	Kiesen	20140209	129	255	1	43.429001	1	0	0
317	612	2	3543	0.98475868	0.005362687	52.652	0	Konolfingen	20140209	731	1349	1	52.652	0	0	1
318	613	2	506	0.99802369	0	57.467999	0	Landiswil	20140209	123	143	1	57.467999	1	0	0
319	614	2	1008	0.97817463	0.013888889	65.268997	0	Linden	20140209	272	292	1	65.268997	1	0	0
320	615	2	411	0.99270076	0.00243309	53.555	0	Mirchel	20140209	112	112	1	53.555	1	0	0
321	616	2	8297	0.97541279	0.011570447	48.512001	0	Münsingen	20140209	1640	3611	1	48.512001	0	0	1
322	617	2	447	0.98434007	0.006711409	54.52	0	Niederhünigen	20140209	104	162	1	54.52	1	0	0
323	619	2	2440	0.98688525	0.006147541	59.534	0	Oberdiessbach	20140209	578	877	1	59.534	1	0	0
324	620	2	637	0.99372059	0.003139718	55.598999	0	Oberthal	20140209	132	165	1	55.598999	1	0	0
325	622	2	440	0.99318182	0.004545454	43.429001	0	Oppligen	20140209	80	164	1	43.429001	1	0	0
326	623	2	2731	0.96924204	0.016477481	44.683998	0	Rubigen	20140209	362	872	1	44.683998	0	0	1
327	626	2	1540	0.99025977	0.003246753	51.473	0	Walkringen	20140209	258	466	1	51.473	1	0	0
328	627	2	8112	0.97177023	0.012820513	45.119999	0	Worb	20140209	1444	3145	1	45.119999	0	0	1
329	628	2	1160	0.98448277	0.006034483	53.555	0	Zäziwil	20140209	252	405	1	53.555	1	0	0
330	629	2	242	0.99173552	0.004132231	54.52	0	Oberhünigen	20140209	51	85	1	54.52	1	0	0
331	632	2	2813	0.9857803	0.00604337	52.140999	0	Wichtrach	20140209	618	1047	1	52.140999	0	0	1
332	662	2	999	0.97897899	0.013013013	10.427	0	Ferenbalm	20140209	209	372	1	10.427	1	0	0
333	663	2	957	0.97387671	0.017763846	28.355	0	Frauenkappelen	20140209	191	362	1	28.355	0	0	1
334	665	2	202	0.9752475	0.024752475	11.683	0	Gurbrü	20140209	55	57	1	11.683	1	0	0
335	666	2	335	0.98208958	0.014925373	7.6199999	0	Kriechenwil	20140209	73	124	1	7.6199999	1	0	0
336	667	2	2082	0.96926033	0.017291067	9.6890001	0	Laupen	20140209	285	833	1	9.6890001	0	0	1
337	668	2	2176	0.9765625	0.014246323	13.554	0	Mühleberg	20140209	386	878	1	13.554	1	0	0
338	669	2	386	0.92746115	0.054404143	2.8429999	0	Münchenwiler	20140209	75	125	1	2.8429999	1	0	0
339	670	2	3417	0.97600234	0.010242903	14.907	0	Neuenegg	20140209	675	1355	1	14.907	0	0	1
340	671	2	249	0.98795182	0.004016064	13.51	0	Wileroltigen	20140209	40	98	1	13.51	1	0	0
341	681	2	252	0.083333336	0.87698412	7.066	1	Belprahon	20140209	31	112	0	-7.066	1	0	0
342	682	2	1118	0.083184257	0.90518785	15.29	1	Valbirse	20140209	406	906	0	-15.29	NA	NA	NA
343	683	2	101	0.089108914	0.91089112	15.29	1	Champoz	20140209	43	38	0	-15.29	1	0	0
344	684	2	100	0.64999998	0.34999999	2.4690001	0	Petit-Val	20140209	52	140	1	2.4690001	NA	NA	NA
345	687	2	154	0.18181819	0.81818181	4.2150002	1	Corcelles (BE)	20140209	39	51	0	-4.2150002	1	0	0
346	690	2	993	0.076535754	0.91742194	15.41	1	Court	20140209	136	366	0	-15.41	1	0	0
347	691	2	448	0.15848215	0.82589287	3.875	1	Crémines	20140209	42	146	0	-3.875	1	0	0
348	692	2	235	0.063829787	0.93191487	7.5799999	1	Eschert	20140209	24	90	0	-7.5799999	1	0	0
349	694	2	283	0.12720849	0.86219078	4.9489999	1	Grandval	20140209	39	103	0	-4.9489999	1	0	0
350	696	2	249	0.15261044	0.84738958	9.4200001	1	Loveresse	20140209	41	125	0	-9.4200001	1	0	0
351	700	2	5054	0.053423032	0.93114364	9.3940001	1	Moutier	20140209	509	1801	0	-9.3940001	1	0	0
352	701	2	349	0.11747851	0.86819482	11.863	1	Perrefitte	20140209	83	108	0	-11.863	1	0	0
353	703	2	1617	0.085961655	0.90352505	9.4200001	1	Reconvilier	20140209	281	589	0	-9.4200001	1	0	0
354	704	2	167	0.17365269	0.80838323	11.008	1	Roches (BE)	20140209	23	66	0	-11.008	1	0	0
355	706	2	509	0.14145383	0.83693516	9.4200001	1	Saicourt	20140209	65	214	0	-9.4200001	1	0	0
356	707	2	137	0.080291972	0.91970801	9.4200001	1	Saules (BE)	20140209	28	52	0	-9.4200001	1	0	0
357	708	2	38	0.86842108	0.13157895	11.356	1	Schelten	20140209	8	18	0	-11.356	1	0	0
358	709	2	54	0.94444442	0.055555556	4.2150002	1	Seehof	20140209	22	6	0	-4.2150002	1	0	0
359	711	2	213	0.089201875	0.91079813	17.450001	1	Sorvilier	20140209	25	85	0	-17.450001	1	0	0
360	713	2	2193	0.079799362	0.90834475	11.069	1	Tavannes	20140209	314	860	0	-11.069	1	0	0
361	715	2	22	0.63636363	0.36363637	3.3499999	0	Rebévelier	20140209	20	6	1	3.3499999	1	0	0
362	721	2	311	0.11254019	0.87459809	NA	0	Plateau de Diesse	20140209	143	617	1	NA	NA	NA	NA
363	723	2	2451	0.20318237	0.77804977	4.2919998	1	La Neuveville	20140209	281	1176	0	-4.2919998	1	0	0
364	724	2	471	0.15286624	0.83651805	10.217	1	Nods	20140209	66	214	0	-10.217	1	0	0
365	731	2	1322	0.94553709	0.043872919	13.837	0	Aegerten	20140209	244	437	1	13.837	0	0	1
366	732	2	911	0.91437978	0.069154777	12.547	0	Bellmund	20140209	173	526	1	12.547	0	0	1
367	733	2	2939	0.90813202	0.073494382	11.234	0	Brügg	20140209	449	893	1	11.234	0	0	1
368	734	2	319	0.96865201	0.021943573	15.549	0	Bühl	20140209	59	118	1	15.549	1	0	0
369	735	2	246	0.97560978	0.020325202	15.624	0	Epsach	20140209	39	105	1	15.624	1	0	0
370	736	2	290	0.96206897	0.031034483	12.513	0	Hagneck	20140209	50	139	1	12.513	1	0	0
371	737	2	222	0.97747749	0.013513514	15.549	0	Hermrigen	20140209	29	80	1	15.549	1	0	0
372	738	2	498	0.96987951	0.024096385	14.154	0	Jens	20140209	87	223	1	14.154	1	0	0
373	739	2	2527	0.89236248	0.093391374	12.293	0	Ipsach	20140209	453	1160	1	12.293	0	0	1
374	740	2	390	0.91538459	0.06666667	4.2919998	0	Ligerz	20140209	42	240	1	4.2919998	1	0	0
375	741	2	321	0.93457943	0.056074765	15.549	0	Merzligen	20140209	51	127	1	15.549	1	0	0
376	742	2	582	0.9243986	0.068728521	14.643	0	Mörigen	20140209	130	292	1	14.643	0	0	1
377	743	2	5035	0.80854023	0.1654419	10.208	0	Nidau	20140209	560	1598	1	10.208	0	0	1
378	744	2	1893	0.9064976	0.074484944	10.405	0	Orpund	20140209	355	611	1	10.405	0	0	1
379	745	2	2186	0.87648672	0.11253431	12.206	0	Port	20140209	427	982	1	12.206	0	0	1
380	746	2	1361	0.95003676	0.039676707	9.915	0	Safnern	20140209	269	512	1	9.915	0	0	1
381	747	2	317	0.94321769	0.053627759	12.029	0	Scheuren	20140209	57	127	1	12.029	0	0	1
382	748	2	495	0.95151514	0.028282829	12.029	0	Schwadernau	20140209	85	169	1	12.029	0	0	1
383	749	2	1743	0.94549626	0.039013196	15.052	0	Studen (BE)	20140209	392	650	1	15.052	0	0	1
384	750	2	871	0.9402985	0.053960964	14.643	0	Sutz-Lattrigen	20140209	170	376	1	14.643	0	0	1
385	751	2	1907	0.95700055	0.033560567	12.513	0	Täuffelen	20140209	358	767	1	12.513	1	0	0
386	754	2	628	0.98407644	0.011146497	15.624	0	Walperswil	20140209	121	270	1	15.624	1	0	0
387	755	2	1685	0.96320474	0.025519287	16.584	0	Worben	20140209	439	482	1	16.584	0	0	1
388	756	2	892	0.91704035	0.067264572	6.1149998	0	Twann-Tüscherz	20140209	139	395	1	6.1149998	NA	NA	NA
389	761	2	664	0.98493975	0.007530121	36.523998	0	Därstetten	20140209	182	146	1	36.523998	1	0	0
390	762	2	1613	0.99256045	0.001859888	47.092999	0	Diemtigen	20140209	394	436	1	47.092999	1	0	0
391	763	2	1376	0.98546511	0.005813954	43.846001	0	Erlenbach im Simmental	20140209	294	389	1	43.846001	1	0	0
392	764	2	422	0.99526066	0.004739337	NA	0	Stocken-Höfen	20140209	153	212	1	NA	NA	NA	NA
393	766	2	655	0.99694657	0.001526718	31.77	0	Oberwil im Simmental	20140209	222	156	1	31.77	1	0	0
394	767	2	703	0.9871977	0	50.618	0	Reutigen	20140209	195	259	1	50.618	1	0	0
395	768	2	9341	0.98265707	0.007493844	54.710999	0	Spiez	20140209	1975	3581	1	54.710999	0	0	1
396	769	2	1761	0.98466778	0.008517887	48.938999	0	Wimmis	20140209	447	516	1	48.938999	1	0	0
397	782	2	268	0.98880595	0.003731343	112.446	0	Guttannen	20140209	41	67	1	112.446	NA	NA	NA
398	783	2	881	0.9750284	0.007945516	103.463	0	Hasliberg	20140209	144	260	1	103.463	NA	NA	NA
399	784	2	729	0.98902607	0.004115226	104.283	0	Innertkirchen	20140209	145	244	1	104.283	NA	NA	NA
400	785	2	3325	0.97954887	0.008120301	98.746002	0	Meiringen	20140209	561	1087	1	98.746002	1	0	0
401	786	2	487	0.99178642	0.004106776	98.746002	0	Schattenhalb	20140209	55	146	1	98.746002	1	0	0
402	791	2	1085	0.98801845	0.005529954	26.879999	0	Boltigen	20140209	249	288	1	26.879999	1	0	0
403	792	2	1765	0.98526913	0.006798867	31.160999	0	Lenk	20140209	387	555	1	31.160999	1	0	0
404	793	2	1009	0.99207133	0.003964321	24.537001	0	St. Stephan	20140209	428	237	1	24.537001	1	0	0
405	794	2	2346	0.98465472	0.010230179	17.726999	0	Zweisimmen	20140209	511	640	1	17.726999	1	0	0
406	841	2	690	0.96811593	0.028985508	12.134	0	Gsteig	20140209	114	200	1	12.134	1	0	0
407	842	2	593	0.97976393	0.013490725	16.346001	0	Lauenen	20140209	167	152	1	16.346001	1	0	0
408	843	2	4460	0.94618833	0.029147983	5.5219998	0	Saanen	20140209	978	1392	1	5.5219998	1	0	0
409	852	2	1254	0.99601275	0.002392344	23.18	0	Guggisberg	20140209	249	337	1	23.18	1	0	0
410	853	2	1251	0.98800957	0.006394884	28.855	0	Rüschegg	20140209	219	393	1	28.855	1	0	0
411	855	2	5114	0.98494327	0.007235041	17.950001	0	Schwarzenburg	20140209	945	1999	1	17.950001	NA	NA	NA
412	861	2	7234	0.9751175	0.011058888	36.903	0	Belp	20140209	1601	3067	1	36.903	0	0	1
413	863	2	790	0.99240506	0.003797468	34.513	0	Burgistein	20140209	157	275	1	34.513	1	0	0
414	866	2	723	0.98201936	0.015214385	40.59	0	Gerzensee	20140209	198	308	1	40.59	1	0	0
415	867	2	571	0.98598951	0.012259195	38.166	0	Gurzelen	20140209	152	186	1	38.166	1	0	0
416	869	2	618	0.98867315	0.003236246	37.377998	0	Kaufdorf	20140209	130	349	1	37.377998	0	0	1
417	870	2	2648	0.95808154	0.020015106	33.418999	0	Kehrsatz	20140209	511	1122	1	33.418999	0	0	1
418	872	2	808	0.9752475	0.011138614	37.672001	0	Kirchdorf (BE)	20140209	358	501	1	37.672001	1	0	0
419	873	2	259	0.98455596	0.011583012	34.02	0	Thurnen	20140209	254	634	1	34.02	NA	NA	NA
420	879	2	1978	0.99292213	0.00404449	30.254	0	Riggisberg	20140209	458	726	1	30.254	1	0	0
421	880	2	1525	0.99016392	0.004590164	31.988001	0	Rüeggisberg	20140209	267	475	1	31.988001	1	0	0
422	883	2	1597	0.99248594	0.00313087	40.827	0	Seftigen	20140209	368	567	1	40.827	0	0	1
423	884	2	1731	0.98093587	0.010976315	39.582001	0	Toffen	20140209	348	748	1	39.582001	0	0	1
424	885	2	1294	0.98145288	0.00618238	44.604	0	Uttigen	20140209	339	521	1	44.604	0	0	1
425	886	2	2108	0.9909867	0.00426945	37.807999	0	Wattenwil	20140209	479	589	1	37.807999	1	0	0
426	888	2	1477	0.99119836	0.004739337	33.534	0	Wald (BE)	20140209	276	488	1	33.534	1	0	0
427	901	2	1934	0.99793172	0.000517063	68.700996	0	Eggiwil	20140209	403	485	1	68.700996	1	0	0
428	902	2	7013	0.98973334	0.003707401	64.688004	0	Langnau im Emmental	20140209	1277	2253	1	64.688004	1	0	0
429	903	2	2084	0.99472171	0.003838772	59.221001	0	Lauperswil	20140209	414	557	1	59.221001	1	0	0
430	904	2	959	0.99895728	0.001042753	64.248001	0	Röthenbach im Emmental	20140209	256	215	1	64.248001	1	0	0
431	905	2	1763	0.9954623	0.001701645	58.379002	0	Rüderswil	20140209	341	540	1	58.379002	1	0	0
432	906	2	701	0.99572039	0.001426534	85.634003	0	Schangnau	20140209	175	204	1	85.634003	1	0	0
433	907	2	2179	0.99219823	0.005048187	59.868999	0	Signau	20140209	433	582	1	59.868999	1	0	0
434	908	2	1150	0.99913043	0.000869565	73.955002	0	Trub	20140209	209	297	1	73.955002	1	0	0
435	909	2	1157	0.99740708	0.000864304	70.775002	0	Trubschachen	20140209	204	331	1	70.775002	1	0	0
436	921	2	600	0.98166668	0.008333334	50.085999	0	Amsoldingen	20140209	114	237	1	50.085999	1	0	0
437	922	2	948	0.99472576	0.004219409	40.650002	0	Blumenstein	20140209	220	290	1	40.650002	1	0	0
438	923	2	1134	0.99294531	0.002645503	70.742996	0	Buchholterberg	20140209	412	280	1	70.742996	1	0	0
439	924	2	390	0.99230766	0	75.053001	0	Eriz	20140209	148	87	1	75.053001	1	0	0
440	925	2	558	0.99641579	0.003584229	66.686996	0	Fahrni	20140209	153	197	1	66.686996	1	0	0
441	927	2	548	0.9616788	0.00729927	68.536003	0	Heiligenschwendi	20140209	152	161	1	68.536003	1	0	0
442	928	2	4135	0.98113662	0.006045949	59.013	0	Heimberg	20140209	1030	1491	1	59.013	0	0	1
443	929	2	3143	0.98218262	0.008908686	65.132004	0	Hilterfingen	20140209	577	1309	1	65.132004	0	0	1
444	931	2	360	0.99166667	0.002777778	66.726997	0	Homberg	20140209	126	99	1	66.726997	1	0	0
445	932	2	179	1	0	71.042999	0	Horrenbach-Buchen	20140209	81	41	1	71.042999	1	0	0
446	934	2	1785	0.98151261	0.008963586	66.716003	0	Oberhofen am Thunersee	20140209	348	791	1	66.716003	0	0	1
447	935	2	365	0.99178082	0.008219178	69.037003	0	Oberlangenegg	20140209	106	87	1	69.037003	1	0	0
448	936	2	196	1	0	40.650002	0	Pohlern	20140209	33	64	1	40.650002	1	0	0
449	938	2	3555	0.985654	0.005907173	71.892998	0	Sigriswil	20140209	1080	1281	1	71.892998	1	0	0
450	939	2	10999	0.97981632	0.008000728	62.169998	0	Steffisburg	20140209	2591	4087	1	62.169998	0	0	1
451	940	2	140	0.98571426	0	71.042999	0	Teuffenthal (BE)	20140209	46	29	1	71.042999	1	0	0
452	941	2	1517	0.98549771	0.009228741	45.960999	0	Thierachern	20140209	457	541	1	45.960999	0	0	1
453	942	2	30427	0.97403622	0.009958261	61.181	0	Thun	20140209	5789	11202	1	61.181	0	1	0
454	943	2	515	0.9883495	0.009708738	44.254002	0	Uebeschi	20140209	156	118	1	44.254002	1	0	0
455	944	2	4437	0.9848997	0.007662835	44.875	0	Uetendorf	20140209	1038	1528	1	44.875	0	0	1
456	945	2	724	0.99723756	0.002762431	68.174004	0	Unterlangenegg	20140209	167	177	1	68.174004	1	0	0
457	946	2	226	1	0	73.728996	0	Wachseldorn	20140209	47	48	1	73.728996	1	0	0
458	947	2	198	1	0	52.099998	0	Zwieselberg	20140209	43	71	1	52.099998	1	0	0
459	948	2	491	0.98981673	0.010183299	40.389999	0	Forst-Längenbühl	20140209	137	187	1	40.389999	1	0	0
460	951	2	948	0.99578059	0.002109705	54.068001	0	Affoltern im Emmental	20140209	213	261	1	54.068001	1	0	0
461	952	2	842	0.99643707	0.003562945	53.306	0	Dürrenroth	20140209	214	213	1	53.306	1	0	0
462	953	2	1128	0.9902482	0.002659574	52.169998	0	Eriswil	20140209	222	255	1	52.169998	1	0	0
463	954	2	3640	0.98818684	0.003571429	47.053001	0	Huttwil	20140209	729	1018	1	47.053001	1	0	0
464	955	2	3037	0.99110967	0.004609813	52.469002	0	Lützelflüh	20140209	740	866	1	52.469002	1	0	0
465	956	2	2319	0.99094439	0.005174644	51.316002	0	Rüegsau	20140209	620	764	1	51.316002	1	0	0
466	957	2	3955	0.99165612	0.003286979	59.453999	0	Sumiswald	20140209	758	1148	1	59.453999	1	0	0
467	958	2	844	0.99170613	0.002369668	60.426998	0	Trachselwald	20140209	162	224	1	60.426998	1	0	0
468	959	2	443	0.99774265	0.002257336	48.383999	0	Walterswil (BE)	20140209	95	123	1	48.383999	1	0	0
469	960	2	921	0.99457109	0.002171553	51.866001	0	Wyssachen	20140209	227	250	1	51.866001	1	0	0
470	971	2	1041	0.98751199	0.003842459	20.764999	0	Attiswil	20140209	224	362	1	20.764999	1	0	0
471	972	2	45	1	0	31.111	0	Berken	20140209	12	14	1	31.111	1	0	0
472	973	2	539	0.98515773	0.011131725	33.294998	0	Bettenhausen	20140209	131	215	1	33.294998	1	0	0
473	975	2	182	0.98351645	0.010989011	22.797001	0	Farnern	20140209	27	53	1	22.797001	1	0	0
474	976	2	245	0.98775512	0.012244898	31.111	0	Graben	20140209	76	55	1	31.111	1	0	0
475	977	2	765	0.98692811	0.003921569	32.765999	0	Heimenhausen	20140209	139	299	1	32.765999	1	0	0
476	979	2	4488	0.97972369	0.007130125	34.388	0	Herzogenbuchsee	20140209	797	1691	1	34.388	1	0	0
477	980	2	503	0.98807156	0.003976143	29.586	0	Inkwil	20140209	117	167	1	29.586	1	0	0
478	981	2	2714	0.97826087	0.007369197	28.266001	0	Niederbipp	20140209	596	907	1	28.266001	1	0	0
479	982	2	1033	0.9835431	0.001936109	31.141001	0	Niederönz	20140209	237	457	1	31.141001	1	0	0
480	983	2	1017	0.98033434	0.004916421	25.992001	0	Oberbipp	20140209	226	391	1	25.992001	1	0	0
481	985	2	515	0.99805826	0.001941748	34.467999	0	Ochlenberg	20140209	111	161	1	34.467999	1	0	0
482	987	2	361	0.98891968	0.002770083	22.797001	0	Rumisberg	20140209	99	146	1	22.797001	1	0	0
483	988	2	1105	0.99276018	0.004524887	34.639	0	Seeberg	20140209	259	421	1	34.639	1	0	0
484	989	2	747	0.9906292	0.005354752	34.467999	0	Thörigen	20140209	169	267	1	34.467999	1	0	0
485	990	2	206	0.99514562	0	26.315001	0	Walliswil bei Niederbipp	20140209	35	51	1	26.315001	1	0	0
486	991	2	454	0.99339205	0.004405286	28.715	0	Walliswil bei Wangen	20140209	86	163	1	28.715	1	0	0
487	992	2	1388	0.98270893	0.00648415	26.315001	0	Wangen an der Aare	20140209	326	543	1	26.315001	1	0	0
488	993	2	311	0.98713827	0.006430868	28.896	0	Wangenried	20140209	75	101	1	28.896	1	0	0
489	995	2	1847	0.98050892	0.00378993	24.438	0	Wiedlisbach	20140209	314	476	1	24.438	1	0	0
490	1001	3	480	0.99583334	0	80.889	0	Doppleschwand	20140209	158	137	1	80.889	1	0	0
491	1002	3	2478	0.99233252	0.00322841	83.882004	0	Entlebuch	20140209	756	654	1	83.882004	1	0	0
492	1003	3	2339	0.99529713	0.001282599	79.467003	0	Escholzmatt-Marbach	20140209	978	886	1	79.467003	NA	NA	NA
493	1004	3	1193	0.99329424	0.001676446	93.981003	0	Flühli	20140209	412	384	1	93.981003	1	0	0
494	1005	3	1256	0.99601912	0.000796178	85.709999	0	Hasle (LU)	20140209	432	325	1	85.709999	1	0	0
495	1007	3	529	0.99810964	0	83.625	0	Romoos	20140209	150	176	1	83.625	1	0	0
496	1008	3	2851	0.99123114	0.003507541	88.637001	0	Schüpfheim	20140209	847	1010	1	88.637001	1	0	0
497	1009	3	1397	0.99355763	0.00071582	78.157997	0	Werthenstein	20140209	434	398	1	78.157997	1	0	0
498	1021	3	684	0.98245615	0.001461988	83.870003	0	Aesch (LU)	20140209	197	247	1	83.870003	1	0	0
499	1023	3	1617	0.98948669	0.003710575	86.042999	0	Ballwil	20140209	516	584	1	86.042999	1	0	0
500	1024	3	16408	0.966236	0.005728913	88.045998	0	Emmen	20140209	3355	4823	1	88.045998	0	0	1
501	1025	3	524	0.99045801	0.001908397	83.945	0	Ermensee	20140209	147	238	1	83.945	1	0	0
502	1026	3	2212	0.98417723	0.003616637	84.528999	0	Eschenbach (LU)	20140209	646	966	1	84.528999	1	0	0
503	1030	3	3083	0.9847551	0.003567953	83.945	0	Hitzkirch	20140209	857	1226	1	83.945	1	0	0
504	1031	3	5084	0.98072386	0.005507474	82.795998	0	Hochdorf	20140209	1210	1930	1	82.795998	1	0	0
505	1032	3	1710	0.98830408	0.002923977	85.734001	0	Hohenrain	20140209	511	565	1	85.734001	1	0	0
506	1033	3	1319	0.99166036	0.0015163	99.351997	0	Inwil	20140209	402	567	1	99.351997	1	0	0
507	1037	3	1312	0.98856705	0.002286585	79.375	0	Rain	20140209	396	675	1	79.375	1	0	0
508	1039	3	1102	0.99274045	0.002722323	80.681999	0	Römerswil	20140209	368	397	1	80.681999	1	0	0
509	1040	3	4543	0.98371118	0.004842615	84.431999	0	Rothenburg	20140209	1232	2077	1	84.431999	0	0	1
510	1041	3	540	0.99444443	0	85.443001	0	Schongau	20140209	206	195	1	85.443001	1	0	0
511	1051	3	3552	0.96677929	0.007601352	94.408997	0	Adligenswil	20140209	854	1657	1	94.408997	0	0	1
512	1052	3	3182	0.96260214	0.009428033	93.485001	0	Buchrain	20140209	750	1445	1	93.485001	0	0	1
513	1053	3	852	0.97065729	0.004694836	100.318	0	Dierikon	20140209	196	301	1	100.318	NA	NA	NA
514	1054	3	7514	0.96566409	0.004391802	92.112999	0	Ebikon	20140209	1666	2624	1	92.112999	0	0	1
515	1055	3	605	0.97190082	0.011570248	96.084999	0	Gisikon	20140209	184	267	1	96.084999	0	0	1
516	1056	3	529	0.97164464	0.009451796	112.786	0	Greppen	20140209	166	237	1	112.786	NA	NA	NA
517	1057	3	204	1	0	96.084999	0	Honau	20140209	62	93	1	96.084999	0	0	1
518	1058	3	8821	0.96837091	0.00680195	92.782997	0	Horw	20140209	2037	3640	1	92.782997	0	0	1
519	1059	3	17697	0.97055995	0.005933209	90.846001	0	Kriens	20140209	3975	7024	1	90.846001	0	0	1
520	1061	3	51515	0.95756578	0.009841793	89.255997	0	Luzern	20140209	7886	19641	1	89.255997	0	1	0
521	1062	3	4285	0.98879814	0.002333722	93.220001	0	Malters	20140209	1126	1688	1	93.220001	1	0	0
522	1063	3	4469	0.97426718	0.008950548	95.177002	0	Meggen	20140209	1011	2167	1	95.177002	0	0	1
523	1064	3	738	0.97696477	0.001355014	101.98	0	Meierskappel	20140209	226	327	1	101.98	NA	NA	NA
524	1065	3	2289	0.97422457	0.003058104	97.461998	0	Root	20140209	545	839	1	97.461998	0	0	1
525	1066	3	1085	0.99078339	0.003686636	97.992996	0	Schwarzenberg	20140209	334	424	1	97.992996	1	0	0
526	1067	3	1344	0.97842264	0.005952381	104.197	0	Udligenswil	20140209	388	610	1	104.197	NA	NA	NA
527	1068	3	732	0.97950822	0.00409836	121.823	0	Vitznau	20140209	176	340	1	121.823	NA	NA	NA
528	1069	3	2468	0.96799028	0.010129659	116.571	0	Weggis	20140209	737	1069	1	116.571	NA	NA	NA
529	1081	3	3102	0.99129593	0.001611863	74.738998	0	Beromünster	20140209	1004	1412	1	74.738998	1	0	0
530	1082	3	1128	0.98404253	0.00177305	69.971001	0	Büron	20140209	309	391	1	69.971001	1	0	0
531	1083	3	1814	0.99448735	0.00275634	75.146004	0	Buttisholz	20140209	535	684	1	75.146004	1	0	0
532	1084	3	942	0.985138	0.005307856	76.779999	0	Eich	20140209	326	478	1	76.779999	1	0	0
533	1085	3	1172	0.98037541	0.002559727	67.898003	0	Geuensee	20140209	361	530	1	67.898003	1	0	0
534	1086	3	1927	0.99636739	0.000518941	67.329002	0	Grosswangen	20140209	595	847	1	67.329002	1	0	0
535	1088	3	1251	0.98481214	0.003197442	76.882004	0	Hildisrieden	20140209	387	585	1	76.882004	1	0	0
536	1089	3	1194	0.9891122	0.004187605	62.291	0	Knutwil	20140209	314	493	1	62.291	1	0	0
537	1091	3	680	0.99411762	0	70.017998	0	Mauensee	20140209	192	314	1	70.017998	1	0	0
538	1093	3	3879	0.98582107	0.003093581	80.058998	0	Neuenkirch	20140209	1091	1485	1	80.058998	1	0	0
539	1094	3	1854	0.97896439	0.005393743	72.556	0	Nottwil	20140209	559	852	1	72.556	1	0	0
540	1095	3	1872	0.98130339	0.005876069	68.642998	0	Oberkirch	20140209	564	995	1	68.642998	1	0	0
541	1097	3	1341	0.98135722	0.004474273	75.035004	0	Rickenbach (LU)	20140209	500	636	1	75.035004	1	0	0
542	1098	3	4545	0.99141914	0.002860286	81.635002	0	Ruswil	20140209	1244	1562	1	81.635002	1	0	0
543	1099	3	1576	0.98477155	0.001903553	68.453003	0	Schenkon	20140209	457	824	1	68.453003	1	0	0
544	1100	3	427	0.99765807	0.00234192	72.226997	0	Schlierbach	20140209	133	169	1	72.226997	1	0	0
545	1102	3	2487	0.97868919	0.004825091	74.476997	0	Sempach	20140209	617	1231	1	74.476997	1	0	0
546	1103	3	5486	0.97666788	0.003645643	66.454002	0	Sursee	20140209	1274	2388	1	66.454002	1	0	0
547	1104	3	2589	0.98261875	0.003862495	65.949997	0	Triengen	20140209	666	917	1	65.949997	1	0	0
548	1107	3	2854	0.98633498	0.001401542	75.345001	0	Wolhusen	20140209	762	897	1	75.345001	1	0	0
549	1121	3	351	0.99715102	0.002849003	61.823002	0	Alberswil	20140209	116	106	1	61.823002	1	0	0
550	1122	3	618	0.98867315	0.001618123	48.216	0	Altbüron	20140209	153	245	1	48.216	1	0	0
551	1123	3	826	0.99394673	0.001210654	56.728001	0	Altishofen	20140209	254	426	1	56.728001	1	0	0
552	1125	3	3012	0.98339975	0.004316069	55.876999	0	Dagmersellen	20140209	760	1210	1	55.876999	1	0	0
553	1127	3	842	0.98099762	0.003562945	59.759998	0	Egolzwil	20140209	205	342	1	59.759998	1	0	0
554	1128	3	1538	0.99219763	0.001950585	63.09	0	Ettiswil	20140209	409	609	1	63.09	1	0	0
555	1129	3	467	0.99357599	0	55.827	0	Fischbach	20140209	139	135	1	55.827	1	0	0
556	1131	3	555	0.990991	0.003603604	49.286999	0	Grossdietwil	20140209	114	203	1	49.286999	1	0	0
557	1132	3	1351	0.99629903	0.000740192	70.524002	0	Hergiswil bei Willisau	20140209	364	403	1	70.524002	1	0	0
558	1135	3	1134	1	0	69.846001	0	Luthern	20140209	249	288	1	69.846001	1	0	0
559	1136	3	2008	0.99501991	0.001494024	70.984001	0	Menznau	20140209	592	565	1	70.984001	1	0	0
560	1137	3	1317	0.98253608	0.003037206	57.141998	0	Nebikon	20140209	354	510	1	57.141998	1	0	0
561	1139	3	1783	0.98485696	0.003925968	55.098	0	Pfaffnau	20140209	370	501	1	55.098	1	0	0
562	1140	3	3855	0.98573279	0.002075227	51.469002	0	Reiden	20140209	1026	1304	1	51.469002	1	0	0
563	1142	3	458	0.98908299	0.008733625	51.214001	0	Roggliswil	20140209	137	128	1	51.214001	1	0	0
564	1143	3	2061	0.99175155	0.002911208	59.405998	0	Schötz	20140209	603	760	1	59.405998	1	0	0
565	1145	3	598	0.99163878	0.005016722	51.481998	0	Ufhusen	20140209	179	182	1	51.481998	1	0	0
566	1146	3	945	0.9820106	0.001058201	60.421001	0	Wauwil	20140209	273	356	1	60.421001	1	0	0
567	1147	3	956	0.98117155	0.006276151	49.063	0	Wikon	20140209	261	281	1	49.063	1	0	0
568	1150	3	1436	0.99512535	0.002785515	67.139999	0	Zell (LU)	20140209	323	412	1	67.139999	1	0	0
569	1151	3	5340	0.99138576	0.001310861	66.213997	0	Willisau	20140209	1422	2173	1	66.213997	1	0	0
570	1201	4	6016	0.98038566	0.002493351	129.39999	0	Altdorf (UR)	20140209	1171	1997	1	129.39999	NA	NA	NA
571	1202	4	998	0.96893787	0.004008016	105.506	0	Andermatt	20140209	205	312	1	105.506	NA	NA	NA
572	1203	4	1117	0.98567593	0.00179051	130.97501	0	Attinghausen	20140209	291	281	1	130.97501	NA	NA	NA
573	1205	4	2922	0.99178642	0.001368925	131.65401	0	Bürglen (UR)	20140209	774	686	1	131.65401	NA	NA	NA
574	1206	4	2909	0.98315573	0.003093847	131.545	0	Erstfeld	20140209	602	755	1	131.545	NA	NA	NA
575	1207	4	1305	0.98927206	0	128.13	0	Flüelen	20140209	300	400	1	128.13	NA	NA	NA
576	1208	4	404	0.98267329	0	111.114	0	Göschenen	20140209	79	79	1	111.114	NA	NA	NA
577	1209	4	514	0.9902724	0.003891051	120.835	0	Gurtnellen	20140209	82	92	1	120.835	NA	NA	NA
578	1210	4	172	0.97674417	0	102.647	0	Hospental	20140209	23	43	1	102.647	NA	NA	NA
579	1211	4	388	0.99484539	0.00257732	138.164	0	Isenthal	20140209	71	94	1	138.164	NA	NA	NA
580	1212	4	126	1	0	97.414001	0	Realp	20140209	31	42	1	97.414001	1	0	0
581	1213	4	3647	0.99122566	0.002467782	131.601	0	Schattdorf	20140209	923	984	1	131.601	NA	NA	NA
582	1214	4	1181	0.99068588	0.00084674	128.989	0	Seedorf (UR)	20140209	308	374	1	128.989	NA	NA	NA
583	1215	4	456	0.9868421	0.00877193	121.107	0	Seelisberg	20140209	104	132	1	121.107	NA	NA	NA
584	1216	4	1617	0.99443412	0.000618429	126.942	0	Silenen	20140209	309	275	1	126.942	NA	NA	NA
585	1217	4	250	0.99199998	0	134.06799	0	Sisikon	20140209	62	71	1	134.06799	NA	NA	NA
586	1218	4	711	1	0	136.97301	0	Spiringen	20140209	184	87	1	136.97301	NA	NA	NA
587	1219	4	550	0.99636364	0	141.82401	0	Unterschächen	20140209	167	106	1	141.82401	NA	NA	NA
588	1220	4	371	0.99460918	0	115.16	0	Wassen	20140209	73	78	1	115.16	NA	NA	NA
589	1301	5	8928	0.98510307	0.003024194	136.77699	0	Einsiedeln	20140209	2792	3614	1	136.77699	NA	NA	NA
590	1311	5	1309	0.97860962	0.004583652	135.07401	0	Gersau	20140209	407	493	1	135.07401	NA	NA	NA
591	1321	5	2722	0.97207934	0.009184423	135.436	0	Feusisberg	20140209	795	1168	1	135.436	NA	NA	NA
592	1322	5	8885	0.96668541	0.005627462	133.47099	0	Freienbach	20140209	2335	3875	1	133.47099	NA	NA	NA
593	1323	5	4389	0.96286172	0.00979722	130.472	0	Wollerau	20140209	1110	1864	1	130.472	NA	NA	NA
594	1331	5	7352	0.97714907	0.005848749	109.855	0	Küssnacht (SZ)	20140209	1997	3091	1	109.855	NA	NA	NA
595	1341	5	3207	0.97474277	0.006236358	139.856	0	Altendorf	20140209	1114	1561	1	139.856	NA	NA	NA
596	1342	5	2691	0.98030472	0.005202527	142.642	0	Galgenen	20140209	863	1115	1	142.642	NA	NA	NA
597	1343	5	125	0.97600001	0	155.40401	0	Innerthal	20140209	31	65	1	155.40401	NA	NA	NA
598	1344	5	4102	0.97294003	0.003656753	142.644	0	Lachen	20140209	1039	1725	1	142.644	NA	NA	NA
599	1345	5	1797	0.97885364	0.003338898	153.33501	0	Reichenburg	20140209	505	676	1	153.33501	NA	NA	NA
600	1346	5	4239	0.98159945	0.002123142	147.254	0	Schübelbach	20140209	1268	1446	1	147.254	NA	NA	NA
601	1347	5	1772	0.97573364	0.001693002	148.59	0	Tuggen	20140209	521	650	1	148.59	NA	NA	NA
602	1348	5	735	0.99591839	0.001360544	152.00101	0	Vorderthal	20140209	214	218	1	152.00101	NA	NA	NA
603	1349	5	3083	0.98799872	0.002270516	144.49699	0	Wangen (SZ)	20140209	834	1085	1	144.49699	NA	NA	NA
604	1361	5	327	1	0	147.024	0	Alpthal	20140209	156	139	1	147.024	NA	NA	NA
605	1362	5	6274	0.97880143	0.004462862	113.698	0	Arth	20140209	1766	2171	1	113.698	NA	NA	NA
606	1363	5	535	0.99626166	0	136.832	0	Illgau	20140209	249	93	1	136.832	NA	NA	NA
607	1364	5	5230	0.9827916	0.00248566	128.66701	0	Ingenbohl	20140209	1565	2145	1	128.66701	NA	NA	NA
608	1365	5	651	0.98463899	0.004608295	119.536	0	Lauerz	20140209	271	237	1	119.536	NA	NA	NA
609	1366	5	599	0.98497498	0	131.349	0	Morschach	20140209	230	223	1	131.349	NA	NA	NA
610	1367	5	2586	0.99651974	0.001160093	135.207	0	Muotathal	20140209	1126	541	1	135.207	NA	NA	NA
611	1368	5	577	0.98786831	0.003466205	143.19501	0	Oberiberg	20140209	239	213	1	143.19501	NA	NA	NA
612	1369	5	48	1	0	134.06799	0	Riemenstalden	20140209	28	10	1	134.06799	NA	NA	NA
613	1370	5	1353	0.98891354	0	137.04201	0	Rothenthurm	20140209	550	374	1	137.04201	NA	NA	NA
614	1371	5	1043	0.99137104	0.001917546	132.944	0	Sattel	20140209	381	392	1	132.944	NA	NA	NA
615	1372	5	9585	0.98351592	0.001564945	126.474	0	Schwyz	20140209	2813	3349	1	126.474	NA	NA	NA
616	1373	5	1996	0.98647296	0.001503006	123.774	0	Steinen	20140209	689	746	1	123.774	NA	NA	NA
617	1374	5	626	0.9920128	0	121.568	0	Steinerberg	20140209	223	144	1	121.568	NA	NA	NA
618	1375	5	1584	0.99242425	0.002525253	146.38	0	Unteriberg	20140209	715	366	1	146.38	NA	NA	NA
619	1401	6	3378	0.98460627	0.002072232	102.406	0	Alpnach	20140209	928	1379	1	102.406	NA	NA	NA
620	1402	6	2344	0.97781569	0.007679181	122.093	0	Engelberg	20140209	639	882	1	122.093	NA	NA	NA
621	1403	6	2440	0.9934426	0.001229508	109.641	0	Giswil	20140209	642	844	1	109.641	NA	NA	NA
622	1404	6	3826	0.99320441	0.002613696	108.401	0	Kerns	20140209	1121	1341	1	108.401	NA	NA	NA
623	1405	6	1461	0.98973304	0.004106776	107.393	0	Lungern	20140209	395	551	1	107.393	NA	NA	NA
624	1406	6	3053	0.98558795	0.004258107	110.757	0	Sachseln	20140209	833	1187	1	110.757	NA	NA	NA
625	1407	6	6481	0.98349023	0.004320321	108.795	0	Sarnen	20140209	1688	2597	1	108.795	NA	NA	NA
626	1501	7	2114	0.98628193	0.004730369	109.724	0	Beckenried	20140209	640	869	1	109.724	NA	NA	NA
627	1502	7	3439	0.97819132	0.004070951	105.66	0	Buochs	20140209	854	1319	1	105.66	NA	NA	NA
628	1503	7	1159	0.98446935	0.002588438	106.591	0	Dallenwil	20140209	371	409	1	106.591	NA	NA	NA
629	1504	7	844	0.97511846	0.002369668	115.05	0	Emmetten	20140209	258	268	1	115.05	NA	NA	NA
630	1505	7	2990	0.9792642	0.006354515	106.499	0	Ennetbürgen	20140209	812	1304	1	106.499	NA	NA	NA
631	1506	7	1384	0.98482656	0.005057803	103.849	0	Ennetmoos	20140209	398	500	1	103.849	NA	NA	NA
632	1507	7	3667	0.97054815	0.010635396	96.621002	0	Hergiswil (NW)	20140209	837	1444	1	96.621002	0	0	1
633	1508	7	2154	0.98328692	0.002321263	102.093	0	Oberdorf (NW)	20140209	568	804	1	102.093	NA	NA	NA
634	1509	7	5120	0.9765625	0.0046875	102.093	0	Stans	20140209	1239	2292	1	102.093	NA	NA	NA
635	1510	7	3239	0.96850878	0.009262118	99.432999	0	Stansstad	20140209	765	1187	1	99.432999	0	0	1
636	1511	7	1374	0.98981076	0.002911208	109.389	0	Wolfenschiessen	20140209	417	456	1	109.389	NA	NA	NA
637	1630	8	10125	0.97402471	0.004444445	164.17	0	Glarus Nord	20140209	2034	3201	1	164.17	NA	NA	NA
638	1631	8	7197	0.97582328	0.003056829	176.604	0	Glarus Süd	20140209	1362	2556	1	176.604	NA	NA	NA
639	1632	8	7767	0.97849876	0.003089996	170.048	0	Glarus	20140209	1275	2605	1	170.048	NA	NA	NA
640	1701	9	12469	0.95885795	0.010586254	112.271	0	Baar	20140209	2800	5174	1	112.271	NA	NA	NA
641	1702	9	8878	0.9594503	0.009348952	106.065	0	Cham	20140209	1780	3876	1	106.065	NA	NA	NA
642	1703	9	5017	0.96651387	0.011162049	103.695	0	Hünenberg	20140209	1082	2600	1	103.695	NA	NA	NA
643	1704	9	3106	0.97327751	0.009980682	118.813	0	Menzingen	20140209	732	1069	1	118.813	NA	NA	NA
644	1705	9	1297	0.97224367	0.00848111	117.442	0	Neuheim	20140209	342	524	1	117.442	NA	NA	NA
645	1706	9	3298	0.9766525	0.006064281	129.313	0	Oberägeri	20140209	938	1314	1	129.313	NA	NA	NA
646	1707	9	4594	0.96451896	0.011101437	99.285004	0	Risch	20140209	1281	2163	1	99.285004	0	0	1
647	1708	9	5824	0.95861953	0.011504121	108.856	0	Steinhausen	20140209	1184	2374	1	108.856	NA	NA	NA
648	1709	9	4888	0.97360885	0.008387889	122.826	0	Unterägeri	20140209	1219	1949	1	122.826	NA	NA	NA
649	1710	9	1943	0.95522386	0.013381369	118.326	0	Walchwil	20140209	495	846	1	118.326	NA	NA	NA
650	1711	9	15499	0.95070648	0.01309762	112.271	0	Zug	20140209	3050	7484	1	112.271	NA	NA	NA
651	2004	10	202	0.00990099	0.9752475	20.726999	1	Estavayer	20140209	628	2349	0	-20.726999	NA	NA	NA
652	2005	10	348	0.11206897	0.87068963	29.076	1	Cheyres-Châbles	20140209	184	617	0	-29.076	NA	NA	NA
653	2008	10	199	0.13065326	0.8492462	27.287001	1	Châtillon (FR)	20140209	48	138	0	-27.287001	1	0	0
654	2011	10	789	0.041825093	0.94803548	22.379	1	Cugy (FR)	20140209	134	456	0	-22.379	1	0	0
655	2013	10	1496	0.074197859	0.91778076	9.0190001	1	Belmont-Broye	20140209	351	1237	0	-9.0190001	NA	NA	NA
656	2016	10	419	0.021479713	0.97852027	23.485001	1	Fétigny	20140209	81	248	0	-23.485001	1	0	0
657	2022	10	419	0.29116946	0.69451076	17.347	1	Gletterens	20140209	94	284	0	-17.347	1	0	0
658	2025	10	482	0.072614111	0.91286308	25.846001	1	Lully (FR)	20140209	94	292	0	-25.846001	1	0	0
659	2027	10	226	0.044247787	0.95575219	26.624001	1	Ménières	20140209	25	101	0	-26.624001	1	0	0
660	2029	10	1308	0.058103975	0.93501526	16.981001	1	Montagny (FR)	20140209	194	663	0	-16.981001	1	0	0
661	2035	10	225	0.044444446	0.94666666	30.326	1	Nuvilly	20140209	28	129	0	-30.326	1	0	0
662	2038	10	43	0.11627907	0.88372093	35.530998	1	Prévondavaux	20140209	6	26	0	-35.530998	1	0	0
663	2041	10	850	0.072941177	0.91647059	12.94	1	Saint-Aubin (FR)	20140209	121	448	0	-12.94	1	0	0
664	2043	10	112	0.080357142	0.90178573	20.726999	1	Sévaz	20140209	18	68	0	-20.726999	1	0	0
665	2044	10	224	0.053571429	0.9464286	29.934999	1	Surpierre	20140209	102	357	0	-29.934999	1	0	0
666	2045	10	200	0.13500001	0.86000001	15.051	1	Vallon	20140209	25	104	0	-15.051	1	0	0
667	2050	10	764	0.061518326	0.92670155	24.622999	1	Les Montets	20140209	121	369	0	-24.622999	1	0	0
668	2051	10	526	0.14068441	0.85361218	15.802	1	Delley-Portalban	20140209	104	312	0	-15.802	1	0	0
669	2061	10	135	0.029629629	0.94814813	44.326	1	Auboranges	20140209	26	81	0	-44.326	1	0	0
670	2063	10	473	0.025369979	0.97251588	31.716999	1	Billens-Hennens	20140209	56	200	0	-31.716999	1	0	0
671	2066	10	146	0.061643835	0.93835616	39.734001	1	Chapelle (Glâne)	20140209	14	82	0	-39.734001	1	0	0
672	2067	10	263	0.007604563	0.98859316	29.378	1	Le Châtelard	20140209	27	95	0	-29.378	1	0	0
673	2068	10	384	0.0859375	0.90364581	25.304001	1	Châtonnaye	20140209	47	231	0	-25.304001	1	0	0
674	2072	10	183	0.038251366	0.93989068	44.326	1	Ecublens (FR)	20140209	36	109	0	-44.326	1	0	0
675	2079	10	122	0.008196721	0.98360658	28.247999	1	Grangettes	20140209	12	71	0	-28.247999	1	0	0
676	2086	10	298	0.020134227	0.97651005	25.556	1	Massonnens	20140209	51	126	0	-25.556	1	0	0
677	2087	10	653	0.019908117	0.9739663	31.417	1	Mézières (FR)	20140209	116	283	0	-31.417	1	0	0
678	2089	10	134	0.037313432	0.96268654	40.891998	1	Montet (Glâne)	20140209	27	105	0	-40.891998	1	0	0
679	2096	10	2381	0.032339353	0.95674086	30.115	1	Romont (FR)	20140209	264	964	0	-30.115	1	0	0
680	2097	10	719	0.015299027	0.97913772	44.326	1	Rue	20140209	90	403	0	-44.326	1	0	0
681	2099	10	1302	0.024577573	0.97081411	35.639999	1	Siviriez	20140209	186	578	0	-35.639999	1	0	0
682	2102	10	1339	0.021657953	0.96938014	40.891998	1	Ursy	20140209	213	653	0	-40.891998	1	0	0
683	2111	10	637	0.034536891	0.95918369	26.034	1	Villaz	20140209	164	660	0	-26.034	NA	NA	NA
684	2113	10	1338	0.026158445	0.96935725	29.959	1	Vuisternens-devant-Romont	20140209	164	592	0	-29.959	1	0	0
685	2114	10	799	0.035043806	0.94493115	22.132999	1	Villorsonnens	20140209	128	370	0	-22.132999	1	0	0
686	2115	10	503	0.055666003	0.93439364	22.155001	1	Torny	20140209	50	253	0	-22.155001	1	0	0
687	2121	10	1024	0.037109375	0.95800781	24.388	1	Haut-Intyamon	20140209	101	422	0	-24.388	1	0	0
688	2122	10	989	0.079878666	0.91102123	19.752001	1	Pont-en-Ogoz	20140209	110	555	0	-19.752001	1	0	0
689	2123	10	294	0.05102041	0.9285714	13.682	1	Botterens	20140209	49	169	0	-13.682	1	0	0
690	2124	10	1397	0.03579098	0.95561916	14.62	1	Broc	20140209	158	625	0	-14.62	1	0	0
691	2125	10	8930	0.036394175	0.95061588	18.341	1	Bulle	20140209	1204	4331	0	-18.341	0	1	0
692	2126	10	276	0.11594203	0.87318838	NA	0	Val-de-Charmey	20140209	253	677	1	NA	NA	NA	NA
693	2128	10	153	0.098039217	0.88235295	9.724	1	Châtel-sur-Montsalvens	20140209	20	84	0	-9.724	1	0	0
694	2129	10	425	0.047058824	0.95294118	16.68	1	Corbières	20140209	83	220	0	-16.68	1	0	0
695	2130	10	175	0.12571429	0.85714287	9.724	1	Crésuz	20140209	30	96	0	-9.724	1	0	0
696	2131	10	385	0.033766232	0.96103895	19.485001	1	Echarlens	20140209	49	240	0	-19.485001	0	0	1
697	2134	10	447	0.026845638	0.97315437	23.301001	1	Grandvillard	20140209	63	234	0	-23.301001	1	0	0
698	2135	10	1094	0.04204753	0.94698358	18.497999	1	Gruyères	20140209	130	549	0	-18.497999	1	0	0
699	2137	10	337	0.047477745	0.94658756	15.125	1	Hauteville	20140209	66	149	0	-15.125	1	0	0
700	2138	10	524	0.90839696	0.087786257	7.0320001	0	Jaun	20140209	196	108	1	7.0320001	1	0	0
701	2140	10	958	0.043841336	0.94780791	21.291	1	Marsens	20140209	106	494	0	-21.291	0	0	1
702	2143	10	354	0.033898305	0.95480227	16.615999	1	Morlon	20140209	62	188	0	-16.615999	0	0	1
703	2145	10	650	0.047692306	0.94769233	18.816999	1	Le Pâquier (FR)	20140209	87	347	0	-18.816999	0	0	1
704	2147	10	334	0.059880238	0.93413174	13.915	1	Pont-la-Ville	20140209	43	171	0	-13.915	1	0	0
705	2148	10	1181	0.039796781	0.94834888	20.667	1	Riaz	20140209	210	650	0	-20.667	0	0	1
706	2149	10	923	0.033586133	0.96208018	11.363	1	La Roche	20140209	133	411	0	-11.363	1	0	0
707	2152	10	856	0.018691588	0.97429907	26.419001	1	Sâles	20140209	126	438	0	-26.419001	1	0	0
708	2153	10	623	0.030497592	0.96147674	23.436001	1	Sorens	20140209	81	329	0	-23.436001	1	0	0
709	2155	10	661	0.018154312	0.97881997	24.302999	1	Vaulruz	20140209	93	305	0	-24.302999	1	0	0
710	2160	10	1180	0.020338982	0.97118646	21.924999	1	Vuadens	20140209	171	636	0	-21.924999	0	0	1
711	2162	10	736	0.024456521	0.97282606	19.167999	1	Bas-Intyamon	20140209	86	331	0	-19.167999	1	0	0
712	2171	10	478	0.073221758	0.916318	9.1800003	1	Bois-d'Amont	20140209	141	702	0	-9.1800003	NA	NA	NA
713	2173	10	454	0.033039648	0.96035242	20.025999	1	Autigny	20140209	64	254	0	-20.025999	1	0	0
714	2174	10	919	0.10010882	0.88030469	14.867	1	Avry	20140209	125	596	0	-14.867	0	0	1
715	2175	10	1493	0.098459475	0.88345611	9.5170002	1	Belfaux	20140209	177	815	0	-9.5170002	0	0	1
716	2177	10	394	0.05076142	0.94416243	20.815001	1	Chénens	20140209	37	195	0	-20.815001	1	0	0
717	2183	10	1178	0.10101867	0.88794565	11.225	1	Corminboeuf	20140209	162	831	0	-11.225	0	0	1
718	2184	10	581	0.068846814	0.91910499	12.837	1	Gibloux	20140209	501	2142	0	-12.837	NA	NA	NA
719	2185	10	199	0.020100502	0.97989953	20.039	1	Prez	20140209	136	569	0	-20.039	NA	NA	NA
720	2186	10	743	0.048452221	0.93943471	18.051001	1	Cottens (FR)	20140209	112	379	0	-18.051001	0	0	1
721	2194	10	141	0.10638298	0.87943262	2.257	1	Ferpicloz	20140209	11	101	0	-2.257	0	0	1
722	2196	10	22837	0.2801156	0.67062223	5.4559999	1	Fribourg	20140209	2219	9053	0	-5.4559999	0	1	0
723	2197	10	1465	0.178157	0.78976107	8.6630001	1	Givisiez	20140209	169	744	0	-8.6630001	0	0	1
724	2198	10	1312	0.2035061	0.77591461	6.7210002	1	Granges-Paccot	20140209	160	663	0	-6.7210002	0	0	1
725	2200	10	1036	0.074324325	0.91409266	12.315	1	Grolley	20140209	125	521	0	-12.315	0	0	1
726	2206	10	4894	0.20719248	0.75643647	2.408	1	Marly	20140209	561	2195	0	-2.408	0	0	1
727	2208	10	844	0.10189573	0.87559241	12.179	1	Matran	20140209	98	457	0	-12.179	0	0	1
728	2211	10	1141	0.086765997	0.90008765	14.738	1	Neyruz (FR)	20140209	149	761	0	-14.738	0	0	1
729	2216	10	113	0.30088496	0.68141592	2.408	1	Pierrafortscha	20140209	14	47	0	-2.408	1	0	0
730	2217	10	354	0.096045196	0.89548022	12.315	1	Ponthaux	20140209	64	168	0	-12.315	1	0	0
731	2220	10	1970	0.10761421	0.88172591	2.257	1	Le Mouret	20140209	230	905	0	-2.257	0	0	1
732	2226	10	902	0.042128604	0.94345897	9.0080004	1	Treyvaux	20140209	124	472	0	-9.0080004	1	0	0
733	2228	10	5646	0.14594403	0.81880975	10.094	1	Villars-sur-Glâne	20140209	675	3052	0	-10.094	0	0	1
734	2230	10	43	0.11627907	0.88372093	2.408	1	Villarsel-sur-Marly	20140209	10	35	0	-2.408	0	0	1
735	2233	10	1201	0.11407161	0.87427145	11.247	1	Hauterive (FR)	20140209	133	700	0	-11.247	0	0	1
736	2234	10	966	0.050724637	0.94099379	20.834999	1	La Brillaz	20140209	84	547	0	-20.834999	0	0	1
737	2235	10	566	0.11484099	0.87279153	9.5170002	1	La Sonnaz	20140209	62	319	0	-9.5170002	0	0	1
738	2250	10	551	0.65880215	0.32304901	3.0380001	0	Courgevaux	20140209	95	320	1	3.0380001	1	0	0
739	2254	10	1467	0.35105658	0.63394684	3.4679999	1	Courtepin	20140209	364	1069	0	-3.4679999	0	0	1
740	2257	10	491	0.43380857	0.55600816	2.5150001	1	Cressier (FR)	20140209	83	237	0	-2.5150001	1	0	0
741	2258	10	345	0.98260868	0.011594203	12.469	0	Fräschels	20140209	68	160	1	12.469	1	0	0
742	2261	10	115	0.9130435	0.069565214	2.75	0	Greng	20140209	27	57	1	2.75	1	0	0
743	2262	10	2835	0.94603175	0.045502644	6.4780002	0	Gurmels	20140209	442	1004	1	6.4780002	1	0	0
744	2265	10	2634	0.95823842	0.0269552	9.7290001	0	Kerzers	20140209	507	1140	1	9.7290001	1	0	0
745	2271	10	369	0.84552848	0.14092141	2.75	0	Meyriez	20140209	72	212	1	2.75	1	0	0
746	2272	10	906	0.10596026	0.88631344	7.303	1	Misery-Courtion	20140209	116	425	0	-7.303	0	0	1
747	2274	10	564	0.92198581	0.063829787	4.8109999	0	Muntelier	20140209	102	365	1	4.8109999	1	0	0
748	2275	10	3761	0.8702473	0.11273597	2.75	0	Murten	20140209	1021	2376	1	2.75	1	0	0
749	2276	10	609	0.96880132	0.026272578	9.4860001	0	Ried bei Kerzers	20140209	146	277	1	9.4860001	1	0	0
750	2278	10	285	0.96842104	0.028070176	8.4770002	0	Ulmiz	20140209	67	111	1	8.4770002	1	0	0
751	2280	10	1131	0.37046862	0.61096376	5.6799998	1	Mont-Vully	20140209	333	1064	0	-5.6799998	NA	NA	NA
752	2292	10	458	0.98689955	0.013100437	10.736	0	Brünisried	20140209	108	146	1	10.736	1	0	0
753	2293	10	5139	0.94512552	0.043588247	6.7210002	0	Düdingen	20140209	1067	2035	1	6.7210002	0	0	1
754	2294	10	1140	0.93947369	0.056140352	3.677	0	Giffers	20140209	229	372	1	3.677	0	0	1
755	2295	10	2231	0.97220975	0.016136263	11.79	0	Bösingen	20140209	378	1015	1	11.79	0	0	1
756	2296	10	835	0.98802394	0.008383233	13.388	0	Heitenried	20140209	207	352	1	13.388	1	0	0
757	2299	10	1462	0.97058821	0.021887826	8.7250004	0	Plaffeien	20140209	550	738	1	8.7250004	1	0	0
758	2300	10	744	0.96639782	0.026881721	7.5599999	0	Plasselb	20140209	169	233	1	7.5599999	1	0	0
759	2301	10	848	0.95872641	0.03773585	7.1490002	0	Rechthalten	20140209	194	315	1	7.1490002	1	0	0
760	2303	10	748	0.94786096	0.044117648	2.257	0	St. Silvester	20140209	158	249	1	2.257	1	0	0
761	2304	10	879	0.90102386	0.095563143	5.1750002	0	St. Ursen	20140209	161	353	1	5.1750002	1	0	0
762	2305	10	2425	0.97072166	0.020206185	10.55	0	Schmitten (FR)	20140209	468	1088	1	10.55	0	0	1
763	2306	10	1967	0.9379766	0.05134723	5.4559999	0	Tafers	20140209	986	1899	1	5.4559999	0	0	1
764	2307	10	858	0.89627039	0.1002331	2.408	0	Tentlingen	20140209	198	327	1	2.408	0	0	1
765	2308	10	1697	0.98114318	0.010606954	17.27	0	Ueberstorf	20140209	325	636	1	17.27	1	0	0
766	2309	10	3401	0.96589237	0.020288151	14.428	0	Wünnewil-Flamatt	20140209	624	1179	1	14.428	0	0	1
767	2321	10	1526	0.043250326	0.94495416	49.984001	1	Attalens	20140209	169	935	0	-49.984001	0	0	1
768	2323	10	701	0.051355205	0.93437946	46.848	1	Bossonnens	20140209	86	361	0	-46.848	0	0	1
769	2325	10	2884	0.030166436	0.95631069	42.370998	1	Châtel-Saint-Denis	20140209	348	1560	0	-42.370998	0	0	1
770	2328	10	479	0.029227557	0.95198327	45.036999	1	Granges (Veveyse)	20140209	58	283	0	-45.036999	1	0	0
771	2333	10	526	0.015209125	0.97528517	44.780998	1	Remaufens	20140209	68	271	0	-44.780998	0	0	1
772	2335	10	582	0.020618556	0.96219933	37.321999	1	Saint-Martin (FR)	20140209	83	336	0	-37.321999	1	0	0
773	2336	10	787	0.02541296	0.96696317	34.077	1	Semsales	20140209	99	396	0	-34.077	1	0	0
774	2337	10	625	0.0288	0.95999998	36.02	1	Le Flon	20140209	95	337	0	-36.02	1	0	0
775	2338	10	624	0.012820513	0.9775641	33.353001	1	La Verrerie	20140209	63	305	0	-33.353001	1	0	0
776	2401	11	1945	0.98251927	0.005141388	32.609001	0	Egerkingen	20140209	463	638	1	32.609001	0	0	1
777	2402	11	851	0.9788484	0.003525264	37.021	0	Härkingen	20140209	270	320	1	37.021	0	0	1
778	2403	11	1220	0.98360658	0.005737705	28.461	0	Kestenholz	20140209	321	436	1	28.461	1	0	0
779	2404	11	1327	0.9917106	0.003767898	33.491001	0	Neuendorf	20140209	374	458	1	33.491001	0	0	1
780	2405	11	717	0.99023712	0.0013947	30.837999	0	Niederbuchsiten	20140209	166	215	1	30.837999	0	0	1
781	2406	11	1199	0.97831523	0.006672227	30.115999	0	Oberbuchsiten	20140209	277	430	1	30.115999	0	0	1
782	2407	11	2920	0.97910959	0.005479452	25.216999	0	Oensingen	20140209	711	1096	1	25.216999	1	0	0
783	2408	11	1495	0.98996657	0.001337793	33.106998	0	Wolfwil	20140209	346	518	1	33.106998	1	0	0
784	2421	11	405	0.99259257	0.002469136	16.659	0	Aedermannsdorf	20140209	110	164	1	16.659	1	0	0
785	2422	11	3542	0.97600228	0.007058159	22.042	0	Balsthal	20140209	832	1096	1	22.042	1	0	0
786	2423	11	70	0.94285715	0.057142857	3.875	0	Welschenrohr-Gänsbrunnen	20140209	242	300	1	3.875	NA	NA	NA
787	2424	11	429	0.98834497	0.006993007	14.311	0	Herbetswil	20140209	97	127	1	14.311	1	0	0
788	2425	11	434	0.99078339	0.004608295	28.530001	0	Holderbank (SO)	20140209	90	149	1	28.530001	1	0	0
789	2426	11	1196	0.9882943	0.005016722	19.625999	0	Laupersdorf	20140209	355	387	1	19.625999	1	0	0
790	2427	11	962	0.99376297	0.003118503	18.122	0	Matzendorf	20140209	285	337	1	18.122	1	0	0
791	2428	11	1828	0.98796499	0.00273523	21.476	0	Mümliswil-Ramiswil	20140209	576	616	1	21.476	1	0	0
792	2441	11	149	0.97986579	0.020134227	NA	0	Buchegg	20140209	342	786	1	NA	NA	NA	NA
793	2445	11	238	0.98319328	0.016806724	15.531	0	Biezwil	20140209	55	87	1	15.531	1	0	0
794	2454	11	351	0.980057	0.008547009	15.718	0	Lüsslingen-Nennigkofen	20140209	125	316	1	15.718	NA	NA	NA
795	2455	11	535	0.98504674	0.009345794	19.128	0	Lüterkofen-Ichertswil	20140209	114	229	1	19.128	1	0	0
796	2456	11	301	0.99003321	0.009966778	15.996	0	Lüterswil-Gächliwil	20140209	47	126	1	15.996	1	0	0
797	2457	11	1061	0.9886899	0.00659755	20.171	0	Messen	20140209	194	449	1	20.171	1	0	0
798	2461	11	749	0.9813084	0.012016022	13.541	0	Schnottwil	20140209	165	293	1	13.541	1	0	0
799	2463	11	128	0.984375	0.0078125	20.982	0	Unterramsern	20140209	30	72	1	20.982	1	0	0
800	2471	11	673	0.96433878	0.019316493	26.561001	0	Bättwil	20140209	142	281	1	26.561001	0	0	1
801	2472	11	657	0.97716898	0.00456621	32.813999	0	Büren (SO)	20140209	130	275	1	32.813999	0	0	1
802	2473	11	3824	0.95998955	0.014905858	27.357	0	Dornach	20140209	623	1648	1	27.357	0	0	1
803	2474	11	522	0.98467433	0.009578544	33.844002	0	Gempen	20140209	86	268	1	33.844002	0	0	1
804	2475	11	804	0.99004978	0.004975124	32.358002	0	Hochwald	20140209	170	454	1	32.358002	0	0	1
805	2476	11	1976	0.96811742	0.014676114	27.403999	0	Hofstetten-Flüh	20140209	359	919	1	27.403999	0	0	1
806	2477	11	646	0.98916411	0.007739938	22.606001	0	Metzerlen-Mariastein	20140209	158	297	1	22.606001	1	0	0
807	2478	11	965	0.9906736	0.004145078	38.171001	0	Nuglar-St. Pantaleon	20140209	219	432	1	38.171001	0	0	1
808	2479	11	948	0.97151899	0.016877636	25.378	0	Rodersdorf	20140209	151	494	1	25.378	0	0	1
809	2480	11	718	0.9874652	0.006963789	28.482	0	Seewen	20140209	152	273	1	28.482	1	0	0
810	2481	11	962	0.95945948	0.023908524	29.183001	0	Witterswil	20140209	177	450	1	29.183001	0	0	1
811	2491	11	194	0.99484539	0	35.337002	0	Hauenstein-Ifenthal	20140209	54	94	1	35.337002	1	0	0
812	2492	11	386	0.98963732	0.010362694	50.705002	0	Kienberg	20140209	91	149	1	50.705002	1	0	0
813	2493	11	2576	0.98020184	0.003881988	46.466999	0	Lostorf	20140209	604	1131	1	46.466999	0	0	1
814	2495	11	2403	0.97170204	0.006658344	47.606998	0	Niedergösgen	20140209	541	713	1	47.606998	0	0	1
815	2497	11	1301	0.9707917	0.007686395	50.813999	0	Obergösgen	20140209	290	434	1	50.813999	0	0	1
816	2499	11	736	0.97826087	0.006793478	49.105999	0	Stüsslingen	20140209	217	311	1	49.105999	1	0	0
817	2500	11	3685	0.96933514	0.00624152	41.612999	0	Trimbach	20140209	620	1076	1	41.612999	0	0	1
818	2501	11	1298	0.97919875	0.003081664	42.855999	0	Winznau	20140209	265	443	1	42.855999	0	0	1
819	2502	11	329	0.98784196	0	38.384998	0	Wisen (SO)	20140209	66	128	1	38.384998	1	0	0
820	2503	11	2088	0.97557473	0.008141763	65.040001	0	Erlinsbach (SO)	20140209	450	826	1	65.040001	0	0	1
821	2511	11	877	0.99429876	0.002280502	28.785	0	Aeschi (SO)	20140209	205	397	1	28.785	1	0	0
822	2513	11	5229	0.97896349	0.007075923	20.548	0	Biberist	20140209	876	1900	1	20.548	0	0	1
823	2514	11	357	0.9719888	0.019607844	28.785	0	Bolken	20140209	72	162	1	28.785	1	0	0
824	2516	11	1489	0.9845534	0.006044325	25.365999	0	Deitingen	20140209	289	671	1	25.365999	1	0	0
825	2517	11	3706	0.97733408	0.006475985	22.577999	0	Derendingen	20140209	670	1213	1	22.577999	0	0	1
826	2518	11	610	0.9934426	0.006557377	27.525999	0	Etziken	20140209	117	218	1	27.525999	1	0	0
827	2519	11	2602	0.97425056	0.008839354	23.127001	0	Gerlafingen	20140209	461	747	1	23.127001	0	0	1
828	2520	11	613	0.98042417	0.006525286	28.114	0	Halten	20140209	130	246	1	28.114	0	0	1
829	2521	11	391	0.98976982	0.002557545	31.503	0	Drei Höfe	20140209	121	235	1	31.503	NA	NA	NA
830	2523	11	625	0.98400003	0.0064	26.226999	0	Horriwil	20140209	174	242	1	26.226999	0	0	1
831	2524	11	60	0.98333335	0	27.525999	0	Hüniken	20140209	15	40	1	27.525999	1	0	0
832	2525	11	825	0.9818182	0.007272727	28.114	0	Kriegstetten	20140209	205	360	1	28.114	0	0	1
833	2526	11	1824	0.97642541	0.010416667	19.833	0	Lohn-Ammannsegg	20140209	329	911	1	19.833	0	0	1
834	2527	11	2265	0.97836643	0.00397351	23.186001	0	Luterbach	20140209	463	831	1	23.186001	0	0	1
835	2528	11	854	0.98360658	0.007025761	24.32	0	Obergerlafingen	20140209	161	292	1	24.32	0	0	1
836	2529	11	516	0.99031007	0.007751938	28.114	0	Oekingen	20140209	124	229	1	28.114	0	0	1
837	2530	11	1216	0.98930919	0.001644737	29.665001	0	Recherswil	20140209	273	446	1	29.665001	0	0	1
838	2532	11	1822	0.98408341	0.004390779	24.555	0	Subingen	20140209	338	783	1	24.555	0	0	1
839	2534	11	4991	0.9643358	0.011019835	20.773001	0	Zuchwil	20140209	664	1401	1	20.773001	0	0	1
840	2541	11	147	0.97278911	0.006802721	15.226	0	Balm bei Günsberg	20140209	30	72	1	15.226	0	0	1
841	2542	11	3262	0.97026366	0.007970571	14.15	0	Bellach	20140209	622	1104	1	14.15	0	0	1
842	2543	11	3299	0.97059715	0.017581085	8.184	0	Bettlach	20140209	677	1177	1	8.184	0	0	1
843	2544	11	617	0.96920586	0.009724474	18.712	0	Feldbrunnen-St. Niklaus	20140209	151	371	1	18.712	0	0	1
844	2545	11	782	0.98849106	0.002557545	20.67	0	Flumenthal	20140209	120	283	1	20.67	1	0	0
845	2546	11	10537	0.94315273	0.033216286	5.5640001	0	Grenchen	20140209	1659	2923	1	5.5640001	0	1	0
846	2547	11	895	0.98882681	0.00670391	16.575001	0	Günsberg	20140209	194	346	1	16.575001	1	0	0
847	2548	11	526	0.99429655	0.001901141	19.159	0	Hubersdorf	20140209	68	238	1	19.159	0	0	1
848	2549	11	28	1	0	19.159	0	Kammersrohr	20140209	7	10	1	19.159	1	0	0
849	2550	11	2569	0.97080576	0.009731413	15.959	0	Langendorf	20140209	439	1082	1	15.959	0	0	1
850	2551	11	1090	0.97614682	0.009174312	13.719	0	Lommiswil	20140209	233	451	1	13.719	0	0	1
851	2553	11	1240	0.96854836	0.016129032	22.216	0	Oberdorf (SO)	20140209	219	562	1	22.216	0	0	1
852	2554	11	1445	0.98269898	0.005536332	20.195999	0	Riedholz	20140209	290	636	1	20.195999	0	0	1
853	2555	11	1135	0.97797358	0.011453745	18.636	0	Rüttenen	20140209	224	517	1	18.636	0	0	1
854	2556	11	2095	0.97470164	0.013842482	10.129	0	Selzach	20140209	404	747	1	10.129	1	0	0
855	2571	11	460	0.98695654	0.002173913	37.811001	0	Boningen	20140209	114	155	1	37.811001	0	0	1
856	2572	11	1808	0.98340708	0.003318584	52.014999	0	Däniken	20140209	416	686	1	52.014999	0	0	1
857	2573	11	2687	0.96873838	0.007815408	48.938	0	Dulliken	20140209	514	892	1	48.938	0	0	1
858	2574	11	210	0.97142857	0	53.844002	0	Eppenberg-Wöschnau	20140209	51	53	1	53.844002	0	0	1
859	2575	11	1099	0.98544133	0.005459509	40.838001	0	Fulenbach	20140209	269	425	1	40.838001	1	0	0
860	2576	11	1638	0.98229545	0.004273505	52.966	0	Gretzenbach	20140209	330	678	1	52.966	0	0	1
861	2578	11	1061	0.98491991	0.003770028	37.665001	0	Gunzgen	20140209	304	363	1	37.665001	0	0	1
862	2579	11	3044	0.97864652	0.005256242	34.507999	0	Hägendorf	20140209	711	1038	1	34.507999	0	0	1
863	2580	11	1842	0.97828448	0.007057546	35.570999	0	Kappel (SO)	20140209	428	742	1	35.570999	0	0	1
864	2581	11	11223	0.96088392	0.011761561	45.405998	0	Olten	20140209	1904	4200	1	45.405998	0	1	0
865	2582	11	665	0.98345864	0.007518797	35.922001	0	Rickenbach (SO)	20140209	111	261	1	35.922001	0	0	1
866	2583	11	2700	0.9577778	0.013703704	53.844002	0	Schönenwerd	20140209	505	825	1	53.844002	0	0	1
867	2584	11	957	0.97910136	0.004179728	47.227001	0	Starrkirch-Wil	20140209	207	521	1	47.227001	0	0	1
868	2585	11	498	0.98393571	0.004016064	46.639	0	Walterswil (SO)	20140209	135	156	1	46.639	1	0	0
869	2586	11	3257	0.9720602	0.007675775	37.094002	0	Wangen bei Olten	20140209	651	1105	1	37.094002	0	0	1
870	2601	11	10863	0.96253335	0.013992451	16.295	0	Solothurn	20140209	1448	4953	1	16.295	0	1	0
871	2611	11	688	0.98110467	0.011627907	13.278	0	Bärschwil	20140209	188	189	1	13.278	1	0	0
872	2612	11	239	0.98744768	0.012552301	11.356	0	Beinwil (SO)	20140209	57	80	1	11.356	1	0	0
873	2613	11	2029	0.97535729	0.008378511	16.639	0	Breitenbach	20140209	423	766	1	16.639	0	0	1
874	2614	11	1378	0.98185778	0.008708273	14.622	0	Büsserach	20140209	355	493	1	14.622	1	0	0
875	2615	11	722	0.98337948	0.015235457	12.59	0	Erschwil	20140209	172	234	1	12.59	1	0	0
876	2616	11	414	0.97342998	0.016908212	18.475	0	Fehren	20140209	123	130	1	18.475	1	0	0
877	2617	11	368	0.99456519	0.002717391	15.764	0	Grindel	20140209	91	107	1	15.764	1	0	0
878	2618	11	725	0.98068964	0.006896552	23.539	0	Himmelried	20140209	151	306	1	23.539	0	0	1
879	2619	11	948	0.97784811	0.00949367	12.061	0	Kleinlützel	20140209	161	353	1	12.061	1	0	0
880	2620	11	472	0.98305082	0.004237288	20.542999	0	Meltingen	20140209	116	171	1	20.542999	1	0	0
881	2621	11	1377	0.98620188	0.005809731	24.611	0	Nunningen	20140209	311	515	1	24.611	1	0	0
882	2622	11	458	0.98471618	0.006550218	23.221001	0	Zullwil	20140209	112	145	1	23.221001	1	0	0
883	2701	12	105376	0.93175864	0.02627733	38.626999	0	Basel	20140209	12401	39558	1	38.626999	0	1	0
884	2702	12	804	0.97512436	0.009950249	43.740002	0	Bettingen	20140209	171	324	1	43.740002	0	0	1
885	2703	12	15123	0.95060503	0.018779343	41.886002	0	Riehen	20140209	2509	5793	1	41.886002	0	0	1
886	2761	13	6470	0.95749611	0.014992272	25.704	0	Aesch (BL)	20140209	940	2361	1	25.704	0	0	1
887	2762	13	13127	0.95017904	0.021634798	37.528999	0	Allschwil	20140209	1840	5136	1	37.528999	0	0	1
888	2763	13	5777	0.95360917	0.020079626	29.24	0	Arlesheim	20140209	860	2628	1	29.24	0	0	1
889	2764	13	2059	0.96211755	0.018941233	30.809	0	Biel-Benken	20140209	364	976	1	30.809	0	0	1
890	2765	13	9895	0.9370389	0.027286509	38.102001	0	Binningen	20140209	1431	4309	1	38.102001	0	0	1
891	2766	13	7134	0.94603306	0.020465378	34.964001	0	Birsfelden	20140209	986	2133	1	34.964001	0	0	1
892	2767	13	3929	0.94095188	0.026978875	37.388	0	Bottmingen	20140209	667	1833	1	37.388	0	0	1
893	2768	13	3467	0.96827227	0.010960485	29.724001	0	Ettingen	20140209	591	1376	1	29.724001	0	0	1
894	2769	13	8238	0.95447922	0.017965525	30.99	0	Münchenstein	20140209	1192	2936	1	30.99	0	0	1
895	2770	13	11935	0.95793885	0.017176373	34.526001	0	Muttenz	20140209	1930	4333	1	34.526001	0	0	1
896	2771	13	6803	0.95031601	0.021755109	32.824001	0	Oberwil (BL)	20140209	1016	3081	1	32.824001	0	0	1
897	2772	13	1543	0.9611147	0.012961763	26.639	0	Pfeffingen	20140209	287	731	1	26.639	0	0	1
898	2773	13	13478	0.95392489	0.018103575	28.641001	0	Reinach (BL)	20140209	2108	4942	1	28.641001	0	0	1
899	2774	13	957	0.96447229	0.016718913	40.923	0	Schönenbuch	20140209	190	418	1	40.923	0	0	1
900	2775	13	6178	0.9587245	0.016186468	30.466999	0	Therwil	20140209	1020	2695	1	30.466999	0	0	1
901	2781	13	505	0.97821784	0.013861386	18.875	0	Blauen	20140209	124	186	1	18.875	0	0	1
902	2782	13	1022	0.98532289	0.005870841	17.834	0	Brislach	20140209	216	341	1	17.834	0	0	1
903	2783	13	177	0.97740114	0.005649718	25.031	0	Burg im Leimental	20140209	27	89	1	25.031	1	0	0
904	2784	13	537	0.97951585	0.013035382	16.875999	0	Dittingen	20140209	124	190	1	16.875999	1	0	0
905	2785	13	846	0.96690309	0.020094562	24.457001	0	Duggingen	20140209	178	364	1	24.457001	0	0	1
906	2786	13	953	0.96432316	0.01993704	22.556	0	Grellingen	20140209	229	366	1	22.556	0	0	1
907	2787	13	3147	0.96282172	0.016523674	13.381	0	Laufen	20140209	556	1223	1	13.381	0	0	1
908	2788	13	877	0.97833526	0.015963512	5.8800001	0	Liesberg	20140209	196	287	1	5.8800001	1	0	0
909	2789	13	274	0.9817518	0.00729927	20.215	0	Nenzlingen	20140209	55	88	1	20.215	0	0	1
910	2790	13	187	0.93582886	0.037433155	4.882	0	Roggenburg	20140209	54	75	1	4.882	1	0	0
911	2791	13	1223	0.98037612	0.010629599	16.214001	0	Röschenz	20140209	306	545	1	16.214001	0	0	1
912	2792	13	944	0.98516947	0.00529661	16.216	0	Wahlen	20140209	195	323	1	16.216	0	0	1
913	2793	13	1366	0.96046853	0.022693997	17.450001	0	Zwingen	20140209	213	426	1	17.450001	0	0	1
914	2821	13	1021	0.97355533	0.010773751	49.030998	0	Arisdorf	20140209	181	429	1	49.030998	1	0	0
915	2822	13	659	0.96813351	0.015174507	41.248001	0	Augst	20140209	122	256	1	41.248001	0	0	1
916	2823	13	2848	0.97963482	0.007724719	37.584	0	Bubendorf	20140209	568	1224	1	37.584	0	0	1
917	2824	13	3641	0.96374625	0.008514145	44.245998	0	Frenkendorf	20140209	529	1304	1	44.245998	0	0	1
918	2825	13	2852	0.9558205	0.015778402	45.066002	0	Füllinsdorf	20140209	476	1007	1	45.066002	0	0	1
919	2826	13	596	0.96979868	0.011744967	44.605999	0	Giebenach	20140209	126	219	1	44.605999	0	0	1
920	2827	13	219	0.99543381	0	49.310001	0	Hersberg	20140209	43	82	1	49.310001	1	0	0
921	2828	13	2974	0.96671152	0.009751177	42.443001	0	Lausen	20140209	659	1225	1	42.443001	0	0	1
922	2829	13	8358	0.96757597	0.009930605	43.820999	0	Liestal	20140209	1334	3201	1	43.820999	0	0	1
923	2830	13	930	0.97634411	0.008602151	34.959	0	Lupsingen	20140209	152	416	1	34.959	0	0	1
924	2831	13	8359	0.95561671	0.011604259	40.345001	0	Pratteln	20140209	999	2698	1	40.345001	0	0	1
925	2832	13	462	0.969697	0.015151516	39.087002	0	Ramlinsburg	20140209	79	226	1	39.087002	0	0	1
926	2833	13	911	0.96816683	0.016465422	37.384998	0	Seltisberg	20140209	198	465	1	37.384998	0	0	1
927	2834	13	960	0.98124999	0.010416667	34.076	0	Ziefen	20140209	228	402	1	34.076	0	0	1
928	2841	13	346	0.99421966	0.005780347	47.324001	0	Anwil	20140209	93	142	1	47.324001	1	0	0
929	2842	13	497	0.96981889	0.016096579	48.598	0	Böckten	20140209	113	205	1	48.598	0	0	1
930	2843	13	471	0.98726118	0.004246285	41.409	0	Buckten	20140209	103	191	1	41.409	1	0	0
931	2844	13	683	0.99414349	0.001464129	55.150002	0	Buus	20140209	134	280	1	55.150002	1	0	0
932	2845	13	360	0.9861111	0	45.799999	0	Diepflingen	20140209	90	159	1	45.799999	0	0	1
933	2846	13	3722	0.97340137	0.009672219	50.168999	0	Gelterkinden	20140209	618	1464	1	50.168999	0	0	1
934	2847	13	182	0.99450547	0.005494506	43.066002	0	Häfelfingen	20140209	40	87	1	43.066002	1	0	0
935	2848	13	231	0.99134201	0	54.527	0	Hemmiken	20140209	53	73	1	54.527	1	0	0
936	2849	13	1148	0.97212541	0.007839722	42.553001	0	Itingen	20140209	234	494	1	42.553001	0	0	1
937	2850	13	355	0.9774648	0.002816901	40.518002	0	Känerkinden	20140209	64	158	1	40.518002	1	0	0
938	2851	13	93	0.96774191	0.032258064	43.152	0	Kilchberg (BL)	20140209	24	58	1	43.152	1	0	0
939	2852	13	947	0.98310453	0.004223865	39.372002	0	Läufelfingen	20140209	178	338	1	39.372002	1	0	0
940	2853	13	655	0.97709924	0.009160305	53.463001	0	Maisprach	20140209	134	255	1	53.463001	1	0	0
941	2854	13	164	0.97560978	0.006097561	50.969002	0	Nusshof	20140209	30	78	1	50.969002	1	0	0
942	2855	13	312	0.99038464	0.003205128	44.889999	0	Oltingen	20140209	61	144	1	44.889999	1	0	0
943	2856	13	1387	0.98630136	0.002883922	51.833	0	Ormalingen	20140209	226	516	1	51.833	0	0	1
944	2857	13	387	0.98449612	0.002583979	51.896	0	Rickenbach (BL)	20140209	80	157	1	51.896	1	0	0
945	2858	13	510	0.97843134	0.007843138	49.938999	0	Rothenfluh	20140209	110	205	1	49.938999	1	0	0
946	2859	13	206	0.98543692	0	42.554001	0	Rümlingen	20140209	41	86	1	42.554001	1	0	0
947	2860	13	539	0.9888683	0.00742115	47.234001	0	Rünenberg	20140209	85	255	1	47.234001	0	0	1
948	2861	13	3718	0.97660035	0.006455083	46.553001	0	Sissach	20140209	709	1780	1	46.553001	0	0	1
949	2862	13	494	0.97975707	0	46.756001	0	Tecknau	20140209	79	172	1	46.756001	0	0	1
950	2863	13	691	0.99131691	0.004341534	41.056	0	Tenniken	20140209	97	246	1	41.056	0	0	1
951	2864	13	822	0.98661798	0.00486618	48.819	0	Thürnen	20140209	177	320	1	48.819	0	0	1
952	2865	13	533	0.9924953	0.003752345	45.414001	0	Wenslingen	20140209	134	200	1	45.414001	1	0	0
953	2866	13	457	0.98687088	0.008752735	52.348	0	Wintersingen	20140209	101	174	1	52.348	1	0	0
954	2867	13	253	0.99604744	0.003952569	42.119999	0	Wittinsburg	20140209	59	125	1	42.119999	1	0	0
955	2868	13	360	0.99166667	0.002777778	42.342999	0	Zeglingen	20140209	62	157	1	42.342999	1	0	0
956	2869	13	1692	0.97104019	0.005910166	42.620998	0	Zunzgen	20140209	321	662	1	42.620998	0	0	1
957	2881	13	370	0.98378378	0.013513514	36.813	0	Arboldswil	20140209	113	149	1	36.813	0	0	1
958	2882	13	459	0.99346405	0.004357298	34.708	0	Bennwil	20140209	101	178	1	34.708	1	0	0
959	2883	13	517	0.9845261	0.007736944	27.141001	0	Bretzwil	20140209	123	189	1	27.141001	1	0	0
960	2884	13	1037	0.98071361	0.004821601	38.195	0	Diegten	20140209	220	383	1	38.195	1	0	0
961	2885	13	429	0.99533802	0.002331002	36.761002	0	Eptingen	20140209	87	146	1	36.761002	1	0	0
962	2886	13	1459	0.97669637	0.007539411	35.337002	0	Hölstein	20140209	285	609	1	35.337002	0	0	1
963	2887	13	349	0.97707736	0.011461318	34.875999	0	Lampenberg	20140209	95	159	1	34.875999	0	0	1
964	2888	13	630	0.97301584	0.00952381	25.399	0	Langenbruck	20140209	122	232	1	25.399	1	0	0
965	2889	13	239	1	0	31.052999	0	Lauwil	20140209	33	116	1	31.052999	1	0	0
966	2890	13	130	0.99230766	0.007692308	31.368999	0	Liedertswil	20140209	20	57	1	31.368999	1	0	0
967	2891	13	1286	0.96656299	0.006998445	32.396	0	Niederdorf	20140209	215	353	1	32.396	0	0	1
968	2892	13	1547	0.97478992	0.008403362	31.368999	0	Oberdorf (BL)	20140209	250	524	1	31.368999	0	0	1
969	2893	13	1136	0.97887325	0.011443662	31.253	0	Reigoldswil	20140209	198	349	1	31.253	1	0	0
970	2894	13	305	0.99672133	0.003278689	34.277	0	Titterten	20140209	69	143	1	34.277	1	0	0
971	2895	13	755	0.97218543	0.005298013	29.662001	0	Waldenburg	20140209	97	241	1	29.662001	1	0	0
972	2901	14	661	0.98638427	0.004538578	159.826	0	Gächlingen	20140209	173	272	1	159.826	NA	NA	NA
973	2903	14	833	0.98079234	0.004801921	154.465	0	Löhningen	20140209	280	410	1	154.465	NA	NA	NA
974	2904	14	1207	0.98342997	0.004971003	158.552	0	Neunkirch	20140209	306	677	1	158.552	NA	NA	NA
975	2914	14	253	0.96837944	0	155.70399	0	Büttenhardt	20140209	47	149	1	155.70399	NA	NA	NA
976	2915	14	561	0.99108732	0	156.974	0	Dörflingen	20140209	156	335	1	156.974	NA	NA	NA
977	2917	14	460	0.98043478	0.006521739	157.98599	0	Lohn (SH)	20140209	149	265	1	157.98599	NA	NA	NA
978	2919	14	597	0.98827469	0.003350084	153.508	0	Stetten (SH)	20140209	204	395	1	153.508	NA	NA	NA
979	2920	14	3278	0.97834045	0.004881025	156.756	0	Thayngen	20140209	1018	1435	1	156.756	NA	NA	NA
980	2931	14	185	0.98918921	0	160.51199	0	Bargen (SH)	20140209	65	83	1	160.51199	NA	NA	NA
981	2932	14	2238	0.97229671	0.006702413	152.67101	0	Beringen	20140209	729	1136	1	152.67101	NA	NA	NA
982	2933	14	592	0.9695946	0.010135135	127.327	0	Buchberg	20140209	175	335	1	127.327	NA	NA	NA
983	2936	14	490	0.98979592	0.002040816	155.241	0	Merishausen	20140209	148	288	1	155.241	NA	NA	NA
984	2937	14	6046	0.95914656	0.005458154	148.543	0	Neuhausen am Rheinfall	20140209	1219	2181	1	148.543	NA	NA	NA
985	2938	14	480	0.97083336	0.008333334	129.26801	0	Rüdlingen	20140209	156	251	1	129.26801	NA	NA	NA
986	2939	14	22145	0.9636035	0.006231655	148.19	0	Schaffhausen	20140209	4724	10191	1	148.19	NA	NA	NA
987	2951	14	349	0.98567337	0.00286533	167.869	0	Beggingen	20140209	98	173	1	167.869	NA	NA	NA
988	2952	14	1259	0.99046862	0.003177125	162.86	0	Schleitheim	20140209	341	456	1	162.86	NA	NA	NA
989	2953	14	543	0.99263352	0	157.479	0	Siblingen	20140209	142	263	1	157.479	NA	NA	NA
990	2961	14	187	0.99465239	0.005347594	160.244	0	Buch (SH)	20140209	44	77	1	160.244	NA	NA	NA
991	2962	14	272	0.9852941	0.011029412	154.02499	0	Hemishofen	20140209	89	149	1	154.02499	NA	NA	NA
992	2963	14	915	0.98907101	0.002185792	157.909	0	Ramsen	20140209	246	355	1	157.909	NA	NA	NA
993	2964	14	2044	0.96868885	0.006360078	153.98801	0	Stein am Rhein	20140209	497	1049	1	153.98801	NA	NA	NA
994	2971	14	1457	0.98970485	0.004118051	162.332	0	Hallau	20140209	432	604	1	162.332	NA	NA	NA
995	2972	14	296	0.9831081	0	161.033	0	Oberhallau	20140209	119	126	1	161.033	NA	NA	NA
996	2973	14	394	0.97969544	0	164.948	0	Trasadingen	20140209	111	155	1	164.948	NA	NA	NA
997	2974	14	1181	0.97883147	0.00254022	163.49001	0	Wilchingen	20140209	372	509	1	163.49001	NA	NA	NA
998	3001	15	10425	0.98139089	0.003261391	175.487	0	Herisau	20140209	2166	3203	1	175.487	NA	NA	NA
999	3002	15	738	0.99322492	0	181.164	0	Hundwil	20140209	211	154	1	181.164	NA	NA	NA
1000	3003	15	335	0.99701494	0	184.953	0	Schönengrund	20140209	60	64	1	184.953	NA	NA	NA
1001	3004	15	1078	0.98979592	0.003710575	180.286	0	Schwellbrunn	20140209	341	300	1	180.286	NA	NA	NA
1002	3005	15	1028	0.9892996	0.003891051	183.929	0	Stein (AR)	20140209	271	378	1	183.929	NA	NA	NA
1003	3006	15	1602	0.98689139	0.00062422	185.272	0	Urnäsch	20140209	423	462	1	185.272	NA	NA	NA
1004	3007	15	1163	0.99140155	0.003439381	179.217	0	Waldstatt	20140209	343	407	1	179.217	NA	NA	NA
1005	3021	15	960	0.97916669	0.004166667	192.298	0	Bühler	20140209	262	362	1	192.298	NA	NA	NA
1006	3022	15	1943	0.98147196	0.003088008	196.25101	0	Gais	20140209	593	778	1	196.25101	NA	NA	NA
1007	3023	15	2796	0.97532189	0.002503577	190.797	0	Speicher	20140209	696	1293	1	190.797	NA	NA	NA
1008	3024	15	4127	0.97383088	0.007753816	188.11099	0	Teufen (AR)	20140209	1027	1899	1	188.11099	NA	NA	NA
1009	3025	15	1352	0.97855031	0.002218935	193.15401	0	Trogen	20140209	191	597	1	193.15401	NA	NA	NA
1010	3031	15	720	0.97916669	0.004166667	194.218	0	Grub (AR)	20140209	182	248	1	194.218	NA	NA	NA
1011	3032	15	2617	0.98204052	0.003056936	196.972	0	Heiden	20140209	575	936	1	196.972	NA	NA	NA
1012	3033	15	859	0.98719442	0	203.916	0	Lutzenberg	20140209	246	286	1	203.916	NA	NA	NA
1013	3034	15	1307	0.98852336	0.003825555	193.98	0	Rehetobel	20140209	257	546	1	193.98	NA	NA	NA
1014	3035	15	534	0.98127341	0.005617978	216.437	0	Reute (AR)	20140209	113	191	1	216.437	NA	NA	NA
1015	3036	15	605	0.97024792	0.004958678	197.424	0	Wald (AR)	20140209	128	213	1	197.424	NA	NA	NA
1016	3037	15	1477	0.98375082	0.005416384	206.353	0	Walzenhausen	20140209	266	356	1	206.353	NA	NA	NA
1017	3038	15	1228	0.98371333	0.002442997	198.72501	0	Wolfhalden	20140209	287	384	1	198.72501	NA	NA	NA
1018	3101	16	3556	0.98565805	0.002812149	189.744	0	Appenzell	20140209	875	968	1	189.744	NA	NA	NA
1019	3102	16	1036	0.99227798	0.000965251	188.689	0	Gonten	20140209	335	213	1	188.689	NA	NA	NA
1020	3103	16	2069	0.99468344	0.000966651	195.933	0	Schwende-Rüte	20140209	1068	955	1	195.933	NA	NA	NA
1021	3104	16	813	0.99630994	0.003690037	187.201	0	Schlatt-Haslen	20140209	230	197	1	187.201	NA	NA	NA
1022	3111	16	1317	0.9878512	0	200.772	0	Oberegg	20140209	391	437	1	200.772	NA	NA	NA
1023	3201	17	765	0.99607843	0.00130719	183.321	0	Häggenschwil	20140209	236	288	1	183.321	NA	NA	NA
1024	3202	17	788	0.9923858	0.001269036	177.28101	0	Muolen	20140209	219	252	1	177.28101	NA	NA	NA
1025	3203	17	46665	0.95786995	0.008850317	182.713	0	St. Gallen	20140209	7891	16834	1	182.713	NA	NA	NA
1026	3204	17	5603	0.97501338	0.003034089	186.48399	0	Wittenbach	20140209	1427	1853	1	186.48399	NA	NA	NA
1027	3211	17	589	0.97962648	0.001697793	195.36301	0	Berg (SG)	20140209	188	200	1	195.36301	NA	NA	NA
1028	3212	17	1540	0.97792208	0.007142857	191.65199	0	Eggersriet	20140209	414	576	1	191.65199	NA	NA	NA
1029	3213	17	5608	0.98002851	0.002318117	192.222	0	Goldach	20140209	1388	1784	1	192.222	NA	NA	NA
1030	3214	17	2279	0.9850812	0.003949101	188.495	0	Mörschwil	20140209	667	988	1	188.495	NA	NA	NA
1031	3215	17	4598	0.96302742	0.006089604	193.84599	0	Rorschach	20140209	780	1221	1	193.84599	NA	NA	NA
1032	3216	17	4200	0.97380954	0.002857143	195.142	0	Rorschacherberg	20140209	997	1444	1	195.142	NA	NA	NA
1033	3217	17	1931	0.98083895	0.004142931	194.53799	0	Steinach	20140209	525	607	1	194.53799	NA	NA	NA
1034	3218	17	766	0.98302871	0.002610966	192.33501	0	Tübach	20140209	211	317	1	192.33501	NA	NA	NA
1035	3219	17	617	0.98703402	0.001620746	189.64999	0	Untereggen	20140209	196	246	1	189.64999	NA	NA	NA
1036	3231	17	3719	0.97929549	0.003495563	209.897	0	Au (SG)	20140209	900	1121	1	209.897	NA	NA	NA
1037	3232	17	2556	0.97848201	0.003912363	214.645	0	Balgach	20140209	614	999	1	214.645	NA	NA	NA
1038	3233	17	2236	0.98792487	0.001341682	211.735	0	Berneck	20140209	613	849	1	211.735	NA	NA	NA
1039	3234	17	3255	0.98771119	0.001843318	214.93201	0	Diepoldsau	20140209	860	1063	1	214.93201	NA	NA	NA
1040	3235	17	1789	0.9709335	0.002235886	201.37601	0	Rheineck	20140209	430	541	1	201.37601	NA	NA	NA
1041	3236	17	2818	0.97622424	0.003903478	208.498	0	St. Margrethen	20140209	646	707	1	208.498	NA	NA	NA
1042	3237	17	3958	0.98256695	0.002273876	201.703	0	Thal	20140209	1036	1259	1	201.703	NA	NA	NA
1043	3238	17	4542	0.98084545	0.003522677	215.05	0	Widnau	20140209	1288	1588	1	215.05	NA	NA	NA
1044	3251	17	6857	0.98585385	0.001312527	218.964	0	Altstätten	20140209	1672	1887	1	218.964	NA	NA	NA
1045	3252	17	855	0.9894737	0.002339181	200.481	0	Eichberg	20140209	259	276	1	200.481	NA	NA	NA
1046	3253	17	1123	0.98397148	0.003561888	217.30901	0	Marbach (SG)	20140209	313	407	1	217.30901	NA	NA	NA
1047	3254	17	5360	0.99179107	0.000746269	226.327	0	Oberriet (SG)	20140209	1640	1508	1	226.327	NA	NA	NA
1048	3255	17	2407	0.98005819	0.002908184	215.959	0	Rebstein	20140209	654	688	1	215.959	NA	NA	NA
1049	3256	17	1281	0.98750979	0.00156128	228.72099	0	Rüthi (SG)	20140209	359	401	1	228.72099	NA	NA	NA
1050	3271	17	6553	0.97268426	0.004272852	214.255	0	Buchs (SG)	20140209	1429	1908	1	214.255	NA	NA	NA
1051	3272	17	1932	0.98343688	0.002587992	221.69701	0	Gams	20140209	529	634	1	221.69701	NA	NA	NA
1052	3273	17	4391	0.98178089	0.002505124	217.60001	0	Grabs	20140209	1035	1436	1	217.60001	NA	NA	NA
1053	3274	17	2929	0.98327076	0.002048481	224.94	0	Sennwald	20140209	715	926	1	224.94	NA	NA	NA
1054	3275	17	2595	0.97726399	0.001541426	209.998	0	Sevelen	20140209	598	735	1	209.998	NA	NA	NA
1055	3276	17	3002	0.97868091	0.002331779	201.549	0	Wartau	20140209	660	992	1	201.549	NA	NA	NA
1056	3291	17	3161	0.96678269	0.004745334	200.075	0	Bad Ragaz	20140209	731	1160	1	200.075	NA	NA	NA
1057	3292	17	3119	0.99198461	0.001282462	185.15401	0	Flums	20140209	873	727	1	185.15401	NA	NA	NA
1058	3293	17	5394	0.98424172	0.001297738	194.63	0	Mels	20140209	1636	1474	1	194.63	NA	NA	NA
1059	3294	17	1171	0.98377454	0.000853971	203.744	0	Pfäfers	20140209	325	252	1	203.744	NA	NA	NA
1060	3295	17	1794	0.98494983	0.003344482	175.957	0	Quarten	20140209	512	568	1	175.957	NA	NA	NA
1061	3296	17	3250	0.97446156	0.004307692	193.62801	0	Sargans	20140209	840	1164	1	193.62801	NA	NA	NA
1062	3297	17	2790	0.97885305	0.001792115	195.83501	0	Vilters-Wangs	20140209	810	922	1	195.83501	NA	NA	NA
1063	3298	17	2993	0.9736051	0.005011694	182.48801	0	Walenstadt	20140209	831	1077	1	182.48801	NA	NA	NA
1064	3311	17	1134	0.98412699	0.002645503	168.508	0	Amden	20140209	401	351	1	168.508	NA	NA	NA
1065	3312	17	1548	0.98966408	0.00129199	155.217	0	Benken (SG)	20140209	514	506	1	155.217	NA	NA	NA
1066	3313	17	2271	0.98458827	0.002642008	160.332	0	Kaltbrunn	20140209	676	815	1	160.332	NA	NA	NA
1067	3314	17	531	0.98870057	0.001883239	NA	0	Gommiswald	20140209	919	1050	1	NA	NA	NA	NA
1068	3315	17	2473	0.98706025	0.00283057	158.00999	0	Schänis	20140209	682	675	1	158.00999	NA	NA	NA
1069	3316	17	1032	0.9864341	0.004844961	163.02299	0	Weesen	20140209	202	403	1	163.02299	NA	NA	NA
1070	3332	17	3267	0.97796142	0.003979186	148.61	0	Eschenbach (SG)	20140209	1575	1694	1	148.61	NA	NA	NA
1071	3338	17	1940	0.98453611	0.003092784	158.313	0	Schmerikon	20140209	513	670	1	158.313	NA	NA	NA
1072	3339	17	3192	0.97368419	0.001879699	156.47501	0	Uznach	20140209	801	1103	1	156.47501	NA	NA	NA
1073	3340	17	16649	0.95837587	0.006607004	140.082	0	Rapperswil-Jona	20140209	3612	6611	1	140.082	NA	NA	NA
1074	3352	17	3460	0.98381501	0.003179191	178.02901	0	Ebnat-Kappel	20140209	914	1143	1	178.02901	NA	NA	NA
1075	3356	17	294	0.99319726	0	NA	0	Nesslau	20140209	683	818	1	NA	NA	NA	NA
1076	3359	17	1960	0.98826534	0.003061225	201.065	0	Wildhaus-Alt St. Johann	20140209	484	526	1	201.065	NA	NA	NA
1077	3372	17	669	0.9955157	0	179.27499	0	Hemberg	20140209	224	206	1	179.27499	NA	NA	NA
1078	3373	17	209	0.98564595	0	NA	0	Wattwil	20140209	1335	1614	1	NA	NA	NA	NA
1079	3374	17	1293	0.98221189	0.002320186	171.05901	0	Lichtensteig	20140209	260	408	1	171.05901	NA	NA	NA
1080	3375	17	916	0.99126637	0.002183406	168.84801	0	Oberhelfenschwil	20140209	243	284	1	168.84801	NA	NA	NA
1081	3378	17	3096	0.9870801	0.002906977	172.27901	0	Neckertal	20140209	803	823	1	172.27901	NA	NA	NA
1082	3391	17	2272	0.98195422	0.002200704	165.901	0	Bütschwil-Ganterschwil	20140209	918	790	1	165.901	NA	NA	NA
1083	3392	17	4775	0.98450261	0.002303665	160.175	0	Kirchberg (SG)	20140209	1284	1445	1	160.175	NA	NA	NA
1084	3393	17	915	0.98688525	0	163.60201	0	Lütisburg	20140209	270	321	1	163.60201	NA	NA	NA
1085	3394	17	2089	0.99281955	0.000957396	167.26801	0	Mosnang	20140209	663	465	1	167.26801	NA	NA	NA
1086	3401	17	2553	0.98589897	0.002350176	175.64799	0	Degersheim	20140209	635	818	1	175.64799	NA	NA	NA
1087	3402	17	5652	0.96939135	0.00353857	168.71201	0	Flawil	20140209	1249	1871	1	168.71201	NA	NA	NA
1088	3405	17	2193	0.98723209	0.002735978	159.33	0	Jonschwil	20140209	668	761	1	159.33	NA	NA	NA
1089	3407	17	3778	0.97961885	0.003176284	161.10001	0	Oberuzwil	20140209	998	1223	1	161.10001	NA	NA	NA
1090	3408	17	7541	0.97029573	0.004376078	164.856	0	Uzwil	20140209	1791	2182	1	164.856	NA	NA	NA
1091	3421	17	2806	0.98396295	0.002494654	NA	0	Wil (SG)	20140209	3067	4839	1	NA	NA	NA	NA
1092	3422	17	948	0.98839664	0.001054852	167.189	0	Niederbüren	20140209	311	272	1	167.189	NA	NA	NA
1093	3423	17	1778	0.99212599	0.001124859	168.427	0	Niederhelfenschwil	20140209	509	595	1	168.427	NA	NA	NA
1094	3424	17	2685	0.98808193	0.001489758	163.71201	0	Oberbüren	20140209	977	655	1	163.71201	NA	NA	NA
1095	3426	17	2576	0.98447204	0.000776398	160.306	0	Zuzwil (SG)	20140209	841	1123	1	160.306	NA	NA	NA
1096	3441	17	1126	0.98579043	0.004440497	174.12	0	Andwil (SG)	20140209	406	413	1	174.12	NA	NA	NA
1097	3442	17	5346	0.97923684	0.004302282	178.552	0	Gaiserwald	20140209	1326	1948	1	178.552	NA	NA	NA
1098	3443	17	11389	0.9800685	0.002634121	171.65401	0	Gossau (SG)	20140209	2842	3742	1	171.65401	NA	NA	NA
1099	3444	17	2222	0.98514849	0.00450045	176.394	0	Waldkirch	20140209	718	631	1	176.394	NA	NA	NA
1100	3506	18	1921	0.86205101	0.004164498	215.429	0	Vaz/Obervaz	20140209	295	627	1	215.429	NA	NA	NA
1101	3513	18	350	0.54000002	0.011428571	217.455	0	Lantsch/Lenz	20140209	54	100	1	217.455	NA	NA	NA
1102	3514	18	195	0.98461539	0	223.658	0	Schmitten (GR)	20140209	40	52	1	223.658	NA	NA	NA
1103	3521	18	376	0.84840423	0	231.59599	0	Bergün Filisur	20140209	111	244	1	231.59599	NA	NA	NA
1104	3572	18	395	0.29873419	0.005063291	NA	0	Falera	20140209	99	166	1	NA	NA	NA	NA
1105	3575	18	858	0.530303	0.003496504	171.291	0	Laax	20140209	199	369	1	171.291	NA	NA	NA
1106	3581	18	462	0.41558442	0	NA	0	Sagogn	20140209	82	170	1	NA	NA	NA	NA
1107	3582	18	399	0.3358396	0.005012531	NA	0	Schluein	20140209	48	107	1	NA	NA	NA	NA
1108	3603	18	684	0.95760232	0.001461988	185.737	0	Vals	20140209	140	179	1	185.737	NA	NA	NA
1109	3633	18	252	0.94444442	0	200.166	0	Fürstenau	20140209	51	91	1	200.166	NA	NA	NA
1110	3637	18	292	0.86643833	0	193.629	0	Rothenbrunnen	20140209	37	79	1	193.629	NA	NA	NA
1111	3638	18	594	0.95454544	0.001683502	201.382	0	Scharans	20140209	121	247	1	201.382	NA	NA	NA
1112	3640	18	600	0.95499998	0.006666667	201.119	0	Sils im Domleschg	20140209	109	187	1	201.119	NA	NA	NA
1113	3661	18	1464	0.92691255	0.00136612	199.51601	0	Cazis	20140209	280	426	1	199.51601	NA	NA	NA
1114	3662	18	121	0.95867771	0	206.653	0	Flerden	20140209	33	56	1	206.653	NA	NA	NA
1115	3663	18	272	0.94117647	0.007352941	202.59801	0	Masein	20140209	50	161	1	202.59801	NA	NA	NA
1116	3668	18	1723	0.91178179	0.002901915	202.52499	0	Thusis	20140209	280	565	1	202.52499	NA	NA	NA
1117	3669	18	115	0.98260868	0	215.785	0	Tschappina	20140209	19	42	1	215.785	NA	NA	NA
1118	3670	18	75	1	0	207.769	0	Urmein	20140209	21	47	1	207.769	NA	NA	NA
1119	3681	18	119	0.94957983	0	275.21799	0	Avers	20140209	33	53	1	275.21799	NA	NA	NA
1120	3691	18	66	0.9848485	0	234.638	0	Rheinwald	20140209	79	194	1	234.638	NA	NA	NA
1121	3695	18	84	0.95238096	0	249.67599	0	Sufers	20140209	16	47	1	249.67599	NA	NA	NA
1122	3701	18	581	0.84681582	0.003442341	256.298	0	Andeer	20140209	97	257	1	256.298	NA	NA	NA
1123	3703	18	39	0.43589744	0	212.382	0	Muntogna da Schons	20140209	44	96	1	212.382	NA	NA	NA
1124	3711	18	48	0.89583331	0	202.52499	0	Rongellen	20140209	11	17	1	202.52499	NA	NA	NA
1125	3712	18	243	0.8312757	0.012345679	209.123	0	Zillis-Reischen	20140209	54	94	1	209.123	NA	NA	NA
1126	3713	18	74	0.91891891	0.013513514	258.39301	0	Ferrera	20140209	11	29	1	258.39301	NA	NA	NA
1127	3721	18	1672	0.91028708	0.004186603	187.748	0	Bonaduz	20140209	342	761	1	187.748	NA	NA	NA
1128	3722	18	4214	0.80588514	0.003322259	188.76601	0	Domat/Ems	20140209	827	1557	1	188.76601	NA	NA	NA
1129	3723	18	792	0.83964646	0.006313131	189.293	0	Rhäzüns	20140209	140	281	1	189.293	NA	NA	NA
1130	3731	18	1462	0.94733244	0.004103967	191.95399	0	Felsberg	20140209	270	641	1	191.95399	NA	NA	NA
1131	3732	18	1746	0.88487971	0.008018328	176.26601	0	Flims	20140209	295	705	1	176.26601	NA	NA	NA
1132	3733	18	829	0.93606752	0.004825091	185.32899	0	Tamins	20140209	109	366	1	185.32899	NA	NA	NA
1133	3734	18	819	0.76190478	0.003663004	182.259	0	Trin	20140209	127	395	1	182.259	NA	NA	NA
1134	3746	18	700	0.31714284	0.004285714	NA	0	Zernez	20140209	273	335	1	NA	NA	NA	NA
1135	3752	18	485	0.9773196	0.002061856	316.55399	0	Samnaun	20140209	89	100	1	316.55399	NA	NA	NA
1136	3762	18	1471	0.40244731	0.010876955	NA	0	Scuol	20140209	430	1082	1	NA	NA	NA	NA
1137	3781	18	419	0.70883054	0.011933174	271.05899	0	Bever	20140209	89	204	1	271.05899	NA	NA	NA
1138	3782	18	768	0.7265625	0.006510417	264.608	0	Celerina/Schlarigna	20140209	124	329	1	264.608	NA	NA	NA
1139	3783	18	108	0.6111111	0.009259259	275.83801	0	Madulain	20140209	18	71	1	275.83801	NA	NA	NA
1140	3784	18	1204	0.77076411	0.011627907	268.27802	0	Pontresina	20140209	217	462	1	268.27802	NA	NA	NA
1141	3785	18	461	0.70281994	0.00867679	274.47601	0	La Punt Chamues-ch	20140209	91	160	1	274.47601	NA	NA	NA
1142	3786	18	2151	0.66248256	0.005113901	268.453	0	Samedan	20140209	370	819	1	268.453	NA	NA	NA
1143	3787	18	3029	0.7788049	0.012215253	261.81799	0	St. Moritz	20140209	443	1081	1	261.81799	NA	NA	NA
1144	3788	18	437	0.37528604	0.004576659	NA	0	S-chanf	20140209	59	194	1	NA	NA	NA	NA
1145	3789	18	451	0.74722838	0.011086474	260.92899	0	Sils im Engadin/Segl	20140209	59	167	1	260.92899	NA	NA	NA
1146	3790	18	591	0.72419626	0.003384095	255.97301	0	Silvaplana	20140209	70	222	1	255.97301	NA	NA	NA
1147	3791	18	845	0.57514793	0.013017751	279.52499	0	Zuoz	20140209	131	274	1	279.52499	NA	NA	NA
1148	3847	18	1204	0.22757475	0.003322259	NA	0	Val Müstair	20140209	238	309	1	NA	NA	NA	NA
1149	3851	18	7743	0.95053595	0.007232339	248.549	0	Davos	20140209	1094	2327	1	248.549	NA	NA	NA
1150	3861	18	409	0.98533005	0	225.05901	0	Fideris	20140209	106	125	1	225.05901	NA	NA	NA
1151	3862	18	156	1	0	225.97501	0	Furna	20140209	33	37	1	225.97501	NA	NA	NA
1152	3863	18	848	0.98113209	0.002358491	222.416	0	Jenaz	20140209	168	268	1	222.416	NA	NA	NA
1153	3871	18	2708	0.96750367	0.007385525	235.849	0	Klosters	20140209	753	997	1	235.849	NA	NA	NA
1154	3881	18	153	0.98039216	0	230.27699	0	Conters im Prättigau	20140209	31	45	1	230.27699	NA	NA	NA
1155	3882	18	590	0.98305082	0.001694915	226.687	0	Küblis	20140209	109	160	1	226.687	NA	NA	NA
1156	3891	18	843	0.9916963	0	227.879	0	Luzein	20140209	272	328	1	227.879	NA	NA	NA
1157	3901	18	23446	0.88565212	0.004137166	196.577	0	Chur	20140209	4234	9730	1	196.577	NA	NA	NA
1158	3911	18	1426	0.94670409	0.003506311	205.095	0	Churwalden	20140209	208	463	1	205.095	NA	NA	NA
1159	3921	18	1716	0.94930071	0.006993007	223.856	0	Arosa	20140209	317	741	1	223.856	NA	NA	NA
1160	3932	18	250	0.98000002	0	205.192	0	Tschiertschen-Praden	20140209	31	79	1	205.192	NA	NA	NA
1161	3945	18	2122	0.95947218	0.002356268	201.756	0	Trimmis	20140209	474	723	1	201.756	NA	NA	NA
1162	3946	18	1500	0.95466667	0.001333333	205.87801	0	Untervaz	20140209	317	450	1	205.87801	NA	NA	NA
1163	3947	18	2139	0.96026182	0.004207574	204.717	0	Zizers	20140209	437	709	1	204.717	NA	NA	NA
1164	3951	18	397	0.98488665	0	200.30901	0	Fläsch	20140209	108	185	1	200.30901	NA	NA	NA
1165	3952	18	531	0.97363466	0.001883239	204.81	0	Jenins	20140209	151	211	1	204.81	NA	NA	NA
1166	3953	18	1793	0.97044063	0.001673174	202.287	0	Maienfeld	20140209	345	744	1	202.287	NA	NA	NA
1167	3954	18	1388	0.97190201	0.002881844	207.814	0	Malans	20140209	270	754	1	207.814	NA	NA	NA
1168	3955	18	5143	0.93486291	0.003888781	208.532	0	Landquart	20140209	1080	1659	1	208.532	NA	NA	NA
1169	3961	18	1274	0.98116171	0.002354788	213.15199	0	Grüsch	20140209	279	458	1	213.15199	NA	NA	NA
1170	3962	18	1811	0.96576476	0.002208724	216.40199	0	Schiers	20140209	345	502	1	216.40199	NA	NA	NA
1171	3972	18	911	0.98353457	0.001097695	215.373	0	Seewis im Prättigau	20140209	170	289	1	215.373	NA	NA	NA
1172	3981	18	871	0.1435132	0.002296211	NA	0	Breil/Brigels	20140209	261	425	1	NA	NA	NA	NA
1173	3982	18	1665	0.193994	0.001801802	NA	0	Disentis/Mustér	20140209	379	477	1	NA	NA	NA	NA
1174	3983	18	367	0.070844688	0	NA	0	Medel (Lucmagn)	20140209	60	105	1	NA	NA	NA	NA
1175	3985	18	1019	0.10696761	0.000981354	NA	0	Sumvitg	20140209	244	289	1	NA	NA	NA	NA
1176	3986	18	1052	0.22148289	0.001901141	NA	0	Tujetsch	20140209	209	296	1	NA	NA	NA	NA
1177	3987	18	1065	0.15868545	0.001877934	NA	0	Trun	20140209	141	276	1	NA	NA	NA	NA
1178	4001	19	12607	0.95891172	0.011501547	59.867001	0	Aarau	20140209	2277	5856	1	59.867001	0	1	0
1179	4002	19	899	0.96996665	0.006674083	68.785004	0	Biberstein	20140209	231	501	1	68.785004	0	0	1
1180	4003	19	3718	0.96691769	0.007261969	62.064999	0	Buchs (AG)	20140209	720	1384	1	62.064999	0	0	1
1181	4004	19	549	0.99271405	0.001821494	74.255997	0	Densbüren	20140209	101	185	1	74.255997	1	0	0
1182	4005	19	2369	0.97636133	0.006753905	65.223999	0	Erlinsbach (AG)	20140209	540	1033	1	65.223999	0	0	1
1183	4006	19	4277	0.98129529	0.003273323	60.041	0	Gränichen	20140209	1011	1546	1	60.041	0	0	1
1184	4007	19	888	0.97972971	0.003378379	55.834	0	Hirschthal	20140209	261	355	1	55.834	0	0	1
1185	4008	19	3580	0.97625697	0.00726257	64.275002	0	Küttigen	20140209	773	1780	1	64.275002	0	0	1
1186	4009	19	2269	0.98016745	0.007492288	54.645	0	Muhen	20140209	632	783	1	54.645	0	0	1
1187	4010	19	4496	0.96530247	0.008229537	55.879002	0	Oberentfelden	20140209	1005	1398	1	55.879002	0	0	1
1188	4012	19	5453	0.96148908	0.010636347	59.737999	0	Suhr	20140209	1032	1877	1	59.737999	0	0	1
1189	4013	19	2276	0.9674868	0.012302285	57.831001	0	Unterentfelden	20140209	523	882	1	57.831001	0	0	1
1190	4021	19	10519	0.94467157	0.015210572	80.719002	0	Baden	20140209	1522	5266	1	80.719002	0	1	0
1191	4022	19	947	0.97571278	0.006335797	86.748001	0	Bellikon	20140209	267	476	1	86.748001	0	0	1
1192	4023	19	1812	0.96136868	0.014900662	92.143997	0	Bergdietikon	20140209	335	787	1	92.143997	0	0	1
1193	4024	19	1554	0.97619045	0.005148005	76.858002	0	Birmenstorf (AG)	20140209	391	681	1	76.858002	0	0	1
1194	4026	19	2100	0.93761903	0.023809524	81.271004	0	Ennetbaden	20140209	282	1133	1	81.271004	0	0	1
1195	4027	19	3401	0.9558953	0.009703029	80.320999	0	Fislisbach	20140209	606	1160	1	80.320999	0	0	1
1196	4028	19	558	0.97132617	0.010752688	85.264	0	Freienwil	20140209	136	261	1	85.264	0	0	1
1197	4029	19	2635	0.95332068	0.010626186	82.953003	0	Gebenstorf	20140209	582	1045	1	82.953003	0	0	1
1198	4030	19	944	0.95868641	0.008474576	83.852997	0	Killwangen	20140209	257	362	1	83.852997	0	0	1
1199	4031	19	1038	0.9749518	0.005780347	80.981003	0	Künten	20140209	218	384	1	80.981003	1	0	0
1200	4032	19	1020	0.96764708	0.005882353	70.778	0	Mägenwil	20140209	286	376	1	70.778	1	0	0
1201	4033	19	2556	0.96400625	0.007042253	74.736	0	Mellingen	20140209	490	955	1	74.736	0	0	1
1202	4034	19	4062	0.93968487	0.006893156	82.044998	0	Neuenhof	20140209	653	1060	1	82.044998	0	0	1
1203	4035	19	1715	0.97317785	0.008163265	78.439003	0	Niederrohrdorf	20140209	501	936	1	78.439003	0	0	1
1204	4037	19	2364	0.96319795	0.010152284	82.931	0	Oberrohrdorf	20140209	584	1170	1	82.931	0	0	1
1205	4038	19	4581	0.94215238	0.016590264	83.366997	0	Obersiggenthal	20140209	860	1892	1	83.366997	0	0	1
1206	4039	19	1225	0.957551	0.008163265	84.272003	0	Remetschwil	20140209	298	504	1	84.272003	0	0	1
1207	4040	19	4276	0.93358278	0.014031805	87.387001	0	Spreitenbach	20140209	735	1090	1	87.387001	0	0	1
1208	4041	19	1056	0.98011363	0.007575758	78.035004	0	Stetten (AG)	20140209	219	405	1	78.035004	1	0	0
1209	4042	19	1291	0.94268012	0.0116189	85.453003	0	Turgi	20140209	214	544	1	85.453003	0	0	1
1210	4044	19	3808	0.95325631	0.014705882	85.941002	0	Untersiggenthal	20140209	821	1536	1	85.941002	0	0	1
1211	4045	19	11923	0.94841903	0.010651682	81.214996	0	Wettingen	20140209	2225	4812	1	81.214996	0	0	1
1212	4046	19	898	0.97884184	0.005567929	73.575996	0	Wohlenschwil	20140209	214	345	1	73.575996	1	0	0
1213	4047	19	2348	0.97018737	0.007240205	89.029999	0	Würenlingen	20140209	572	876	1	89.029999	0	0	1
1214	4048	19	3521	0.96677083	0.011644419	85.138	0	Würenlos	20140209	849	1489	1	85.138	0	0	1
1215	4049	19	2363	0.96191281	0.010579771	84.370003	0	Ehrendingen	20140209	606	1013	1	84.370003	0	0	1
1216	4061	19	1231	0.97238016	0.01056052	102.378	0	Arni (AG)	20140209	271	505	1	102.378	NA	NA	NA
1217	4061	19	1231	0.97238016	0.01056052	102.378	0	Islisberg	20140209	88	171	1	102.378	NA	NA	NA
1218	4062	19	3155	0.96640253	0.010459588	85.882004	0	Berikon	20140209	575	1212	1	85.882004	0	0	1
1219	4063	19	3541	0.97091216	0.007342559	82.519997	0	Bremgarten (AG)	20140209	899	1724	1	82.519997	0	0	1
1220	4064	19	501	0.98003989	0.005988024	78.230003	0	Büttikon	20140209	152	214	1	78.230003	1	0	0
1221	4065	19	1684	0.96674585	0.004750594	71.869003	0	Dottikon	20140209	396	670	1	71.869003	1	0	0
1222	4066	19	488	0.97336066	0.008196721	83.560997	0	Eggenwil	20140209	144	265	1	83.560997	0	0	1
1223	4067	19	907	0.98346198	0.005512679	80.320999	0	Fischbach-Göslikon	20140209	241	345	1	80.320999	0	0	1
1224	4068	19	1426	0.98457223	0.001402525	72.596001	0	Hägglingen	20140209	350	562	1	72.596001	1	0	0
1225	4071	19	1098	0.97449911	0.006375228	91.543999	0	Jonen	20140209	289	516	1	91.543999	0	0	1
1226	4072	19	1750	0.9777143	0.006857143	77.738998	0	Niederwil (AG)	20140209	361	524	1	77.738998	1	0	0
1227	4073	19	1070	0.964486	0.006542056	89.694	0	Oberlunkhofen	20140209	266	580	1	89.694	0	0	1
1228	4074	19	1357	0.96462786	0.011790715	87.407997	0	Oberwil-Lieli	20140209	337	627	1	87.407997	0	0	1
1229	4075	19	2564	0.95865834	0.008580343	97.344002	0	Rudolfstetten-Friedlisberg	20140209	505	908	1	97.344002	0	0	1
1230	4076	19	1526	0.98296201	0.002621232	79.377998	0	Sarmenstorf	20140209	410	545	1	79.377998	1	0	0
1231	4077	19	863	0.98030126	0.003476246	75.264	0	Tägerig	20140209	225	289	1	75.264	1	0	0
1232	4078	19	271	0.97416973	0.007380074	78.230003	0	Uezwil	20140209	75	124	1	78.230003	1	0	0
1233	4079	19	868	0.97235024	0.002304148	88.435997	0	Unterlunkhofen	20140209	208	357	1	88.435997	0	0	1
1234	4080	19	3466	0.97518754	0.005193307	74.874001	0	Villmergen	20140209	879	1193	1	74.874001	0	0	1
1235	4081	19	2723	0.95960337	0.011384502	86.144997	0	Widen	20140209	602	1110	1	86.144997	0	0	1
1236	4082	19	7837	0.96835524	0.005869593	76.350998	0	Wohlen (AG)	20140209	1714	2645	1	76.350998	0	1	0
1237	4083	19	2494	0.96952689	0.006816359	84.305	0	Zufikon	20140209	588	1109	1	84.305	0	0	1
1238	4091	19	1026	0.98732942	0.002923977	66.292999	0	Auenstein	20140209	235	453	1	66.292999	1	0	0
1239	4092	19	1602	0.93570536	0.016853932	74.375999	0	Birr	20140209	343	546	1	74.375999	0	0	1
1240	4093	19	498	0.97590363	0.012048192	75.042999	0	Birrhard	20140209	119	187	1	75.042999	0	0	1
1241	4094	19	436	0.98623854	0.004587156	72.561996	0	Böztal	20140209	376	604	1	72.561996	NA	NA	NA
1242	4095	19	6805	0.96223366	0.012343865	75.681999	0	Brugg	20140209	1448	2949	1	75.681999	0	1	0
1243	4098	19	86	0.98837209	0	76.642998	0	Bözberg	20140209	229	475	1	76.642998	NA	NA	NA
1244	4099	19	280	0.96785712	0.010714286	73.156998	0	Habsburg	20140209	82	138	1	73.156998	1	0	0
1245	4100	19	1693	0.97578263	0.008269345	79.113998	0	Hausen (AG)	20140209	433	786	1	79.113998	0	0	1
1246	4104	19	1270	0.96614176	0.007086614	74.375999	0	Lupfig	20140209	410	727	1	74.375999	0	0	1
1247	4105	19	237	0.99578059	0	81.903	0	Mandach	20140209	42	76	1	81.903	1	0	0
1248	4106	19	309	0.9773463	0.009708738	79.341003	0	Mönthal	20140209	63	112	1	79.341003	1	0	0
1249	4107	19	580	0.97586209	0.012068965	76.084999	0	Mülligen	20140209	130	249	1	76.084999	0	0	1
1250	4109	19	341	0.98826981	0	NA	0	Schinznach	20140209	308	605	1	NA	NA	NA	NA
1251	4110	19	759	0.969697	0.017127799	81.057999	0	Remigen	20140209	184	265	1	81.057999	1	0	0
1252	4111	19	980	0.97346938	0.008163265	78.336998	0	Riniken	20140209	217	377	1	78.336998	0	0	1
1253	4112	19	495	0.9757576	0.008080808	84.267998	0	Rüfenach	20140209	118	290	1	84.267998	1	0	0
1254	4117	19	576	0.98784721	0.001736111	71.583	0	Thalheim (AG)	20140209	120	211	1	71.583	1	0	0
1255	4120	19	917	0.97055614	0.002181025	69.841003	0	Veltheim (AG)	20140209	187	317	1	69.841003	1	0	0
1256	4121	19	1194	0.97068679	0.00837521	85.295998	0	Villigen	20140209	256	511	1	85.295998	1	0	0
1257	4122	19	912	0.96710527	0.00877193	73.860001	0	Villnachern	20140209	220	406	1	73.860001	1	0	0
1258	4123	19	4023	0.96196866	0.004722844	81.249001	0	Windisch	20140209	679	1474	1	81.249001	0	0	1
1259	4131	19	1956	0.98108387	0.005112474	77.921997	0	Beinwil am See	20140209	466	752	1	77.921997	1	0	0
1260	4132	19	741	0.97705805	0.009446694	75.536003	0	Birrwil	20140209	192	278	1	75.536003	1	0	0
1261	4133	19	558	0.99462366	0.001792115	76.438004	0	Burg (AG)	20140209	107	140	1	76.438004	1	0	0
1262	4134	19	793	0.97856241	0.005044136	67.351997	0	Dürrenäsch	20140209	314	203	1	67.351997	1	0	0
1263	4135	19	1492	0.98458445	0.005361931	68.723	0	Gontenschwil	20140209	403	391	1	68.723	1	0	0
1264	4136	19	838	0.97732699	0.00954654	55.963001	0	Holziken	20140209	213	220	1	55.963001	1	0	0
1265	4137	19	314	0.98726118	0	70.512001	0	Leimbach (AG)	20140209	83	119	1	70.512001	1	0	0
1266	4138	19	495	0.98585856	0.002020202	74.195	0	Leutwil	20140209	161	175	1	74.195	1	0	0
1267	4139	19	3278	0.97925562	0.004881025	79.482002	0	Menziken	20140209	657	904	1	79.482002	1	0	0
1268	4140	19	1576	0.98604059	0.006345178	63.535999	0	Oberkulm	20140209	403	510	1	63.535999	1	0	0
1269	4141	19	4363	0.97662157	0.005271602	80.877998	0	Reinach (AG)	20140209	930	1135	1	80.877998	1	0	0
1270	4142	19	668	0.98952097	0.001497006	61.005001	0	Schlossrued	20140209	185	139	1	61.005001	1	0	0
1271	4143	19	869	0.98504025	0.006904488	64.024002	0	Schmiedrued	20140209	239	186	1	64.024002	1	0	0
1272	4144	19	2267	0.9775033	0.005293339	57.784	0	Schöftland	20140209	621	883	1	57.784	0	0	1
1273	4145	19	1002	0.98702598	0.001996008	63.907001	0	Teufenthal (AG)	20140209	226	281	1	63.907001	1	0	0
1274	4146	19	1703	0.97768646	0.004110394	64.003998	0	Unterkulm	20140209	406	555	1	64.003998	1	0	0
1275	4147	19	944	0.99152541	0.003177966	68.075996	0	Zetzwil	20140209	233	300	1	68.075996	1	0	0
1276	4161	19	1265	0.97944665	0.003952569	63.752998	0	Eiken	20140209	248	402	1	63.752998	1	0	0
1277	4163	19	2534	0.97987372	0.004735596	69.685997	0	Frick	20140209	581	1081	1	69.685997	1	0	0
1278	4164	19	720	0.98750001	0.004166667	77.136002	0	Gansingen	20140209	182	284	1	77.136002	1	0	0
1279	4165	19	2049	0.97218156	0.00829673	58.584999	0	Gipf-Oberfrick	20140209	469	960	1	58.584999	1	0	0
1280	4166	19	783	0.99361432	0.001277139	71.703003	0	Herznach	20140209	233	336	1	71.703003	1	0	0
1281	4169	19	1625	0.97907692	0.005538462	68.666	0	Kaisten	20140209	336	584	1	68.666	1	0	0
1282	4170	19	2020	0.96930695	0.007920792	68.589996	0	Laufenburg	20140209	416	631	1	68.589996	1	0	0
1283	4172	19	480	0.98958331	0	65.762001	0	Münchwilen (AG)	20140209	128	201	1	65.762001	1	0	0
1284	4173	19	374	0.99465239	0.005347594	71.404999	0	Oberhof	20140209	103	161	1	71.404999	1	0	0
1285	4175	19	570	0.99473685	0.001754386	66.286003	0	Oeschgen	20140209	141	216	1	66.286003	1	0	0
1286	4176	19	466	0.97639483	0.004291846	76.928001	0	Schwaderloch	20140209	109	131	1	76.928001	1	0	0
1287	4177	19	860	0.97209305	0.004651163	63.828999	0	Sisseln	20140209	180	252	1	63.828999	1	0	0
1288	4179	19	486	0.98971194	0.00617284	70.579002	0	Ueken	20140209	128	177	1	70.579002	1	0	0
1289	4181	19	799	0.98873591	0.005006258	55.543999	0	Wittnau	20140209	176	318	1	55.543999	1	0	0
1290	4182	19	597	0.99664992	0.001675042	55.084999	0	Wölflinswil	20140209	169	249	1	55.084999	1	0	0
1291	4183	19	593	0.98988193	0.003372681	73.755997	0	Zeihen	20140209	170	259	1	73.755997	1	0	0
1292	4184	19	1393	0.98420674	0.005025126	75.158997	0	Mettauertal	20140209	322	479	1	75.158997	NA	NA	NA
1293	4191	19	438	0.98858446	0.006849315	66.378998	0	Ammerswil	20140209	99	182	1	66.378998	1	0	0
1294	4192	19	924	0.97077924	0.00974026	72.350998	0	Boniswil	20140209	262	358	1	72.350998	1	0	0
1295	4193	19	360	0.97222221	0.011111111	71.932999	0	Brunegg	20140209	89	171	1	71.932999	1	0	0
1296	4194	19	915	0.98142076	0.003278689	72.613998	0	Dintikon	20140209	298	419	1	72.613998	1	0	0
1297	4195	19	894	0.98881429	0.004474273	70.101997	0	Egliswil	20140209	226	318	1	70.101997	1	0	0
1298	4196	19	1073	0.97390497	0.002795899	81.152	0	Fahrwangen	20140209	232	369	1	81.152	1	0	0
1299	4197	19	492	0.99390244	0	70.907997	0	Hallwil	20140209	123	151	1	70.907997	1	0	0
1300	4198	19	633	0.98420221	0.001579779	70.053001	0	Hendschiken	20140209	128	231	1	70.053001	1	0	0
1301	4199	19	523	0.97323138	0.003824092	68.585999	0	Holderbank (AG)	20140209	140	178	1	68.585999	1	0	0
1302	4200	19	1740	0.98045975	0.004022989	63.528999	0	Hunzenschwil	20140209	424	592	1	63.528999	0	0	1
1303	4201	19	4528	0.9609099	0.009496466	66.378998	0	Lenzburg	20140209	821	2168	1	66.378998	0	1	0
1304	4202	19	1406	0.97937411	0.004267425	78.125	0	Meisterschwanden	20140209	420	730	1	78.125	1	0	0
1305	4203	19	2446	0.97874081	0.0053148	66.564003	0	Möriken-Wildegg	20140209	571	1004	1	66.564003	0	0	1
1306	4204	19	2363	0.96783751	0.006771054	69.792999	0	Niederlenz	20140209	433	899	1	69.792999	0	0	1
1307	4205	19	1361	0.97648787	0.005143277	69.225998	0	Othmarsingen	20140209	318	525	1	69.225998	1	0	0
1308	4206	19	2613	0.97665519	0.004592422	63.379002	0	Rupperswil	20140209	614	1087	1	63.379002	0	0	1
1309	4207	19	1748	0.97139591	0.003432494	64.488998	0	Schafisheim	20140209	407	612	1	64.488998	0	0	1
1310	4208	19	1816	0.9807269	0.007158591	73.955002	0	Seengen	20140209	574	982	1	73.955002	1	0	0
1311	4209	19	3137	0.97322285	0.006375518	68.237	0	Seon	20140209	677	1020	1	68.237	1	0	0
1312	4210	19	1595	0.97931033	0.003134796	65.830002	0	Staufen	20140209	390	735	1	65.830002	0	0	1
1313	4221	19	467	0.99357599	0.002141328	88.531998	0	Abtwil	20140209	125	193	1	88.531998	1	0	0
1314	4222	19	832	0.97596157	0.008413462	88.353996	0	Aristau	20140209	168	339	1	88.353996	1	0	0
1315	4223	19	885	0.98757064	0.006779661	93.199997	0	Auw	20140209	226	308	1	93.199997	1	0	0
1316	4224	19	709	0.99294782	0	89.802002	0	Beinwil (Freiamt)	20140209	172	248	1	89.802002	1	0	0
1317	4226	19	360	0.98888886	0	84.660004	0	Besenbüren	20140209	107	127	1	84.660004	1	0	0
1318	4227	19	420	0.97619045	0.007142857	84.135002	0	Bettwil	20140209	87	163	1	84.135002	1	0	0
1319	4228	19	1651	0.98728043	0.000605693	81.849998	0	Boswil	20140209	375	554	1	81.849998	1	0	0
1320	4229	19	620	0.98548388	0.009677419	82.418999	0	Bünzen	20140209	148	246	1	82.418999	1	0	0
1321	4230	19	798	0.97744364	0.002506266	89.267998	0	Buttwil	20140209	177	302	1	89.267998	1	0	0
1322	4231	19	749	0.97997332	0.008010681	98.310997	0	Dietwil	20140209	186	264	1	98.310997	1	0	0
1323	4232	19	97	0.97938144	0.010309278	89.802002	0	Geltwil	20140209	19	55	1	89.802002	1	0	0
1324	4233	19	201	0.97014928	0.004975124	79.897003	0	Kallern	20140209	51	94	1	79.897003	1	0	0
1325	4234	19	1816	0.98292953	0.004405286	90.302002	0	Merenschwand	20140209	479	787	1	90.302002	1	0	0
1326	4235	19	693	0.972583	0.002886003	93.707001	0	Mühlau	20140209	148	231	1	93.707001	1	0	0
1327	4236	19	4405	0.97843361	0.003632236	86.137001	0	Muri (AG)	20140209	922	1412	1	86.137001	1	0	0
1328	4237	19	758	0.97889185	0.001319261	100.489	0	Oberrüti	20140209	175	336	1	100.489	NA	NA	NA
1329	4238	19	541	0.97412199	0.009242144	87.089996	0	Rottenschwil	20140209	113	221	1	87.089996	0	0	1
1330	4239	19	2231	0.98476022	0.003585836	103.578	0	Sins	20140209	553	792	1	103.578	NA	NA	NA
1331	4240	19	1488	0.98118281	0.006048387	79.410004	0	Waltenschwil	20140209	357	605	1	79.410004	0	0	1
1332	4251	19	569	0.98945516	0.001757469	59.912998	0	Hellikon	20140209	158	180	1	59.912998	1	0	0
1333	4252	19	2765	0.94394213	0.020976491	42.249001	0	Kaiseraugst	20140209	513	1100	1	42.249001	0	0	1
1334	4253	19	2223	0.9649123	0.014844804	50.970001	0	Magden	20140209	406	1116	1	50.970001	0	0	1
1335	4254	19	5564	0.97232205	0.008087707	52.546001	0	Möhlin	20140209	1104	2085	1	52.546001	0	0	1
1336	4255	19	690	0.96811593	0.005797102	59.021	0	Mumpf	20140209	134	207	1	59.021	0	0	1
1337	4256	19	705	0.98581558	0.005673759	61.291	0	Obermumpf	20140209	134	215	1	61.291	1	0	0
1338	4257	19	285	0.9649123	0.014035088	51.216999	0	Olsberg	20140209	50	115	1	51.216999	1	0	0
1339	4258	19	6757	0.95826548	0.014355483	48.167999	0	Rheinfelden	20140209	1101	2590	1	48.167999	0	0	1
1340	4259	19	524	0.99809158	0.001908397	61.380001	0	Schupfart	20140209	126	195	1	61.380001	1	0	0
1341	4260	19	1502	0.97336882	0.004660453	66.565002	0	Stein (AG)	20140209	263	454	1	66.565002	0	0	1
1342	4261	19	1131	0.97435898	0.012378426	57.59	0	Wallbach	20140209	239	495	1	57.59	0	0	1
1343	4262	19	730	0.98904109	0.004109589	58.130001	0	Wegenstetten	20140209	159	242	1	58.130001	1	0	0
1344	4263	19	1363	0.97945708	0.002934703	55.471001	0	Zeiningen	20140209	254	567	1	55.471001	0	0	1
1345	4264	19	557	0.99461401	0.001795332	58.526001	0	Zuzgen	20140209	137	183	1	58.526001	1	0	0
1346	4271	19	3508	0.9626568	0.008266819	41.870998	0	Aarburg	20140209	704	992	1	41.870998	0	0	1
1347	4273	19	630	0.98730159	0.003174603	50.68	0	Bottenwil	20140209	138	195	1	50.68	1	0	0
1348	4274	19	2578	0.9860357	0.004654771	51.533001	0	Brittnau	20140209	602	925	1	51.533001	0	0	1
1349	4275	19	575	0.98608696	0.003478261	61.324001	0	Kirchleerau	20140209	163	176	1	61.324001	1	0	0
1350	4276	19	2807	0.98004985	0.006056288	55.410999	0	Kölliken	20140209	543	909	1	55.410999	1	0	0
1351	4277	19	544	0.98161763	0.001838235	61.324001	0	Moosleerau	20140209	138	200	1	61.324001	1	0	0
1352	4279	19	1920	0.99114585	0.002604167	36.560001	0	Murgenthal	20140209	391	546	1	36.560001	1	0	0
1353	4280	19	6346	0.96627796	0.00756382	44.048	0	Oftringen	20140209	1459	1935	1	44.048	0	0	1
1354	4281	19	808	0.98638612	0.002475248	59.373001	0	Reitnau	20140209	340	289	1	59.373001	1	0	0
1355	4282	19	4734	0.97908747	0.004858471	41.720001	0	Rothrist	20140209	1156	1466	1	41.720001	0	0	1
1356	4283	19	2323	0.98062849	0.004735256	48.294998	0	Safenwil	20140209	527	699	1	48.294998	1	0	0
1357	4284	19	722	0.98891968	0.004155125	59.720001	0	Staffelbach	20140209	165	262	1	59.720001	1	0	0
1358	4285	19	2745	0.97704917	0.004735883	46.085999	0	Strengelbach	20140209	654	865	1	46.085999	0	0	1
1359	4286	19	984	0.98272359	0.009146341	53.702	0	Uerkheim	20140209	225	303	1	53.702	1	0	0
1360	4287	19	1414	0.98444128	0.002121641	45.27	0	Vordemwald	20140209	301	444	1	45.27	1	0	0
1361	4288	19	115	1	0	57.006001	0	Wiliberg	20140209	34	69	1	57.006001	1	0	0
1362	4289	19	6897	0.96911699	0.008264463	46.254002	0	Zofingen	20140209	1478	2972	1	46.254002	0	1	0
1363	4301	19	171	0.98245615	0.005847953	92.655998	0	Zurzach	20140209	857	1434	1	92.655998	NA	NA	NA
1364	4303	19	2052	0.96734893	0.006335283	86.788002	0	Böttstein	20140209	425	603	1	86.788002	1	0	0
1365	4304	19	1780	0.97078651	0.007303371	87.307999	0	Döttingen	20140209	427	699	1	87.307999	1	0	0
1366	4305	19	1265	0.97786564	0.009486166	91.268997	0	Endingen	20140209	319	599	1	91.268997	1	0	0
1367	4306	19	261	0.96934867	0.019157087	95.107002	0	Fisibach	20140209	51	90	1	95.107002	1	0	0
1368	4307	19	575	0.98086959	0.005217392	83.088997	0	Full-Reuenthal	20140209	122	196	1	83.088997	1	0	0
1369	4309	19	1812	0.97571743	0.006622517	87.142998	0	Klingnau	20140209	392	724	1	87.142998	1	0	0
1370	4310	19	924	0.97077924	0.005411256	85.468002	0	Koblenz	20140209	179	251	1	85.468002	1	0	0
1371	4311	19	811	0.98273736	0.001233046	79.669998	0	Leibstadt	20140209	189	244	1	79.669998	1	0	0
1372	4312	19	1588	0.97921914	0.005037783	87.192001	0	Lengnau (AG)	20140209	394	613	1	87.192001	1	0	0
1373	4313	19	1559	0.97626686	0.007697242	83.668999	0	Leuggern	20140209	381	487	1	83.668999	1	0	0
1374	4314	19	169	0.97041422	0.00591716	95.459999	0	Mellikon	20140209	25	73	1	95.459999	1	0	0
1375	4318	19	955	0.98324609	0.004188482	87.734001	0	Schneisingen	20140209	236	356	1	87.734001	1	0	0
1376	4319	19	363	0.98898071	0.002754821	90.941002	0	Siglistorf	20140209	94	123	1	90.941002	1	0	0
1377	4320	19	731	0.98632014	0.004103967	90.176003	0	Tegerfelden	20140209	172	258	1	90.176003	1	0	0
1378	4401	20	7831	0.96871406	0.005107904	195.772	0	Arbon	20140209	1528	2200	1	195.772	NA	NA	NA
1379	4406	20	344	0.99709302	0	173.599	0	Dozwil	20140209	179	95	1	173.599	NA	NA	NA
1380	4411	20	2850	0.97859651	0.00631579	199.408	0	Egnach	20140209	702	956	1	199.408	NA	NA	NA
1381	4416	20	760	0.9868421	0.002631579	173.599	0	Hefenhofen	20140209	205	227	1	173.599	NA	NA	NA
1382	4421	20	1613	0.97458154	0.003099814	192.815	0	Horn	20140209	401	507	1	192.815	NA	NA	NA
1383	4426	20	584	0.97945207	0.005136986	177.687	0	Kesswil	20140209	171	248	1	177.687	NA	NA	NA
1384	4431	20	1728	0.98206019	0.002314815	194.77901	0	Roggwil (TG)	20140209	423	642	1	194.77901	NA	NA	NA
1385	4436	20	5608	0.97360915	0.005171184	183.871	0	Romanshorn	20140209	1307	1735	1	183.871	NA	NA	NA
1386	4441	20	827	0.97339785	0.003627569	184.32001	0	Salmsach	20140209	184	212	1	184.32001	NA	NA	NA
1387	4446	20	400	0.995	0.0025	173.599	0	Sommeri	20140209	115	100	1	173.599	NA	NA	NA
1388	4451	20	975	0.97538459	0.003076923	179.952	0	Uttwil	20140209	303	384	1	179.952	NA	NA	NA
1389	4461	20	6954	0.96577507	0.002876043	173.599	0	Amriswil	20140209	1559	1745	1	173.599	NA	NA	NA
1390	4471	20	3394	0.9781968	0.005303477	172.511	0	Bischofszell	20140209	824	899	1	172.511	NA	NA	NA
1391	4476	20	1945	0.97789204	0.006169666	168.62199	0	Erlen	20140209	435	524	1	168.62199	NA	NA	NA
1392	4486	20	1330	0.99323308	0.001503759	176.974	0	Hauptwil-Gottshaus	20140209	361	337	1	176.974	NA	NA	NA
1393	4495	20	404	0.99257427	0	168.99001	0	Hohentannen	20140209	135	104	1	168.99001	NA	NA	NA
1394	4501	20	1899	0.9778831	0.001053186	167.201	0	Kradolf-Schönenberg	20140209	478	597	1	167.201	NA	NA	NA
1395	4506	20	2182	0.97937673	0.003666361	164.618	0	Sulgen	20140209	565	655	1	164.618	NA	NA	NA
1396	4511	20	1315	0.98631179	0.003802281	172.18401	0	Zihlschlacht-Sitterdorf	20140209	396	410	1	172.18401	NA	NA	NA
1397	4536	20	2154	0.9874652	0.004178273	144.218	0	Basadingen-Schlattingen	20140209	296	412	1	144.218	NA	NA	NA
1398	4545	20	1944	0.97633743	0.005144033	146.601	0	Diessenhofen	20140209	382	738	1	146.601	NA	NA	NA
1399	4551	20	5107	0.97591543	0.004699432	146.235	0	Aadorf	20140209	1192	1716	1	146.235	NA	NA	NA
1400	4561	20	1401	0.97216272	0.004996431	144.924	0	Felben-Wellhausen	20140209	302	484	1	144.924	NA	NA	NA
1401	4566	20	14052	0.9669798	0.00569314	141.367	0	Frauenfeld	20140209	2850	4423	1	141.367	NA	NA	NA
1402	4571	20	2046	0.98093843	0.00342131	137.123	0	Gachnang	20140209	493	825	1	137.123	NA	NA	NA
1403	4590	20	609	0.97865355	0.00821018	152.855	0	Hüttlingen	20140209	143	208	1	152.855	NA	NA	NA
1404	4591	20	1443	0.97782397	0.005544005	144.58701	0	Matzingen	20140209	283	474	1	144.58701	NA	NA	NA
1405	4601	20	700	0.98142856	0.008571428	140.478	0	Neunforn	20140209	147	289	1	140.478	NA	NA	NA
1406	4606	20	702	0.98575497	0.004273505	146.72501	0	Stettfurt	20140209	168	307	1	146.72501	NA	NA	NA
1407	4611	20	898	0.986637	0.001113586	149.229	0	Thundorf	20140209	184	347	1	149.229	NA	NA	NA
1408	4616	20	1620	0.98888886	0.001851852	145.244	0	Uesslingen-Buch	20140209	188	298	1	145.244	NA	NA	NA
1409	4641	20	1197	0.9849624	0.004177109	173.802	0	Altnau	20140209	231	458	1	173.802	NA	NA	NA
1410	4646	20	1653	0.98003632	0.002419843	171.59	0	Ermatingen	20140209	349	651	1	171.59	NA	NA	NA
1411	4651	20	191	0.97905761	0.005235602	167.12601	0	Gottlieben	20140209	31	73	1	167.12601	NA	NA	NA
1412	4656	20	882	0.98752832	0.006802721	175.242	0	Güttingen	20140209	246	346	1	175.242	NA	NA	NA
1413	4666	20	1533	0.98956293	0.000652316	159.743	0	Kemmental	20140209	326	488	1	159.743	NA	NA	NA
1414	4671	20	8873	0.95886397	0.006762087	165.381	0	Kreuzlingen	20140209	1404	3005	1	165.381	NA	NA	NA
1415	4681	20	705	0.99290782	0.00141844	168.57201	0	Langrickenbach	20140209	213	260	1	168.57201	NA	NA	NA
1416	4683	20	846	0.98581558	0	168.164	0	Lengwil	20140209	215	279	1	168.164	NA	NA	NA
1417	4691	20	2738	0.97589481	0.006939372	169.577	0	Münsterlingen	20140209	296	568	1	169.577	NA	NA	NA
1418	4696	20	2014	0.97020853	0.005461768	167.12601	0	Tägerwilen	20140209	406	713	1	167.12601	NA	NA	NA
1419	4701	20	645	0.97984499	0.004651163	156.008	0	Wäldi	20140209	152	235	1	156.008	NA	NA	NA
1420	4711	20	1460	0.98630136	0.002739726	153.177	0	Affeltrangen	20140209	418	489	1	153.177	NA	NA	NA
1421	4721	20	1626	0.98769987	0.003075031	141.636	0	Bichelsee-Balterswil	20140209	446	582	1	141.636	NA	NA	NA
1422	4726	20	1863	0.98980141	0.002683843	155.498	0	Fischingen	20140209	488	541	1	155.498	NA	NA	NA
1423	4741	20	1243	0.98069185	0.001609011	150.082	0	Lommis	20140209	207	251	1	150.082	NA	NA	NA
1424	4746	20	2854	0.96776456	0.005606167	151.02901	0	Münchwilen (TG)	20140209	595	930	1	151.02901	NA	NA	NA
1425	4751	20	2657	0.98005271	0.002258186	155.658	0	Rickenbach (TG)	20140209	317	416	1	155.658	NA	NA	NA
1426	4756	20	519	1	0	165.787	0	Schönholzerswilen	20140209	138	174	1	165.787	NA	NA	NA
1427	4761	20	6149	0.97528052	0.00422833	151.035	0	Sirnach	20140209	1044	1315	1	151.035	NA	NA	NA
1428	4776	20	1374	0.98689955	0.004366812	156.004	0	Tobel-Tägerschen	20140209	230	293	1	156.004	NA	NA	NA
1429	4781	20	2689	0.98066193	0.003346969	146.035	0	Wängi	20140209	690	892	1	146.035	NA	NA	NA
1430	4791	20	741	0.98515522	0	163.623	0	Wuppenau	20140209	234	199	1	163.623	NA	NA	NA
1431	4801	20	638	0.97178686	0.004702194	163.47099	0	Berlingen	20140209	115	237	1	163.47099	NA	NA	NA
1432	4806	20	1053	0.97910732	0.004748338	151.855	0	Eschenz	20140209	266	357	1	151.855	NA	NA	NA
1433	4811	20	706	0.97592068	0.004249292	145.675	0	Herdern	20140209	176	253	1	145.675	NA	NA	NA
1434	4816	20	1059	0.99433428	0.000944287	156.94901	0	Homburg	20140209	285	311	1	156.94901	NA	NA	NA
1435	4821	20	1011	0.98120672	0.002967359	145.67	0	Hüttwilen	20140209	220	464	1	145.67	NA	NA	NA
1436	4831	20	1535	0.97133553	0.004560261	151.644	0	Müllheim	20140209	344	501	1	151.644	NA	NA	NA
1437	4841	20	1220	0.98278689	0.003278689	147.492	0	Pfyn	20140209	314	412	1	147.492	NA	NA	NA
1438	4846	20	301	0.99003321	0.003322259	157.44701	0	Raperswilen	20140209	103	89	1	157.44701	NA	NA	NA
1439	4851	20	800	0.98624998	0.0025	163.56	0	Salenstein	20140209	182	297	1	163.56	NA	NA	NA
1440	4864	20	2438	0.97579986	0.005742412	161.39	0	Steckborn	20140209	399	749	1	161.39	NA	NA	NA
1441	4871	20	1068	0.98033708	0.001872659	150.47099	0	Wagenhausen	20140209	200	380	1	150.47099	NA	NA	NA
1442	4881	20	853	0.98944902	0.003516999	157.651	0	Amlikon-Bissegg	20140209	262	305	1	157.651	NA	NA	NA
1443	4891	20	2016	0.98214287	0.004464286	162.632	0	Berg (TG)	20140209	531	669	1	162.632	NA	NA	NA
1444	4901	20	862	0.98955917	0.003480278	168.57201	0	Birwinken	20140209	253	279	1	168.57201	NA	NA	NA
1445	4911	20	1889	0.98147166	0.005293806	162.315	0	Bürglen (TG)	20140209	487	595	1	162.315	NA	NA	NA
1446	4921	20	1523	0.98883784	0.002626395	160.701	0	Bussnang	20140209	381	454	1	160.701	NA	NA	NA
1447	4941	20	1551	0.98194712	0.007092198	155.33	0	Märstetten	20140209	418	594	1	155.33	NA	NA	NA
1448	4946	20	6421	0.97772932	0.00311478	158.69701	0	Weinfelden	20140209	1422	2421	1	158.69701	NA	NA	NA
1449	4951	20	1453	0.98898828	0.002064694	152.162	0	Wigoltingen	20140209	370	474	1	152.162	NA	NA	NA
1450	5040	21	233	0.068669528	0.034334764	NA	0	Serravalle	20140209	340	560	1	NA	NA	NA	NA
1451	5099	21	492	0.17886178	0.018292682	NA	0	Terre di Pedemonte	20140209	334	758	1	NA	NA	NA	NA
1452	5112	21	693	0.13131313	0.011544012	NA	0	Verzasca	20140209	91	172	1	NA	NA	NA	NA
1453	5178	21	645	0.15968992	0.027906977	NA	0	Tresa	20140209	451	907	1	NA	NA	NA	NA
1454	5195	21	381	0.078740157	0.026246719	NA	0	Val Mara	20140209	331	712	1	NA	NA	NA	NA
1455	5283	21	359	0.075208917	0.011142061	NA	0	Riviera	20140209	419	773	1	NA	NA	NA	NA
1456	5304	21	56	0.4107143	0.035714287	NA	0	Bosco/Gurin	20140209	12	8	1	NA	NA	NA	NA
1457	5401	22	4315	0.046581693	0.93603706	31.601	1	Aigle	20140209	304	2339	0	-31.601	0	1	0
1458	5402	22	3577	0.047805425	0.93933463	40.955002	1	Bex	20140209	231	1935	0	-40.955002	1	0	0
1459	5403	22	202	0.00990099	0.96039605	42.798	1	Chessel	20140209	14	154	0	-42.798	1	0	0
1460	5404	22	275	0.029090909	0.97090912	39.009998	1	Corbeyrier	20140209	28	167	0	-39.009998	1	0	0
1461	5405	22	661	0.049924359	0.93343419	48.018002	1	Gryon	20140209	58	347	0	-48.018002	1	0	0
1462	5406	22	568	0.054577466	0.92957747	44.972	1	Lavey-Morcles	20140209	44	295	0	-44.972	1	0	0
1463	5407	22	1158	0.060449049	0.90587217	25.973	1	Leysin	20140209	73	606	0	-25.973	1	0	0
1464	5408	22	449	0.062360801	0.91759467	44.146999	1	Noville	20140209	36	286	0	-44.146999	0	0	1
1465	5409	22	3486	0.055077452	0.92713714	53.652	1	Ollon	20140209	198	2044	0	-53.652	1	0	0
1466	5410	22	827	0.035066504	0.95405078	20.966	1	Ormont-Dessous	20140209	36	372	0	-20.966	1	0	0
1467	5411	22	932	0.04613734	0.93669528	12.134	1	Ormont-Dessus	20140209	55	499	0	-12.134	1	0	0
1468	5412	22	349	0.054441262	0.93696272	39.098	1	Rennaz	20140209	30	172	0	-39.098	0	0	1
1469	5413	22	653	0.022970904	0.96324658	36.960999	1	Roche (VD)	20140209	53	344	0	-36.960999	1	0	0
1470	5414	22	2304	0.069444448	0.90755206	43.404999	1	Villeneuve (VD)	20140209	142	1172	0	-43.404999	0	0	1
1471	5415	22	702	0.037037037	0.94586897	33.101002	1	Yvorne	20140209	49	389	0	-33.101002	1	0	0
1472	5421	22	835	0.086227544	0.88622755	86.205002	1	Hautemorges	20140209	141	1446	0	-86.205002	NA	NA	NA
1473	5422	22	1761	0.067575239	0.91027826	88.577003	1	Aubonne	20140209	145	1080	0	-88.577003	0	0	1
1474	5423	22	261	0.061302681	0.93869734	90.814003	1	Ballens	20140209	22	200	0	-90.814003	1	0	0
1475	5424	22	143	0.020979021	0.95104897	94.329002	1	Berolle	20140209	6	111	0	-94.329002	1	0	0
1476	5425	22	933	0.049303323	0.93033224	94.542999	1	Bière	20140209	46	479	0	-94.542999	1	0	0
1477	5426	22	239	0.09205021	0.88702929	93.983002	1	Bougy-Villars	20140209	14	148	0	-93.983002	1	0	0
1478	5427	22	408	0.090686277	0.89460784	89.705002	1	Féchy	20140209	18	315	0	-89.705002	1	0	0
1479	5428	22	943	0.038176034	0.94803816	96.120003	1	Gimel	20140209	64	548	0	-96.120003	1	0	0
1480	5429	22	228	0.11842106	0.86842108	101.051	1	Longirod	20140209	13	178	0	-101.051	NA	NA	NA
1481	5430	22	224	0.040178571	0.9285714	101.051	1	Marchissy	20140209	13	164	0	-101.051	NA	NA	NA
1482	5431	22	202	0.054455444	0.92574257	85.536003	1	Mollens (VD)	20140209	13	108	0	-85.536003	1	0	0
1483	5434	22	422	0.087677725	0.89099526	96.120003	1	Saint-George	20140209	34	330	0	-96.120003	1	0	0
1484	5435	22	390	0.043589745	0.93076921	92.331001	1	Saint-Livres	20140209	26	240	0	-92.331001	1	0	0
1485	5436	22	163	0.049079753	0.93865031	99.369003	1	Saint-Oyens	20140209	13	125	0	-99.369003	1	0	0
1486	5437	22	146	0.061643835	0.93150687	94.365997	1	Saubraz	20140209	8	99	0	-94.365997	1	0	0
1487	5451	22	1765	0.18130311	0.80509913	6.3080001	1	Avenches	20140209	146	877	0	-6.3080001	1	0	0
1488	5456	22	659	0.24279211	0.74962062	8.493	1	Cudrefin	20140209	70	483	0	-8.493	1	0	0
1489	5458	22	386	0.41709843	0.5569948	2.75	1	Faoug	20140209	53	216	0	-2.75	1	0	0
1490	5464	22	1496	0.24131016	0.74532086	8.4160004	1	Vully-les-Lacs	20140209	121	985	0	-8.4160004	NA	NA	NA
1491	5471	22	224	0.058035713	0.9285714	60.191002	1	Bettens	20140209	14	152	0	-60.191002	1	0	0
1492	5472	22	186	0.048387095	0.94623655	66.323997	1	Bournens	20140209	8	134	0	-66.323997	1	0	0
1493	5473	22	483	0.045548655	0.93374741	64.487	1	Boussens	20140209	42	334	0	-64.487	0	0	1
1494	5474	22	237	0.054852322	0.92405063	73.275002	1	La Chaux (Cossonay)	20140209	14	159	0	-73.275002	1	0	0
1495	5475	22	85	0.05882353	0.91764706	68.546997	1	Chavannes-le-Veyron	20140209	5	54	0	-68.546997	1	0	0
1496	5476	22	150	0.046666667	0.93333334	69.414001	1	Chevilly	20140209	7	92	0	-69.414001	1	0	0
1497	5477	22	1605	0.041121494	0.94454831	70.217003	1	Cossonay	20140209	138	1072	0	-70.217003	0	0	1
1498	5479	22	268	0.082089551	0.89552242	68.546997	1	Cuarnens	20140209	19	170	0	-68.546997	1	0	0
1499	5480	22	426	0.032863848	0.96009392	67.351997	1	Daillens	20140209	27	334	0	-67.351997	0	0	1
1500	5481	22	109	0.009174312	0.97247708	70.217003	1	Dizy	20140209	10	95	0	-70.217003	1	0	0
1501	5482	22	590	0.042372882	0.95254236	63.952	1	Eclépens	20140209	39	378	0	-63.952	1	0	0
1502	5483	22	149	0.053691275	0.92617452	68.030998	1	Ferreyres	20140209	10	126	0	-68.030998	1	0	0
1503	5484	22	379	0.05540897	0.93931401	70.889	1	Gollion	20140209	31	298	0	-70.889	1	0	0
1504	5485	22	229	0.03930131	0.94323146	74.271004	1	Grancy	20140209	12	165	0	-74.271004	1	0	0
1505	5486	22	642	0.035825547	0.95950156	68.546997	1	L'Isle	20140209	35	361	0	-68.546997	1	0	0
1506	5487	22	221	0.040723983	0.94570136	65.897003	1	Lussery-Villars	20140209	13	146	0	-65.897003	1	0	0
1507	5488	22	38	0	1	68.546997	1	Mauraz	20140209	4	27	0	-68.546997	1	0	0
1508	5489	22	398	0.072864324	0.91206032	69.185997	1	Mex (VD)	20140209	19	251	0	-69.185997	0	0	1
1509	5490	22	147	0.027210884	0.94557822	68.546997	1	Moiry	20140209	16	106	0	-68.546997	1	0	0
1510	5491	22	232	0.021551725	0.97844827	68.546997	1	Mont-la-Ville	20140209	16	146	0	-68.546997	1	0	0
1511	5492	22	513	0.044834308	0.93372321	82.822998	1	Montricher	20140209	24	375	0	-82.822998	1	0	0
1512	5493	22	221	0.054298643	0.92760181	60.369999	1	Orny	20140209	5	119	0	-60.369999	1	0	0
1513	5495	22	1522	0.038107753	0.94349539	67.509003	1	Penthalaz	20140209	105	980	0	-67.509003	0	0	1
1514	5496	22	848	0.048349056	0.93632078	66.474998	1	Penthaz	20140209	49	549	0	-66.474998	0	0	1
1515	5497	22	510	0.027450981	0.96470588	66.278999	1	Pompaples	20140209	19	223	0	-66.278999	1	0	0
1516	5498	22	1046	0.063097514	0.92543024	65.306	1	La Sarraz	20140209	65	747	0	-65.306	1	0	0
1517	5499	22	259	0.054054055	0.93822396	70.217003	1	Senarclens	20140209	21	173	0	-70.217003	1	0	0
1518	5501	22	581	0.096385539	0.88123924	65.842003	1	Sullens	20140209	41	344	0	-65.842003	0	0	1
1519	5503	22	720	0.069444448	0.90972221	69.355003	1	Vufflens-la-Ville	20140209	67	476	0	-69.355003	0	0	1
1520	5511	22	587	0.061328791	0.92674619	60.191002	1	Assens	20140209	71	598	0	-60.191002	0	0	1
1521	5512	22	604	0.046357617	0.94536424	51.006001	1	Bercher	20140209	38	386	0	-51.006001	1	0	0
1522	5514	22	678	0.033923306	0.95280236	54.276001	1	Bottens	20140209	41	421	0	-54.276001	0	0	1
1523	5515	22	396	0.045454547	0.95202023	63.896999	1	Bretigny-sur-Morrens	20140209	23	275	0	-63.896999	0	0	1
1524	5516	22	1385	0.064259931	0.91480142	63.896999	1	Cugy (VD)	20140209	64	935	0	-63.896999	0	0	1
1525	5518	22	2693	0.036761977	0.94615668	54.773998	1	Echallens	20140209	184	1688	0	-54.773998	0	0	1
1526	5520	22	498	0.046184737	0.9417671	45.868	1	Essertines-sur-Yverdon	20140209	38	321	0	-45.868	1	0	0
1527	5521	22	519	0.036608864	0.94605011	61.658001	1	Etagnières	20140209	40	335	0	-61.658001	0	0	1
1528	5522	22	314	0.019108281	0.96815288	55.612	1	Fey	20140209	20	242	0	-55.612	1	0	0
1529	5523	22	1061	0.063147977	0.92554194	64.418999	1	Froideville	20140209	90	793	0	-64.418999	0	0	1
1530	5527	22	657	0.060882799	0.92237443	62.557999	1	Morrens (VD)	20140209	40	418	0	-62.557999	0	0	1
1531	5529	22	317	0.047318611	0.94321769	59.834	1	Oulens-sous-Echallens	20140209	12	228	0	-59.834	1	0	0
1532	5530	22	271	0.025830258	0.97047973	51.380001	1	Pailly	20140209	23	169	0	-51.380001	1	0	0
1533	5531	22	242	0.024793388	0.9710744	56.209999	1	Penthéréaz	20140209	16	160	0	-56.209999	1	0	0
1534	5533	22	400	0.0125	0.98000002	54.276001	1	Poliez-Pittet	20140209	23	272	0	-54.276001	1	0	0
1535	5534	22	148	0.054054055	0.94594592	51.006001	1	Rueyres	20140209	9	95	0	-51.006001	1	0	0
1536	5535	22	422	0.04265403	0.95023698	54.773998	1	Saint-Barthélemy (VD)	20140209	41	259	0	-54.773998	0	0	1
1537	5537	22	497	0.028169014	0.95975858	54.773998	1	Villars-le-Terroir	20140209	45	353	0	-54.773998	1	0	0
1538	5539	22	428	0.018691588	0.97429907	52.249001	1	Vuarrens	20140209	29	265	0	-52.249001	1	0	0
1539	5540	22	793	0.04035309	0.95081967	54.276001	1	Montilliez	20140209	59	570	0	-54.276001	NA	NA	NA
1540	5541	22	542	0.016605167	0.9797048	61.257999	1	Goumoëns	20140209	37	358	0	-61.257999	NA	NA	NA
1541	5551	22	256	0.02734375	0.96484375	43.25	1	Bonvillars	20140209	19	218	0	-43.25	1	0	0
1542	5552	22	422	0.063981041	0.92890996	52.463001	1	Bullet	20140209	30	231	0	-52.463001	1	0	0
1543	5553	22	426	0.02112676	0.96948355	41.875	1	Champagne	20140209	146	212	0	-41.875	1	0	0
1544	5554	22	479	0.073068894	0.91858035	35.02	1	Concise	20140209	43	346	0	-35.02	1	0	0
1545	5555	22	193	0.046632126	0.94818652	35.02	1	Corcelles-près-Concise	20140209	13	129	0	-35.02	1	0	0
1546	5556	22	238	0.029411765	0.97058821	44.769001	1	Fiez	20140209	21	155	0	-44.769001	1	0	0
1547	5557	22	96	0.14583333	0.85416669	47.594002	1	Fontaines-sur-Grandson	20140209	9	54	0	-47.594002	1	0	0
1548	5559	22	260	0.03846154	0.95384616	44.904999	1	Giez	20140209	13	143	0	-44.904999	1	0	0
1549	5560	22	113	0.044247787	0.92920351	47.594002	1	Grandevent	20140209	25	92	0	-47.594002	1	0	0
1550	5561	22	1862	0.047798067	0.93877554	42.952999	1	Grandson	20140209	115	1078	0	-42.952999	0	0	1
1551	5562	22	71	0.056338027	0.91549295	52.463001	1	Mauborget	20140209	5	47	0	-52.463001	1	0	0
1552	5563	22	83	0	1	32.275002	1	Mutrux	20140209	7	47	0	-32.275002	1	0	0
1553	5564	22	76	0.065789476	0.90789473	48.507999	1	Novalles	20140209	4	45	0	-48.507999	1	0	0
1554	5565	22	260	0.069230773	0.91153848	38.429001	1	Onnens (VD)	20140209	17	170	0	-38.429001	1	0	0
1555	5566	22	274	0.040145986	0.95255476	32.275002	1	Provence	20140209	15	126	0	-32.275002	1	0	0
1556	5568	22	3097	0.026154343	0.9589926	62.708	1	Sainte-Croix	20140209	222	1466	0	-62.708	1	0	0
1557	5571	22	473	0.063424945	0.91754758	46.591999	1	Tévenon	20140209	26	267	0	-46.591999	NA	NA	NA
1558	5581	22	1565	0.073482431	0.89776355	65.495003	1	Belmont-sur-Lausanne	20140209	107	1200	0	-65.495003	0	0	1
1559	5582	22	1925	0.050909091	0.94233769	69.320999	1	Cheseaux-sur-Lausanne	20140209	149	1357	0	-69.320999	0	0	1
1560	5583	22	3002	0.067288473	0.90239841	70.763	1	Crissier	20140209	207	1552	0	-70.763	0	0	1
1561	5584	22	4907	0.061137151	0.9058488	68.928001	1	Epalinges	20140209	292	2960	0	-68.928001	0	0	1
1562	5585	22	765	0.065359481	0.90718955	72.053001	1	Jouxtens-Mézery	20140209	78	550	0	-72.053001	0	0	1
1563	5586	22	70481	0.060030364	0.89659625	53.911999	1	Lausanne	20140209	3407	31482	0	-53.911999	0	1	0
1564	5587	22	3579	0.067057841	0.90025145	70.811996	1	Le Mont-sur-Lausanne	20140209	235	2198	0	-70.811996	0	0	1
1565	5588	22	878	0.060364466	0.90091115	66.289001	1	Paudex	20140209	48	454	0	-66.289001	0	0	1
1566	5589	22	6292	0.052606486	0.92260015	72.053001	1	Prilly	20140209	387	2673	0	-72.053001	0	0	1
1567	5590	22	10616	0.059909571	0.89939713	66.536003	1	Pully	20140209	831	5630	0	-66.536003	0	0	1
1568	5591	22	7858	0.060066175	0.90404683	72.872002	1	Renens (VD)	20140209	473	3419	0	-72.872002	0	0	1
1569	5592	22	2038	0.055446517	0.92247301	71.996002	1	Romanel-sur-Lausanne	20140209	119	1090	0	-71.996002	0	0	1
1570	5601	22	1418	0.06770099	0.91889983	56.542	1	Chexbres	20140209	77	765	0	-56.542	1	0	0
1571	5604	22	1186	0.039629005	0.94688028	52.813999	1	Forel (Lavaux)	20140209	82	736	0	-52.813999	1	0	0
1572	5606	22	5610	0.075935826	0.88948309	65.296997	1	Lutry	20140209	419	3315	0	-65.296997	0	0	1
1573	5607	22	1395	0.050896056	0.93691754	57.216999	1	Puidoux	20140209	106	865	0	-57.216999	1	0	0
1574	5609	22	219	0.059360731	0.91780823	56.542	1	Rivaz	20140209	11	155	0	-56.542	1	0	0
1575	5610	22	257	0.070038907	0.91828793	56.542	1	Saint-Saphorin (Lavaux)	20140209	15	155	0	-56.542	1	0	0
1576	5611	22	2114	0.07805109	0.90018922	54.824001	1	Savigny	20140209	157	1181	0	-54.824001	0	0	1
1577	5613	22	3377	0.068403907	0.90790641	61.002998	1	Bourg-en-Lavaux	20140209	191	2074	0	-61.002998	NA	NA	NA
1578	5621	22	245	0.06530612	0.90204084	71.898003	1	Aclens	20140209	10	181	0	-71.898003	0	0	1
1579	5622	22	257	0.070038907	0.91050583	75.93	1	Bremblens	20140209	19	181	0	-75.93	0	0	1
1580	5623	22	414	0.086956523	0.86231881	85.640999	1	Buchillon	20140209	39	224	0	-85.640999	0	0	1
1581	5624	22	4142	0.054080155	0.92274266	70.889	1	Bussigny	20140209	239	2230	0	-70.889	0	0	1
1582	5627	22	2837	0.070497006	0.88896722	72.458	1	Chavannes-près-Renens	20140209	178	1301	0	-72.458	0	0	1
1583	5628	22	157	0.038216561	0.93630576	79.641998	1	Chigny	20140209	6	120	0	-79.641998	0	0	1
1584	5629	22	108	0.046296295	0.87962961	85.158997	1	Clarmont	20140209	5	66	0	-85.158997	1	0	0
1585	5631	22	395	0.070886075	0.9063291	81.667999	1	Denens	20140209	16	257	0	-81.667999	0	0	1
1586	5632	22	626	0.038338657	0.93769968	72.869003	1	Denges	20140209	52	482	0	-72.869003	0	0	1
1587	5633	22	1459	0.072652504	0.90815628	72.869003	1	Echandens	20140209	98	848	0	-72.869003	0	0	1
1588	5634	22	1473	0.061778683	0.92600137	78.734001	1	Echichens	20140209	107	928	0	-78.734001	0	0	1
1589	5635	22	5184	0.070794754	0.89197528	74.186996	1	Ecublens (VD)	20140209	374	2530	0	-74.186996	0	0	1
1590	5636	22	1358	0.051546391	0.92194402	86.504997	1	Etoy	20140209	68	782	0	-86.504997	0	0	1
1591	5637	22	436	0.04587156	0.92889911	85.950996	1	Lavigny	20140209	31	279	0	-85.950996	1	0	0
1592	5638	22	1269	0.074862093	0.90543735	78.526001	1	Lonay	20140209	98	849	0	-78.526001	0	0	1
1593	5639	22	454	0.090308368	0.8634361	80.098	1	Lully (VD)	20140209	25	276	0	-80.098	0	0	1
1594	5640	22	379	0.063324541	0.91029024	81.463997	1	Lussy-sur-Morges	20140209	19	235	0	-81.463997	0	0	1
1595	5642	22	8595	0.059918556	0.91413611	77.300003	1	Morges	20140209	420	4405	0	-77.300003	0	0	1
1596	5643	22	2520	0.061507937	0.91388887	78.932999	1	Préverenges	20140209	160	1517	0	-78.932999	0	0	1
1597	5645	22	304	0.039473683	0.95394737	73.208	1	Romanel-sur-Morges	20140209	19	204	0	-73.208	0	0	1
1598	5646	22	2434	0.067378797	0.90838128	83.293999	1	Saint-Prex	20140209	139	1426	0	-83.293999	0	0	1
1599	5648	22	2009	0.080139376	0.88302636	76.056	1	Saint-Sulpice (VD)	20140209	132	1012	0	-76.056	0	0	1
1600	5649	22	1030	0.063106798	0.90970874	79.626999	1	Tolochenaz	20140209	53	524	0	-79.626999	0	0	1
1601	5650	22	104	0.03846154	0.92307693	81.323997	1	Vaux-sur-Morges	20140209	14	74	0	-81.323997	1	0	0
1602	5651	22	378	0.050264549	0.93121696	69.650002	1	Villars-Sainte-Croix	20140209	16	260	0	-69.650002	0	0	1
1603	5652	22	368	0.046195652	0.92663044	83.552002	1	Villars-sous-Yens	20140209	20	239	0	-83.552002	0	0	1
1604	5653	22	407	0.081081077	0.89926291	79.641998	1	Vufflens-le-Château	20140209	31	345	0	-79.641998	0	0	1
1605	5654	22	285	0.028070176	0.9649123	74.134003	1	Vullierens	20140209	22	182	0	-74.134003	1	0	0
1606	5655	22	689	0.05079826	0.93178517	85.722	1	Yens	20140209	49	459	0	-85.722	1	0	0
1607	5661	22	154	0.077922076	0.91558444	42.636002	1	Boulens	20140209	10	118	0	-42.636002	1	0	0
1608	5663	22	150	0.02	0.95999998	37.478001	1	Bussy-sur-Moudon	20140209	4	83	0	-37.478001	1	0	0
1609	5664	22	221	0.03167421	0.96380091	42.636002	1	Montanaire	20140209	123	885	0	-42.636002	NA	NA	NA
1610	5665	22	159	0.03773585	0.96226418	38.405998	1	Chavannes-sur-Moudon	20140209	9	88	0	-38.405998	1	0	0
1611	5669	22	204	0.049019609	0.94117647	32.021999	1	Curtilles	20140209	11	124	0	-32.021999	1	0	0
1612	5671	22	176	0.056818184	0.94318181	29.267	1	Dompierre (VD)	20140209	18	102	0	-29.267	1	0	0
1613	5673	22	206	0.029126214	0.95631069	39.908001	1	Hermenches	20140209	21	109	0	-39.908001	1	0	0
1614	5674	22	101	0.059405942	0.9207921	29.267	1	Lovatens	20140209	2	67	0	-29.267	1	0	0
1615	5675	22	1250	0.031199999	0.96160001	31.865999	1	Lucens	20140209	102	922	0	-31.865999	1	0	0
1616	5678	22	2213	0.046995029	0.93492997	37.472	1	Moudon	20140209	154	1027	0	-37.472	1	0	0
1617	5680	22	177	0.033898305	0.96045196	47.896	1	Ogens	20140209	9	118	0	-47.896	1	0	0
1618	5683	22	89	0.056179777	0.94382024	29.267	1	Prévonloup	20140209	0	59	0	-29.267	1	0	0
1619	5684	22	39	0.07692308	0.92307693	39.908001	1	Rossenges	20140209	1	27	0	-39.908001	1	0	0
1620	5688	22	81	0.098765433	0.86419755	37.472	1	Syens	20140209	10	43	0	-37.472	1	0	0
1621	5690	22	96	0.010416667	0.97916669	37.34	1	Villars-le-Comte	20140209	17	50	0	-37.34	1	0	0
1622	5692	22	332	0.039156627	0.94578314	42.374001	1	Vucherens	20140209	31	200	0	-42.374001	1	0	0
1623	5701	22	64	0.015625	0.953125	107.844	1	Arnex-sur-Nyon	20140209	9	77	0	-107.844	NA	NA	NA
1624	5702	22	1120	0.098214284	0.85178572	105.084	1	Arzier-Le Muids	20140209	85	710	0	-105.084	NA	NA	NA
1625	5703	22	539	0.096474953	0.87569571	106.062	1	Bassins	20140209	37	425	0	-106.062	NA	NA	NA
1626	5704	22	838	0.093078762	0.88186157	99.834999	1	Begnins	20140209	47	536	0	-99.834999	1	0	0
1627	5705	22	393	0.11450382	0.80152673	111.21	1	Bogis-Bossey	20140209	20	256	0	-111.21	NA	NA	NA
1628	5706	22	510	0.13137256	0.81372547	107.844	1	Borex	20140209	28	307	0	-107.844	NA	NA	NA
1629	5707	22	543	0.097605892	0.80847144	111.21	1	Chavannes-de-Bogis	20140209	40	292	0	-111.21	NA	NA	NA
1630	5708	22	254	0.12204725	0.82283467	117.693	1	Chavannes-des-Bois	20140209	10	226	0	-117.693	NA	NA	NA
1631	5709	22	637	0.097331241	0.86185241	107.116	1	Chéserex	20140209	47	411	0	-107.116	NA	NA	NA
1632	5710	22	233	0.090128757	0.85836911	99.193001	1	Coinsins	20140209	23	146	0	-99.193001	0	0	1
1633	5711	22	1307	0.11706197	0.7911247	113.194	1	Commugny	20140209	103	731	0	-113.194	NA	NA	NA
1634	5712	22	1150	0.10695652	0.83130437	114.976	1	Coppet	20140209	88	783	0	-114.976	NA	NA	NA
1635	5713	22	1170	0.093162395	0.83760685	109.54	1	Crans (VD)	20140209	77	669	0	-109.54	NA	NA	NA
1636	5714	22	444	0.081081077	0.88963962	109.708	1	Crassier	20140209	37	348	0	-109.708	NA	NA	NA
1637	5715	22	567	0.11640212	0.83421516	102.519	1	Duillier	20140209	27	364	0	-102.519	NA	NA	NA
1638	5716	22	527	0.081593931	0.86148006	106.392	1	Eysins	20140209	45	380	0	-106.392	NA	NA	NA
1639	5717	22	1219	0.10910583	0.81624281	113.461	1	Founex	20140209	69	806	0	-113.461	NA	NA	NA
1640	5718	22	939	0.1544196	0.79020232	103.264	1	Genolier	20140209	70	603	0	-103.264	NA	NA	NA
1641	5719	22	640	0.098437503	0.85312498	106.991	1	Gingins	20140209	30	385	0	-106.991	NA	NA	NA
1642	5720	22	514	0.12451362	0.82879376	103.951	1	Givrins	20140209	32	349	0	-103.951	NA	NA	NA
1643	5721	22	5262	0.091220066	0.86469024	100.387	1	Gland	20140209	384	3058	0	-100.387	NA	NA	NA
1644	5722	22	196	0.06122449	0.91326529	105.109	1	Grens	20140209	19	127	0	-105.109	NA	NA	NA
1645	5723	22	833	0.084033616	0.84753901	114.694	1	Mies	20140209	62	470	0	-114.694	NA	NA	NA
1646	5724	22	8592	0.085661083	0.86906427	107.227	1	Nyon	20140209	560	4855	0	-107.227	NA	NA	NA
1647	5725	22	1857	0.10716209	0.85298872	104.006	1	Prangins	20140209	130	1250	0	-104.006	NA	NA	NA
1648	5726	22	567	0.084656082	0.87830687	111.289	1	La Rippe	20140209	32	322	0	-111.289	NA	NA	NA
1649	5727	22	991	0.060544904	0.91422808	116.528	1	Saint-Cergue	20140209	88	554	0	-116.528	NA	NA	NA
1650	5728	22	244	0.065573767	0.9057377	105.109	1	Signy-Avenex	20140209	13	169	0	-105.109	NA	NA	NA
1651	5729	22	684	0.13450292	0.80116957	114.694	1	Tannay	20140209	35	464	0	-114.694	NA	NA	NA
1652	5730	22	674	0.11127596	0.84421366	106.303	1	Trélex	20140209	53	475	0	-106.303	NA	NA	NA
1653	5731	22	602	0.1013289	0.84385383	101.051	1	Le Vaud	20140209	63	423	0	-101.051	NA	NA	NA
1654	5732	22	425	0.08705882	0.86588234	99.193001	1	Vich	20140209	32	247	0	-99.193001	0	0	1
1655	5741	22	160	0.018750001	0.97500002	58.789001	1	L'Abergement	20140209	13	98	0	-58.789001	1	0	0
1656	5742	22	167	0.011976048	0.98802394	57.810001	1	Agiez	20140209	17	104	0	-57.810001	1	0	0
1657	5743	22	400	0.025	0.97000003	58.824001	1	Arnex-sur-Orbe	20140209	17	257	0	-58.824001	1	0	0
1658	5744	22	615	0.02601626	0.95772356	65.362999	1	Ballaigues	20140209	65	320	0	-65.362999	1	0	0
1659	5745	22	609	0.037766829	0.95566505	55.062	1	Baulmes	20140209	40	381	0	-55.062	1	0	0
1660	5746	22	511	0.05479452	0.93933463	54.944	1	Bavois	20140209	35	278	0	-54.944	1	0	0
1661	5747	22	125	0.032000002	0.95999998	59.544998	1	Bofflens	20140209	5	77	0	-59.544998	1	0	0
1662	5748	22	151	0.019867551	0.97350991	62.419998	1	Bretonnières	20140209	17	96	0	-62.419998	1	0	0
1663	5749	22	1812	0.045253862	0.93432671	53.153999	1	Chavornay	20140209	170	1276	0	-53.153999	1	0	0
1664	5750	22	117	0.017094018	0.97435898	59.035	1	Les Clées	20140209	10	81	0	-59.035	1	0	0
1665	5752	22	203	0.014778325	0.97044337	61.792	1	Croy	20140209	19	119	0	-61.792	1	0	0
1666	5754	22	180	0.027777778	0.94999999	64.973999	1	Juriens	20140209	13	133	0	-64.973999	1	0	0
1667	5755	22	248	0.036290321	0.93548387	59.398998	1	Lignerolle	20140209	29	118	0	-59.398998	1	0	0
1668	5756	22	280	0.010714286	0.97857141	56.132	1	Montcherand	20140209	18	165	0	-56.132	1	0	0
1669	5757	22	2912	0.041895606	0.94299453	55.34	1	Orbe	20140209	214	1648	0	-55.34	1	0	0
1670	5758	22	98	0.05102041	0.93877554	68.546997	1	La Praz	20140209	5	73	0	-68.546997	1	0	0
1671	5759	22	166	0.024096385	0.96385545	65.524002	1	Premier	20140209	6	97	0	-65.524002	1	0	0
1672	5760	22	330	0.015151516	0.9757576	54.659	1	Rances	20140209	13	187	0	-54.659	1	0	0
1673	5761	22	315	0.057142857	0.92380953	63.009998	1	Romainmôtier-Envy	20140209	24	202	0	-63.009998	1	0	0
1674	5762	22	75	0.013333334	0.97333336	58.789001	1	Sergey	20140209	8	51	0	-58.789001	1	0	0
1675	5763	22	329	0.02431611	0.95744681	54.900002	1	Valeyres-sous-Rances	20140209	27	209	0	-54.900002	1	0	0
1676	5764	22	1934	0.031023785	0.9539814	68.003998	1	Vallorbe	20140209	130	980	0	-68.003998	1	0	0
1677	5765	22	330	0.039393939	0.94848484	70.226997	1	Vaulion	20140209	14	203	0	-70.226997	1	0	0
1678	5766	22	257	0.019455252	0.95719844	52.602001	1	Vuiteboeuf	20140209	19	172	0	-52.602001	1	0	0
1679	5782	22	560	0.048214287	0.93035716	44.157001	1	Jorat-Mézières	20140209	69	958	0	-44.157001	NA	NA	NA
1680	5785	22	311	0.048231512	0.94533759	46.330002	1	Corcelles-le-Jorat	20140209	27	179	0	-46.330002	1	0	0
1681	5790	22	296	0.047297299	0.93243241	39.448002	1	Maracon	20140209	30	179	0	-39.448002	1	0	0
1682	5792	22	259	0.034749035	0.95752895	47.756001	1	Montpreveyres	20140209	13	155	0	-47.756001	0	0	1
1683	5798	22	245	0.040816326	0.94693875	45.105999	1	Ropraz	20140209	16	143	0	-45.105999	1	0	0
1684	5799	22	1103	0.070716232	0.90480506	47.527	1	Servion	20140209	65	676	0	-47.527	0	0	1
1685	5803	22	317	0.037854891	0.94006312	43.028	1	Vulliens	20140209	21	182	0	-43.028	1	0	0
1686	5804	22	824	0.048543688	0.940534	44.481998	1	Jorat-Menthue	20140209	67	519	0	-44.481998	NA	NA	NA
1687	5805	22	2665	0.045403376	0.94521576	42.695	1	Oron	20140209	256	1652	0	-42.695	NA	NA	NA
1688	5812	22	79	0.037974682	0.94936711	35.603001	1	Champtauroz	20140209	10	47	0	-35.603001	1	0	0
1689	5813	22	271	0.084870845	0.91143912	20.120001	1	Chevroux	20140209	20	163	0	-20.120001	1	0	0
1690	5816	22	1180	0.06779661	0.92372882	14.645	1	Corcelles-près-Payerne	20140209	95	690	0	-14.645	1	0	0
1691	5817	22	561	0.04812834	0.94474155	17.503	1	Grandcour	20140209	39	315	0	-17.503	1	0	0
1692	5819	22	189	0.047619049	0.95238096	26.43	1	Henniez	20140209	13	70	0	-26.43	1	0	0
1693	5821	22	197	0.10659899	0.88324875	15.051	1	Missy	20140209	17	132	0	-15.051	1	0	0
1694	5822	22	4465	0.053079508	0.93617022	18.322001	1	Payerne	20140209	311	2172	0	-18.322001	1	0	0
1695	5827	22	173	0.12138728	0.8786127	22.246	1	Trey	20140209	8	110	0	-22.246	1	0	0
1696	5828	22	84	0.035714287	0.94047618	33.909	1	Treytorrens (Payerne)	20140209	6	50	0	-33.909	1	0	0
1697	5830	22	284	0.059859157	0.9366197	27.791	1	Villarzel	20140209	19	152	0	-27.791	1	0	0
1698	5831	22	1738	0.037399311	0.95397007	25.257999	1	Valbroye	20140209	113	910	0	-25.257999	NA	NA	NA
1699	5841	22	2024	0.046442688	0.93972331	13.715	1	Château-d'Oex	20140209	134	922	0	-13.715	1	0	0
1700	5842	22	354	0.059322033	0.92372882	17.360001	1	Rossinière	20140209	17	159	0	-17.360001	1	0	0
1701	5843	22	631	0.19809826	0.78922343	5.5219998	1	Rougemont	20140209	38	235	0	-5.5219998	1	0	0
1702	5851	22	250	0.048	0.94800001	87.073997	1	Allaman	20140209	8	150	0	-87.073997	1	0	0
1703	5852	22	221	0.085972853	0.88235295	96.169998	1	Bursinel	20140209	17	122	0	-96.169998	1	0	0
1704	5853	22	361	0.069252081	0.90304708	95.185997	1	Bursins	20140209	23	289	0	-95.185997	1	0	0
1705	5854	22	216	0.097222224	0.8611111	99.834999	1	Burtigny	20140209	29	118	0	-99.834999	1	0	0
1706	5855	22	234	0.11111111	0.83333331	96.169998	1	Dully	20140209	15	145	0	-96.169998	0	0	1
1707	5856	22	298	0.087248325	0.87583894	96.721001	1	Essertines-sur-Rolle	20140209	31	211	0	-96.721001	1	0	0
1708	5857	22	505	0.08316832	0.89306933	94.764	1	Gilly	20140209	40	347	0	-94.764	1	0	0
1709	5858	22	196	0.056122448	0.92346936	96.241997	1	Luins	20140209	20	153	0	-96.241997	1	0	0
1710	5859	22	1137	0.08355321	0.88830256	92.179001	1	Mont-sur-Rolle	20140209	89	711	0	-92.179001	1	0	0
1711	5860	22	719	0.061196107	0.9109875	89.619003	1	Perroy	20140209	53	420	0	-89.619003	1	0	0
1712	5861	22	2135	0.059016392	0.90585482	92.575996	1	Rolle	20140209	162	1257	0	-92.575996	1	0	0
1713	5862	22	132	0.030303031	0.93181819	92.575996	1	Tartegnin	20140209	8	94	0	-92.575996	1	0	0
1714	5863	22	183	0.10928962	0.85245901	96.241997	1	Vinzel	20140209	17	115	0	-96.241997	1	0	0
1715	5871	22	933	0.025723472	0.96355844	80.005997	1	L'Abbaye	20140209	103	444	0	-80.005997	1	0	0
1716	5872	22	2776	0.030979827	0.95425069	91.297997	1	Le Chenit	20140209	197	1261	0	-91.297997	1	0	0
1717	5873	22	560	0.044642858	0.9392857	82.071999	1	Le Lieu	20140209	65	287	0	-82.071999	1	0	0
1718	5881	22	3154	0.10589727	0.87159163	50.435001	1	Blonay - Saint-Légier	20140209	456	3789	0	-50.435001	NA	NA	NA
1719	5882	22	1693	0.091553457	0.88481987	49.875	1	Chardonne	20140209	116	1018	0	-49.875	0	0	1
1720	5883	22	1487	0.085406862	0.88769335	51.733002	1	Corseaux	20140209	116	801	0	-51.733002	0	0	1
1721	5884	22	1922	0.075442247	0.89698231	50.915001	1	Corsier-sur-Vevey	20140209	120	948	0	-50.915001	0	0	1
1722	5885	22	928	0.11099138	0.86314654	49.112	1	Jongny	20140209	64	527	0	-49.112	0	0	1
1723	5886	22	11771	0.089032367	0.87843007	57.27	1	Montreux	20140209	730	5375	0	-57.27	0	1	0
1724	5889	22	6637	0.075485915	0.89558536	51.77	1	La Tour-de-Peilz	20140209	487	3444	0	-51.77	0	0	1
1725	5890	22	8278	0.060038656	0.9095192	51.655998	1	Vevey	20140209	545	4014	0	-51.655998	0	1	0
1726	5891	22	586	0.097269624	0.87542665	57.27	1	Veytaux	20140209	24	241	0	-57.27	0	0	1
1727	5902	22	181	0.005524862	0.97237569	44.294998	1	Belmont-sur-Yverdon	20140209	9	117	0	-44.294998	1	0	0
1728	5903	22	132	0.06818182	0.93181819	51.32	1	Bioley-Magnoux	20140209	15	89	0	-51.32	1	0	0
1729	5904	22	385	0.05974026	0.92987013	46.945999	1	Chamblon	20140209	32	205	0	-46.945999	0	0	1
1730	5905	22	335	0.035820894	0.94626868	50.183998	1	Champvent	20140209	21	200	0	-50.183998	1	0	0
1731	5907	22	172	0.05232558	0.93604654	35.792999	1	Chavannes-le-Chêne	20140209	6	85	0	-35.792999	1	0	0
1732	5908	22	78	0.051282052	0.94871795	35.792999	1	Chêne-Pâquier	20140209	3	62	0	-35.792999	1	0	0
1733	5909	22	416	0.045673076	0.9375	44.995998	1	Cheseaux-Noréaz	20140209	31	268	0	-44.995998	0	0	1
1734	5910	22	238	0.008403362	0.98319328	48.341	1	Cronay	20140209	16	150	0	-48.341	1	0	0
1735	5911	22	131	0.007633588	0.99236643	39.990002	1	Cuarny	20140209	18	72	0	-39.990002	1	0	0
1736	5912	22	100	0.02	0.98000002	40.577	1	Démoret	20140209	7	69	0	-40.577	1	0	0
1737	5913	22	454	0.059471365	0.938326	51.32	1	Donneloye	20140209	33	280	0	-51.32	1	0	0
1738	5914	22	219	0.04109589	0.94520545	46.293999	1	Ependes (VD)	20140209	14	125	0	-46.293999	1	0	0
1739	5919	22	304	0.046052631	0.94407892	51.625	1	Mathod	20140209	24	223	0	-51.625	1	0	0
1740	5921	22	136	0.051470589	0.94117647	40.577	1	Molondin	20140209	18	90	0	-40.577	1	0	0
1741	5922	22	400	0.050000001	0.92750001	47.058998	1	Montagny-près-Yverdon	20140209	32	237	0	-47.058998	0	0	1
1742	5923	22	117	0.05982906	0.94017094	53.183998	1	Oppens	20140209	11	73	0	-53.183998	1	0	0
1743	5924	22	152	0.046052631	0.94078946	49.728001	1	Orges	20140209	13	101	0	-49.728001	1	0	0
1744	5925	22	143	0.020979021	0.96503496	53.183998	1	Orzens	20140209	14	87	0	-53.183998	1	0	0
1745	5926	22	443	0.024830699	0.9548533	45.879002	1	Pomy	20140209	32	277	0	-45.879002	1	0	0
1746	5928	22	93	0.021505376	0.97849464	35.418999	1	Rovray	20140209	10	78	0	-35.418999	1	0	0
1747	5929	22	247	0.07692308	0.91902834	49.044998	1	Suchy	20140209	15	193	0	-49.044998	1	0	0
1748	5930	22	130	0.023076924	0.96153843	49.973999	1	Suscévaz	20140209	6	93	0	-49.973999	1	0	0
1749	5931	22	310	0.032258064	0.95483869	46.945999	1	Treycovagnes	20140209	11	211	0	-46.945999	0	0	1
1750	5932	22	132	0.015151516	0.9848485	48.971001	1	Ursins	20140209	7	86	0	-48.971001	1	0	0
1751	5933	22	382	0.02617801	0.96335077	47.575001	1	Valeyres-sous-Montagny	20140209	27	230	0	-47.575001	0	0	1
1752	5934	22	146	0.01369863	0.97260273	48.971001	1	Valeyres-sous-Ursins	20140209	35	94	0	-48.971001	1	0	0
1753	5935	22	34	0	0.97058821	39.990002	1	Villars-Epeney	20140209	9	37	0	-39.990002	1	0	0
1754	5937	22	67	0.1641791	0.77611941	48.507999	1	Vugelles-La Mothe	20140209	2	44	0	-48.507999	1	0	0
1755	5938	22	13902	0.03423968	0.94446844	44.995998	1	Yverdon-les-Bains	20140209	1025	6848	0	-44.995998	0	1	0
1756	5939	22	1590	0.054088049	0.9308176	35.127998	1	Yvonand	20140209	85	1045	0	-35.127998	1	0	0
1757	6002	23	8457	0.96854675	0.018209767	38.001999	0	Brig-Glis	20140209	2226	2840	1	38.001999	0	1	0
1758	6004	23	304	0.99013156	0.006578947	32.105	0	Eggerberg	20140209	91	70	1	32.105	0	0	1
1759	6007	23	5696	0.97436798	0.011235955	39.466999	0	Naters	20140209	1905	2104	1	39.466999	0	0	1
1760	6008	23	1215	0.97613168	0.012345679	41.092999	0	Ried-Brig	20140209	412	463	1	41.092999	0	0	1
1761	6009	23	253	0.96442688	0.015810277	60.042999	0	Simplon	20140209	88	67	1	60.042999	1	0	0
1762	6010	23	576	0.9826389	0.010416667	42.181	0	Termen	20140209	164	239	1	42.181	0	0	1
1763	6011	23	59	0.91525424	0.016949153	60.042999	0	Zwischbergen	20140209	24	17	1	60.042999	1	0	0
1764	6021	23	1287	0.034188036	0.95648795	32.814999	1	Ardon	20140209	165	755	0	-32.814999	0	0	1
1765	6022	23	1901	0.026301946	0.96475542	38.487	1	Chamoson	20140209	345	1111	0	-38.487	1	0	0
1766	6023	23	4453	0.028070964	0.9595778	30.159	1	Conthey	20140209	699	2313	0	-30.159	0	0	1
1767	6024	23	4104	0.034113061	0.95833331	29.58	1	Nendaz	20140209	528	1977	0	-29.58	1	0	0
1768	6025	23	2463	0.043036945	0.93544459	30.112	1	Vétroz	20140209	472	1520	0	-30.112	0	0	1
1769	6031	23	4226	0.02437293	0.95740652	74.709999	1	Val de Bagnes	20140209	705	2509	0	-74.709999	NA	NA	NA
1770	6032	23	141	0.014184397	0.98581558	79.459999	1	Bourg-Saint-Pierre	20140209	26	82	0	-79.459999	1	0	0
1771	6033	23	504	0.007936508	0.98809522	74.325996	1	Liddes	20140209	105	244	0	-74.325996	1	0	0
1772	6034	23	1962	0.013761468	0.9831804	66.778999	1	Orsières	20140209	477	975	0	-66.778999	1	0	0
1773	6035	23	607	0.009884679	0.9868204	60.966999	1	Sembrancher	20140209	144	247	0	-60.966999	1	0	0
1774	6052	23	284	0.98591548	0.01056338	64.017998	0	Bellwald	20140209	69	110	1	64.017998	1	0	0
1775	6054	23	133	0.97744364	0.007518797	65.335999	0	Binn	20140209	25	34	1	65.335999	1	0	0
1776	6055	23	66	1	0	62.761002	0	Goms	20140209	258	296	1	62.761002	NA	NA	NA
1777	6056	23	415	0.98554218	0.004819277	57.769001	0	Ernen	20140209	87	149	1	57.769001	1	0	0
1778	6057	23	700	0.99285716	0.007142857	56.240002	0	Fiesch	20140209	163	227	1	56.240002	1	0	0
1779	6058	23	198	0.98989898	0.005050505	56.240002	0	Fieschertal	20140209	64	83	1	56.240002	1	0	0
1780	6061	23	228	0.99122804	0	54.299999	0	Lax	20140209	59	63	1	54.299999	1	0	0
1781	6076	23	522	0.99042147	0.001915709	76.925003	0	Obergoms	20140209	120	138	1	76.925003	NA	NA	NA
1782	6082	23	2340	0.026923077	0.96239316	24.618999	1	Ayent	20140209	341	1369	0	-24.618999	1	0	0
1783	6083	23	1168	0.010273973	0.98030823	43.645	1	Evolène	20140209	224	735	0	-43.645	1	0	0
1784	6084	23	1071	0.015873017	0.97759104	33.912998	1	Hérémence	20140209	253	543	0	-33.912998	1	0	0
1785	6087	23	748	0.006684492	0.99064171	37.580002	1	Saint-Martin (VS)	20140209	171	347	0	-37.580002	1	0	0
1786	6089	23	947	0.03379092	0.95564944	26.641001	1	Vex	20140209	183	555	0	-26.641001	0	0	1
1787	6090	23	624	0.044871796	0.94391024	32.646999	1	Mont-Noble	20140209	108	380	0	-32.646999	NA	NA	NA
1788	6101	23	543	0.98526704	0.007366483	12.622	0	Agarn	20140209	142	228	1	12.622	1	0	0
1789	6102	23	188	0.99468082	0	21.950001	0	Albinen	20140209	62	77	1	21.950001	1	0	0
1790	6104	23	137	1	0	20.818001	0	Ergisch	20140209	79	53	1	20.818001	1	0	0
1791	6109	23	70	0.9285714	0.042857144	8.21	0	Inden	20140209	22	31	1	8.21	1	0	0
1792	6110	23	2527	0.9802137	0.012663237	8.21	0	Leuk	20140209	760	983	1	8.21	1	0	0
1793	6111	23	920	0.94130433	0.042391304	26.048	0	Leukerbad	20140209	181	230	1	26.048	1	0	0
1794	6112	23	94	1	0	20.538	0	Oberems	20140209	19	32	1	20.538	1	0	0
1795	6113	23	951	0.90431124	0.088328078	4.237	0	Salgesch	20140209	339	364	1	4.237	1	0	0
1796	6114	23	698	0.98710603	0.010028653	15.275	0	Turtmann-Unterems	20140209	246	293	1	15.275	NA	NA	NA
1797	6116	23	490	0.97959185	0.01632653	8.21	0	Varen	20140209	116	173	1	8.21	1	0	0
1798	6117	23	315	0.99365079	0.003174603	19.723	0	Guttet-Feschel	20140209	75	123	1	19.723	1	0	0
1799	6118	23	1316	0.98784196	0.006079027	20.396999	0	Gampel-Bratsch	20140209	477	530	1	20.396999	NA	NA	NA
1800	6131	23	546	0.003663004	0.99450547	55.27	1	Bovernier	20140209	76	310	0	-55.27	1	0	0
1801	6133	23	3685	0.011940299	0.98127544	44.629002	1	Fully	20140209	910	2285	0	-44.629002	1	0	0
1802	6134	23	757	0.002642008	0.99735796	46.918999	1	Isérables	20140209	131	325	0	-46.918999	1	0	0
1803	6135	23	1609	0.016159104	0.97513986	36.608002	1	Leytron	20140209	337	1033	0	-36.608002	1	0	0
1804	6136	23	8623	0.020758437	0.9608025	49.094002	1	Martigny	20140209	1320	5096	0	-49.094002	0	0	0
1805	6137	23	1282	0.023400936	0.96645868	51.652	1	Martigny-Combe	20140209	247	705	0	-51.652	1	0	0
1806	6139	23	1522	0.0282523	0.95532197	35.77	1	Riddes	20140209	277	768	0	-35.77	1	0	0
1807	6140	23	1009	0.024777006	0.96134788	39.009998	1	Saillon	20140209	228	713	0	-39.009998	1	0	0
1808	6141	23	2186	0.023330284	0.95882893	39.122002	1	Saxon	20140209	459	1370	0	-39.122002	1	0	0
1809	6142	23	87	0.022988506	0.9770115	66.206001	1	Trient	20140209	13	68	0	-66.206001	1	0	0
1810	6151	23	763	0.030144168	0.95019656	53.995998	1	Champéry	20140209	103	393	0	-53.995998	1	0	0
1811	6152	23	3534	0.035370685	0.94595361	39.512001	1	Collombey-Muraz	20140209	490	2141	0	-39.512001	0	0	1
1812	6153	23	8284	0.03078223	0.95195556	41.800999	1	Monthey	20140209	1094	4301	0	-41.800999	0	1	0
1813	6154	23	1417	0.053634439	0.93083978	47.547001	1	Port-Valais	20140209	273	898	0	-47.547001	1	0	0
1814	6155	23	500	0.061999999	0.92199999	51.911999	1	Saint-Gingolph	20140209	63	283	0	-51.911999	1	0	0
1815	6156	23	2596	0.027734976	0.96379048	45.931999	1	Troistorrents	20140209	403	1461	0	-45.931999	0	0	1
1816	6157	23	1052	0.020912547	0.96673006	60.016998	1	Val-d'Illiez	20140209	201	570	0	-60.016998	1	0	0
1817	6158	23	1110	0.044144142	0.94234234	37.740002	1	Vionnaz	20140209	174	704	0	-37.740002	1	0	0
1818	6159	23	1817	0.050082553	0.92955422	58.459	1	Vouvry	20140209	257	957	0	-58.459	1	0	0
1819	6171	23	370	0.98378378	0.010810811	52.151001	0	Bettmeralp	20140209	80	77	1	52.151001	NA	NA	NA
1820	6172	23	31	1	0	45.658001	0	Bister	20140209	9	7	1	45.658001	1	0	0
1821	6173	23	535	0.98504674	0.009345794	41.698002	0	Bitsch	20140209	166	222	1	41.698002	0	0	1
1822	6177	23	367	0.99182564	0.005449591	51.612	0	Grengiols	20140209	89	69	1	51.612	1	0	0
1823	6181	23	398	0.99246234	0.002512563	56.667999	0	Riederalp	20140209	72	130	1	56.667999	1	0	0
1824	6191	23	509	0.99214143	0.00589391	30.372	0	Ausserberg	20140209	182	180	1	30.372	1	0	0
1825	6192	23	245	0.99591839	0	37.792999	0	Blatten	20140209	76	76	1	37.792999	1	0	0
1826	6193	23	539	0.9888683	0.009276438	30.688	0	Bürchen	20140209	160	189	1	30.688	1	0	0
1827	6194	23	397	0.99496222	0.002518892	24.639999	0	Eischoll	20140209	106	96	1	24.639999	1	0	0
1828	6195	23	236	0.99576271	0	31.921	0	Ferden	20140209	58	63	1	31.921	1	0	0
1829	6197	23	299	0.98996657	0.010033445	29.455	0	Kippel	20140209	89	85	1	29.455	1	0	0
1830	6198	23	448	0.97991073	0.013392857	22.037001	0	Niedergesteln	20140209	154	169	1	22.037001	1	0	0
1831	6199	23	1241	0.97743756	0.016116036	22.037001	0	Raron	20140209	342	416	1	22.037001	1	0	0
1832	6201	23	341	0.98533726	0.005865103	28.392	0	Unterbäch	20140209	70	103	1	28.392	1	0	0
1833	6202	23	389	1	0	34.408001	0	Wiler (Lötschen)	20140209	112	100	1	34.408001	1	0	0
1834	6203	23	501	0.98203593	0.00998004	45.658001	0	Mörel-Filet	20140209	142	183	1	45.658001	NA	NA	NA
1835	6204	23	1209	0.98428452	0.004135649	20.037001	0	Steg-Hohtenn	20140209	350	416	1	20.037001	NA	NA	NA
1836	6211	23	352	0.022727273	0.96306819	53.603001	1	Collonges	20140209	51	228	0	-53.603001	1	0	0
1837	6212	23	428	0.004672897	0.98598129	53.855	1	Dorénaz	20140209	90	247	0	-53.855	1	0	0
1838	6213	23	658	0.016717326	0.96808511	52.665001	1	Evionnaz	20140209	130	355	0	-52.665001	1	0	0
1839	6214	23	245	0.01632653	0.97551018	71.399002	1	Finhaut	20140209	26	143	0	-71.399002	1	0	0
1840	6215	23	889	0.024746906	0.96850395	45.882999	1	Massongex	20140209	135	517	0	-45.882999	0	0	1
1841	6217	23	2323	0.03400775	0.95221698	56.146999	1	Saint-Maurice	20140209	363	1208	0	-56.146999	1	0	0
1842	6218	23	776	0.028350515	0.95876288	56.238998	1	Salvan	20140209	117	470	0	-56.238998	1	0	0
1843	6219	23	1050	0.02	0.96380955	53.772999	1	Vernayaz	20140209	135	547	0	-53.772999	1	0	0
1844	6220	23	333	0.009009009	0.98498499	51.428001	1	Vérossaz	20140209	54	268	0	-51.428001	1	0	0
1845	6232	23	1865	0.050402146	0.9378016	8.9829998	1	Chalais	20140209	337	1045	0	-8.9829998	0	0	1
1846	6234	23	1689	0.040852576	0.93250442	13.748	1	Crans-Montana	20140209	843	2564	0	-13.748	NA	NA	NA
1847	6235	23	820	0.11219512	0.8695122	4.9390001	1	Chippis	20140209	101	385	0	-4.9390001	0	0	1
1848	6238	23	1336	0.037425149	0.95059878	15.233	1	Grône	20140209	202	713	0	-15.233	0	0	1
1849	6239	23	306	0.055555556	0.92156863	17.236	1	Icogne	20140209	55	175	0	-17.236	1	0	0
1850	6240	23	2119	0.043888628	0.93345916	15.155	1	Lens	20140209	377	1098	0	-15.155	1	0	0
1851	6241	23	644	0.083850935	0.89751554	4.9219999	1	Noble-Contrée	20140209	450	1537	0	-4.9219999	NA	NA	NA
1852	6246	23	1368	0.030701755	0.9590643	16.469	1	Saint-Léonard	20140209	217	780	0	-16.469	0	0	1
1853	6248	23	9037	0.1699679	0.80922872	6.8930001	1	Sierre	20140209	1351	4305	0	-6.8930001	0	1	0
1854	6252	23	1411	0.041814316	0.94472003	17.238001	1	Anniviers	20140209	247	907	0	-17.238001	NA	NA	NA
1855	6261	23	584	0.059931505	0.92636985	30.167999	1	Arbaz	20140209	112	378	0	-30.167999	0	0	1
1856	6263	23	1673	0.049013749	0.93544531	26.464001	1	Grimisuat	20140209	273	1097	0	-26.464001	0	0	1
1857	6265	23	4126	0.037566651	0.95491999	28.091999	1	Savièse	20140209	752	2598	0	-28.091999	0	0	1
1858	6266	23	17011	0.075598143	0.90523779	24.431	1	Sion	20140209	2747	9150	0	-24.431	0	1	0
1859	6267	23	349	0.020057306	0.96561605	32.749001	1	Veysonnaz	20140209	49	155	0	-32.749001	1	0	0
1860	6281	23	770	0.98831171	0.006493507	29.545	0	Baltschieder	20140209	232	288	1	29.545	0	0	1
1861	6282	23	171	0.99415207	0	36.113998	0	Eisten	20140209	42	52	1	36.113998	1	0	0
1862	6283	23	278	0.99280578	0.003597122	44.576	0	Embd	20140209	78	55	1	44.576	1	0	0
1863	6285	23	965	0.9906736	0.003108808	52.630001	0	Grächen	20140209	258	268	1	52.630001	1	0	0
1864	6286	23	472	0.99576271	0.002118644	31.809	0	Lalden	20140209	185	138	1	31.809	0	0	1
1865	6287	23	260	0.98846155	0	55.251999	0	Randa	20140209	104	69	1	55.251999	1	0	0
1866	6288	23	296	0.99662161	0.003378379	55.323002	0	Saas-Almagell	20140209	56	125	1	55.323002	1	0	0
1867	6289	23	314	0.99681526	0.003184713	48.393002	0	Saas-Balen	20140209	141	60	1	48.393002	1	0	0
1868	6290	23	962	0.975052	0.013513514	55.030998	0	Saas-Fee	20140209	230	328	1	55.030998	1	0	0
1869	6291	23	840	0.98928571	0.001190476	51.585999	0	Saas-Grund	20140209	294	147	1	51.585999	1	0	0
1870	6292	23	1757	0.98918611	0.003414912	52.035999	0	St. Niklaus	20140209	506	395	1	52.035999	1	0	0
1871	6293	23	878	0.99316627	0.004555809	36.113998	0	Stalden (VS)	20140209	292	271	1	36.113998	1	0	0
1872	6294	23	427	0.99297422	0.00234192	40.362	0	Staldenried	20140209	133	157	1	40.362	1	0	0
1873	6295	23	494	0.97773278	0.006072875	58.925999	0	Täsch	20140209	135	113	1	58.925999	1	0	0
1874	6296	23	393	1	0	44.455002	0	Törbel	20140209	156	68	1	44.455002	1	0	0
1875	6297	23	4585	0.97295529	0.014394766	29.395	0	Visp	20140209	1206	1477	1	29.395	0	1	0
1876	6298	23	1094	0.9926874	0.00274223	39.067001	0	Visperterminen	20140209	295	352	1	39.067001	1	0	0
1877	6299	23	185	0.97297299	0.005405406	38.443001	0	Zeneggen	20140209	42	72	1	38.443001	0	0	1
1878	6300	23	3007	0.9431327	0.036248755	65.156998	0	Zermatt	20140209	632	835	1	65.156998	1	0	0
1879	6404	24	3397	0.056814838	0.92257875	22.211	1	Boudry	20140209	249	1440	0	-22.211	0	0	1
1880	6408	24	2827	0.051291123	0.92783868	20.226999	1	Cortaillod	20140209	284	1361	0	-20.226999	0	0	1
1881	6413	24	723	0.058091287	0.92807746	20.899	1	Rochefort	20140209	71	505	0	-20.899	0	0	1
1882	6421	24	22770	0.033465087	0.94396138	31.719	1	La Chaux-de-Fonds	20140209	1771	9534	0	-31.719	0	1	0
1883	6422	24	151	0.066225164	0.92715234	40.032001	1	Les Planchettes	20140209	15	82	0	-40.032001	1	0	0
1884	6423	24	789	0.029150823	0.95437264	33.889999	1	La Sagne	20140209	82	360	0	-33.889999	1	0	0
1885	6432	24	493	0.038539555	0.95537525	43.417	1	La Brévine	20140209	85	228	0	-43.417	1	0	0
1886	6433	24	196	0.010204081	0.98979592	30.055	1	Brot-Plamboz	20140209	28	93	0	-30.055	1	0	0
1887	6434	24	234	0.034188036	0.96581197	39.945	1	Le Cerneux-Péquignot	20140209	27	131	0	-39.945	1	0	0
1888	6435	24	311	0.012861736	0.98070741	34.705002	1	La Chaux-du-Milieu	20140209	37	194	0	-34.705002	1	0	0
1889	6436	24	6568	0.027557855	0.95036542	38.120998	1	Le Locle	20140209	635	3149	0	-38.120998	0	1	0
1890	6437	24	945	0.04021164	0.95238096	30.910999	1	Les Ponts-de-Martel	20140209	162	411	0	-30.910999	1	0	0
1891	6451	24	971	0.069001026	0.90937179	5.6329999	1	Cornaux	20140209	114	468	0	-5.6329999	0	0	1
1892	6452	24	1046	0.074569792	0.90248567	7.152	1	Cressier (NE)	20140209	121	555	0	-7.152	1	0	0
1893	6453	24	217	0.092165902	0.89861751	9.1350002	1	Enges	20140209	25	96	0	-9.1350002	1	0	0
1894	6454	24	1698	0.081272088	0.89517081	6.664	1	Hauterive (NE)	20140209	137	840	0	-6.664	0	0	1
1895	6455	24	2897	0.099068001	0.87953055	4.4860001	1	Le Landeron	20140209	289	1330	0	-4.4860001	1	0	0
1896	6456	24	654	0.056574922	0.93119264	9.5679998	1	Lignières	20140209	74	289	0	-9.5679998	1	0	0
1897	6458	24	19965	0.078437269	0.88434762	11.629	1	Neuchâtel	20140209	2150	12215	0	-11.629	0	1	0
1898	6459	24	2064	0.098837212	0.87451553	7.1259999	1	Saint-Blaise	20140209	208	1109	0	-7.1259999	0	0	1
1899	6461	24	2572	0.096034214	0.87325037	5.1810002	1	La Tène	20140209	272	1356	0	-5.1810002	NA	NA	NA
1900	6504	24	424	0.047169812	0.9504717	52.153	1	La Côte-aux-Fées	20140209	75	170	0	-52.153	1	0	0
1901	6511	24	507	0.05719921	0.92702168	50.452	1	Les Verrières	20140209	48	245	0	-50.452	1	0	0
1902	6512	24	7094	0.036368761	0.95066255	39.755001	1	Val-de-Travers	20140209	690	2975	0	-39.755001	NA	NA	NA
1903	6601	25	457	0.041575491	0.91903722	136.218	1	Aire-la-Ville	20140209	57	385	0	-136.218	NA	NA	NA
1904	6602	25	1158	0.047495682	0.91882557	139.411	1	Anières	20140209	104	729	0	-139.411	NA	NA	NA
1905	6603	25	1095	0.031963471	0.94337898	139.465	1	Avully	20140209	61	574	0	-139.465	NA	NA	NA
1906	6604	25	800	0.052499998	0.92374998	139.73801	1	Avusy	20140209	47	564	0	-139.73801	NA	NA	NA
1907	6605	25	1278	0.028169014	0.94366199	138.76601	1	Bardonnex	20140209	115	804	0	-138.76601	NA	NA	NA
1908	6606	25	856	0.071261682	0.86915886	126.69	1	Bellevue	20140209	130	713	0	-126.69	NA	NA	NA
1909	6607	25	5996	0.050033357	0.92161441	133.05499	1	Bernex	20140209	446	3257	0	-133.05499	NA	NA	NA
1910	6608	25	9270	0.046386193	0.90938509	139.214	1	Carouge (GE)	20140209	670	5219	0	-139.214	NA	NA	NA
1911	6609	25	482	0.0373444	0.93153524	138.119	1	Cartigny	20140209	39	352	0	-138.119	NA	NA	NA
1912	6610	25	377	0.074270554	0.8832891	115.558	1	Céligny	20140209	32	185	0	-115.558	NA	NA	NA
1913	6611	25	556	0.035971224	0.93525177	142.104	1	Chancy	20140209	64	356	0	-142.104	NA	NA	NA
1914	6612	25	5803	0.059968982	0.88902295	130.351	1	Chêne-Bougeries	20140209	468	3122	0	-130.351	NA	NA	NA
1915	6613	25	3893	0.043411251	0.91703057	131.245	1	Chêne-Bourg	20140209	287	2026	0	-131.245	NA	NA	NA
1916	6614	25	604	0.028145695	0.93046355	134.82201	1	Choulex	20140209	49	364	0	-134.82201	NA	NA	NA
1917	6615	25	740	0.041891892	0.92702705	127.134	1	Collex-Bossy	20140209	44	515	0	-127.134	NA	NA	NA
1918	6616	25	3707	0.057728622	0.88966817	135.836	1	Collonge-Bellerive	20140209	349	2397	0	-135.836	NA	NA	NA
1919	6617	25	2583	0.057297714	0.8749516	130.11301	1	Cologny	20140209	222	1350	0	-130.11301	NA	NA	NA
1920	6618	25	2076	0.05105973	0.92052025	133.267	1	Confignon	20140209	157	1632	0	-133.267	NA	NA	NA
1921	6619	25	980	0.054081634	0.89795917	136.73399	1	Corsier (GE)	20140209	78	625	0	-136.73399	NA	NA	NA
1922	6620	25	727	0.055020634	0.91471803	142.69501	1	Dardagny	20140209	54	449	0	-142.69501	NA	NA	NA
1923	6621	25	87042	0.058155835	0.88126421	130.767	1	Genève	20140209	6517	38742	0	-130.767	NA	NA	NA
1924	6622	25	1191	0.042821158	0.89168763	127.872	1	Genthod	20140209	106	723	0	-127.872	NA	NA	NA
1925	6623	25	3878	0.059824653	0.86977822	124.178	1	Le Grand-Saconnex	20140209	421	2277	0	-124.178	NA	NA	NA
1926	6624	25	228	0.030701755	0.95175439	139.187	1	Gy	20140209	10	175	0	-139.187	NA	NA	NA
1927	6625	25	494	0.046558704	0.90080971	142.64301	1	Hermance	20140209	39	293	0	-142.64301	NA	NA	NA
1928	6626	25	775	0.041290324	0.92903227	139.205	1	Jussy	20140209	59	457	0	-139.205	NA	NA	NA
1929	6627	25	361	0.049861494	0.92520773	137.28	1	Laconnex	20140209	34	269	0	-137.28	NA	NA	NA
1930	6628	25	14052	0.049672645	0.90656132	133.94901	1	Lancy	20140209	1215	6963	0	-133.94901	NA	NA	NA
1931	6629	25	1105	0.040723983	0.92941177	137.01401	1	Meinier	20140209	136	684	0	-137.01401	NA	NA	NA
1932	6630	25	9275	0.064474396	0.8832345	130.15199	1	Meyrin	20140209	828	4460	0	-130.15199	NA	NA	NA
1933	6631	25	8856	0.047086719	0.91147244	133.94901	1	Onex	20140209	812	4237	0	-133.94901	NA	NA	NA
1934	6632	25	1685	0.034421366	0.93946588	135.608	1	Perly-Certoux	20140209	144	873	0	-135.608	NA	NA	NA
1935	6633	25	4192	0.047471374	0.92175573	135.66	1	Plan-les-Ouates	20140209	431	3047	0	-135.66	NA	NA	NA
1936	6634	25	1447	0.062197652	0.88873529	124.259	1	Pregny-Chambésy	20140209	122	729	0	-124.259	NA	NA	NA
1937	6635	25	392	0.030612245	0.94132656	138.257	1	Presinge	20140209	23	218	0	-138.257	NA	NA	NA
1938	6636	25	1368	0.054093566	0.9100877	134.59	1	Puplinge	20140209	110	758	0	-134.59	NA	NA	NA
1939	6637	25	260	0.046153847	0.93076921	140.20599	1	Russin	20140209	23	184	0	-140.20599	NA	NA	NA
1940	6638	25	1618	0.05500618	0.91532755	132.7	1	Satigny	20140209	130	1227	0	-132.7	NA	NA	NA
1941	6639	25	424	0.025943397	0.95990568	138.256	1	Soral	20140209	40	259	0	-138.256	NA	NA	NA
1942	6640	25	6580	0.059118543	0.89240122	132.202	1	Thônex	20140209	625	3576	0	-132.202	NA	NA	NA
1943	6641	25	1282	0.043681748	0.92199689	139.509	1	Troinex	20140209	84	846	0	-139.509	NA	NA	NA
1944	6642	25	1318	0.055386949	0.89074355	132.752	1	Vandoeuvres	20140209	124	812	0	-132.752	NA	NA	NA
1945	6643	25	13072	0.056686047	0.88976437	128.815	1	Vernier	20140209	1259	6347	0	-128.815	NA	NA	NA
1946	6644	25	5110	0.054011744	0.89784735	117.693	1	Versoix	20140209	455	2788	0	-117.693	NA	NA	NA
1947	6645	25	5465	0.063860931	0.89295518	143.966	1	Veyrier	20140209	451	3411	0	-143.966	NA	NA	NA
1948	6701	26	2197	0.034592625	0.95402825	13.075	1	Haute-Sorne	20140209	478	1818	0	-13.075	NA	NA	NA
1949	6702	26	571	0.045534149	0.94746059	13.946	1	Boécourt	20140209	63	256	0	-13.946	1	0	0
1950	6703	26	204	0.049019609	0.94117647	12.032	1	Bourrignon	20140209	49	96	0	-12.032	1	0	0
1951	6704	26	271	0.036900368	0.96309966	14.977	1	Châtillon (JU)	20140209	41	134	0	-14.977	1	0	0
1952	6706	26	317	0.012618297	0.9873817	13.877	1	Courchapoix	20140209	27	133	0	-13.877	1	0	0
1953	6708	26	1649	0.060036387	0.92662221	12.271	1	Courrendlin	20140209	209	780	0	-12.271	0	0	1
1954	6709	26	1939	0.038164001	0.95513153	10.458	1	Courroux	20140209	237	860	0	-10.458	0	0	1
1955	6710	26	1475	0.027118644	0.96474576	16.299999	1	Courtételle	20140209	149	685	0	-16.299999	1	0	0
1956	6711	26	7160	0.038826816	0.9439944	10.208	1	Delémont	20140209	595	3133	0	-10.208	0	1	0
1957	6712	26	869	0.029919447	0.96777904	14.393	1	Develier	20140209	83	416	0	-14.393	0	0	1
1958	6713	26	99	0.8888889	0.1010101	3.395	0	Ederswiler	20140209	30	18	1	3.395	1	0	0
1959	6715	26	421	0.061757721	0.93349171	11.356	1	Mervelier	20140209	58	166	0	-11.356	1	0	0
1960	6716	26	82	0.15853658	0.84146339	5.5479999	1	Mettembert	20140209	6	49	0	-5.5479999	1	0	0
1961	6718	26	308	0.23051947	0.76623374	3.395	1	Movelier	20140209	65	101	0	-3.395	1	0	0
1962	6719	26	309	0.13592233	0.86407769	5.5469999	1	Pleigne	20140209	40	118	0	-5.5469999	1	0	0
1963	6721	26	385	0.049350649	0.93766236	12.046	1	Rossemaison	20140209	49	199	0	-12.046	0	0	1
1964	6722	26	191	0.031413611	0.96858639	5.9029999	1	Saulcy	20140209	25	74	0	-5.9029999	1	0	0
1965	6724	26	331	0.20845921	0.7854985	5.8800001	1	Soyhières	20140209	38	129	0	-5.8800001	0	0	1
1966	6741	26	259	0.023166023	0.97297299	19.075001	1	Le Bémont (JU)	20140209	18	104	0	-19.075001	1	0	0
1967	6742	26	732	0.047814209	0.94262296	27.705	1	Les Bois	20140209	59	337	0	-27.705	1	0	0
1968	6743	26	974	0.024640657	0.96611911	18.618	1	Les Breuleux	20140209	94	443	0	-18.618	1	0	0
1969	6744	26	70	0.11428571	0.85714287	18.618	1	La Chaux-des-Breuleux	20140209	7	44	0	-18.618	1	0	0
1970	6745	26	85	0.17647059	0.82352942	19.075001	1	Les Enfers	20140209	7	56	0	-19.075001	1	0	0
1971	6748	26	399	0.052631579	0.94486213	6.664	1	Les Genevez (JU)	20140209	48	180	0	-6.664	1	0	0
1972	6750	26	461	0.047722343	0.94360089	3.3499999	1	Lajoux (JU)	20140209	38	232	0	-3.3499999	1	0	0
1973	6751	26	408	0.088235296	0.90686274	19.075001	1	Montfaucon	20140209	39	195	0	-19.075001	1	0	0
1974	6753	26	350	0.077142857	0.91714287	22.212999	1	Muriaux	20140209	41	179	0	-22.212999	1	0	0
1975	6754	26	1086	0.038674034	0.94935542	24.837999	1	Le Noirmont	20140209	109	521	0	-24.837999	1	0	0
1976	6757	26	1807	0.049252905	0.94244605	18.885	1	Saignelégier	20140209	155	835	0	-18.885	1	0	0
1977	6758	26	157	0.070063695	0.91082805	5.9029999	1	Saint-Brais	20140209	25	80	0	-5.9029999	1	0	0
1978	6759	26	101	0.14851485	0.85148513	22.829	1	Soubey	20140209	16	41	0	-22.829	1	0	0
1979	6771	26	1055	0.021800948	0.96777248	26.424	1	Alle	20140209	171	488	0	-26.424	1	0	0
1980	6773	26	115	0.18260869	0.80869567	36.511002	1	Beurnevésin	20140209	26	42	0	-36.511002	1	0	0
1981	6774	26	1091	0.024747938	0.96883595	41.022999	1	Boncourt	20140209	96	425	0	-41.022999	1	0	0
1982	6775	26	547	0.11882998	0.87202924	34.255001	1	Bonfol	20140209	77	204	0	-34.255001	1	0	0
1983	6778	26	516	0.019379845	0.97868216	37.092999	1	Bure	20140209	90	236	0	-37.092999	1	0	0
1984	6781	26	470	0.031914894	0.95744681	32.118	1	Coeuve	20140209	50	215	0	-32.118	1	0	0
1985	6782	26	600	0.035	0.95833331	24.339001	1	Cornol	20140209	87	267	0	-24.339001	1	0	0
1986	6783	26	211	0.047393367	0.94786727	32.949001	1	Courchavon	20140209	33	105	0	-32.949001	1	0	0
1987	6784	26	1503	0.042581502	0.95542246	24.531	1	Courgenay	20140209	159	629	0	-24.531	1	0	0
1988	6785	26	551	0.029038113	0.96551722	32.772999	1	Courtedoux	20140209	58	255	0	-32.772999	1	0	0
1989	6787	26	124	0.12903225	0.86290324	35.264	1	Damphreux	20140209	19	59	0	-35.264	1	0	0
1990	6789	26	279	0.025089607	0.96774191	41.165001	1	Fahy	20140209	35	112	0	-41.165001	1	0	0
1991	6790	26	935	0.03315508	0.95935827	30.223	1	Fontenais	20140209	127	563	0	-30.223	1	0	0
1992	6792	26	252	0.11111111	0.88492066	41.573002	1	Grandfontaine	20140209	86	72	0	-41.573002	1	0	0
1993	6793	26	166	0.12048193	0.87951809	35.264	1	Lugnez	20140209	15	50	0	-35.264	1	0	0
1994	6800	26	4658	0.03456419	0.95148134	29.337	1	Porrentruy	20140209	419	1916	0	-29.337	1	0	0
1995	6806	26	457	0.054704595	0.93216628	31.535	1	Vendlincourt	20140209	74	165	0	-31.535	1	0	0
1996	6807	26	1029	0.043731779	0.95335275	35.186001	1	Basse-Allaine	20140209	76	372	0	-35.186001	NA	NA	NA
1997	6808	26	1050	0.069523811	0.92285717	19.948	1	Clos du Doubs	20140209	93	413	0	-19.948	NA	NA	NA
1998	6809	26	769	0.076723017	0.91547465	36.922001	1	Haute-Ajoie	20140209	115	397	0	-36.922001	NA	NA	NA
1999	6810	26	1011	0.091988131	0.90108806	29.006001	1	La Baroche	20140209	114	341	0	-29.006001	NA	NA	NA
