# Supplementary material for: How culture shapes choices related to fertility and mortality: Causal evidence at the Swiss language border
Source: Evol Hum Sci. 2024 Apr 12;6:e28. doi: 10.1017/ehs.2024.19 (PMC11140490; doi:10.1017/ehs.2024.19)
Supplement: Faessler et al. supplementary material 2 — Faessler et al. supplementary material [file S2513843X24000197sup002.zip › municipalities_controls.csv]

gdenr	popVar	popDensity	strangers	age19	age2064	age65	mariage	divorce	nat	mortality	householdSize	social	depJeunes	revenue	revenueTaxPerson	taxFam80	taxSingle80	school
1	8.61	250.44	14.18	19.79	62.19	18.02	7.07	2.02	9.08	6.56	2.32	1.01	30.65	NA	57602.62	2.9	10	12.1
2	10.93	1161.76	28.7	20.17	61.67	18.17	5.54	1.79	12.88	9.21	2.23	3.02	32.57	74033	36520.94	3.3	11.2	20.9
3	8.01	749.93	16.56	23.64	59.83	16.53	4.32	1.8	9.89	4.32	2.38	1.51	39.36	90022	45237.22	3	10.5	10.3
4	11.64	275.81	16.02	22.18	59.82	18	3.22	1.61	8.59	3.76	2.4	1.19	37.65	95127	45790.86	3.1	10.8	12.1
5	10.79	578.56	16.41	21.63	61.65	16.73	3.73	2.13	7.45	6.39	2.38	1.47	35.08	97439	48875.22	3	10.4	11.9
6	33.01	154.17	17.53	24.98	61.18	13.84	3.36	0	10.09	5.05	2.47	0.69	41.86	NA	49055.53	3	10.3	13.8
7	32.11	367.54	18.29	24.35	60.98	14.68	3.37	0.84	12.63	8.42	2.56	0.84	40.94	NA	42670.31	3.2	11	14.5
8	4.71	137.53	12.87	22.02	59.53	18.45	3.07	0	6.15	7.69	2.35	NA	38.13	NA	36702.95	3.4	11.5	14.7
9	22.55	399.08	14.77	23.1	59.21	17.69	5.05	2.33	13.79	4.66	2.45	1.61	40.07	90385	45343.5	2.9	10.2	13.8
10	22.09	758.75	21.46	23.58	59.64	16.78	4.95	1.94	12.19	6.01	2.42	2.57	40.87	77842	37131.78	3.2	11.1	17.4
11	7.39	515.54	13.14	20.17	58.46	21.37	5.06	3.11	7.39	6.61	2.28	1.1	35.45	NA	43895.75	3.2	10.9	13.9
12	25.44	173.43	10.72	27.1	56.24	16.65	2.66	0.89	7.1	5.33	2.46	0.62	46.59	NA	43607.88	3.3	11.3	10.4
13	18.79	312.4	22.29	21.36	62.37	16.27	4.57	0.81	9.68	6.72	2.41	1.14	37.3	103650	52072.57	2.9	10.2	10.8
14	15.98	1389.92	17.12	23.47	56.32	20.21	6.14	1.92	8.06	5.37	2.4	1.73	40.6	NA	61714.92	2.8	9.7	8.9
21	20.97	106.08	10.6	21.2	60.03	18.77	7.12	2.85	9.96	2.85	2.49	NA	40.98	NA	39051.43	3.3	11.3	11.9
22	5.89	149.29	12.78	20.36	63.43	16.21	3.53	0	11.76	4.71	2.32	0.94	33.77	NA	45159.29	3.1	10.8	14.4
23	-3.67	82.31	8.84	14.21	61.7	24.09	5.23	1.74	8.72	8.72	2.23	1.23	22.07	NA	65677.99	2.9	10.1	15.3
24	12.79	95.89	7.25	24.62	60.06	15.32	6.13	1.02	7.16	5.11	2.52	NA	43.57	NA	41297.04	3	10.5	9.7
25	-1.19	709.63	13.31	21.09	58.04	20.88	3.13	1.04	7.3	6.26	2.42	0.63	34.92	82856	42148.43	3.1	10.8	12.6
26	4.11	118.35	9.88	21.58	61.7	16.72	7.6	1.52	7.6	10.64	2.54	NA	34.02	NA	43150	3.1	10.6	12.9
27	3.55	1457.26	22.5	20.23	62.09	17.68	5.8	1.38	12.71	7.19	2.19	2.57	32.69	78801	39810.82	3.1	10.8	19
28	15.73	139.63	15.42	21.2	61.62	17.18	0.71	2.12	10.59	8.47	2.38	NA	35.23	NA	37594.08	3	10.5	15.1
29	3.43	612.86	14.22	20.51	61.75	17.74	6.86	2.06	12.35	7.55	2.31	0.9	32.94	NA	51245.63	3.1	10.8	11
30	20.81	333.38	13.35	23.41	57.23	19.36	1.79	2.69	8.96	5.38	2.42	2.12	39.62	NA	43959.64	3.1	10.8	17.8
31	0.95	737.29	9.04	22.52	56.8	20.68	3.58	1.34	8.05	6.71	2.46	2.01	36.93	78750	39418.4	3	10.3	12.1
32	6.13	131.79	8.25	23.92	55.26	20.82	0	0	6.17	16.46	2.58	1.44	40.73	NA	44688.45	3.3	11.3	12.9
33	-0.53	201.55	12.2	21.55	60.17	18.27	5.26	2.39	5.26	6.69	2.33	1.99	35.01	NA	39485.05	3.1	10.8	16.9
34	16.55	280.41	13.8	19.36	59.4	21.24	2.88	0.58	5.19	4.61	2.23	1.93	30.29	102389	52889.66	3	10.3	11.7
35	-0.67	135.74	11.37	19.81	60.84	19.34	5.23	3.14	8.89	5.75	2.26	1.05	33.3	80104	41833.52	3	10.5	15.3
36	5.52	116.44	9	21.18	57.78	21.04	2.53	2.89	7.22	8.31	2.42	1.46	39	75291	37468.1	3.2	11	NA
37	23.74	127.43	11.75	20.86	61.57	17.57	3.63	3.02	7.86	4.23	2.33	2.13	32.92	NA	36997	2.9	10.2	17.2
38	1.08	147.37	19.68	17.86	61.55	20.59	5.29	0	6.04	11.33	2.19	1.43	31.15	74500	36651.52	3.2	11	17.3
39	14.67	145.65	9.59	23.24	60.45	16.31	2.16	3.23	12.94	5.39	2.43	2.07	39.52	NA	40178.14	3	10.4	17.1
40	6.85	110.98	8.2	19.6	56.55	23.85	5.64	1.88	6.58	9.4	2.27	NA	33.22	NA	37147.5	3.1	10.8	15.6
41	-2.53	104.99	4.97	21.81	59.83	18.36	0	2.13	4.26	6.38	2.51	1.26	35.85	NA	36069.76	3.2	10.9	10.3
43	22.58	118.75	9.47	27.63	61.05	11.32	0	2.7	8.09	5.39	2.43	NA	42.62	89714	42097.63	3.1	10.7	8.8
51	7.59	969.84	24.78	21.1	58.4	20.5	4.55	2.88	11.02	7.19	2.33	3.67	37.93	80052	38960.45	3	10.4	26
52	6.74	1309.41	24.95	20.78	62.76	16.46	4.51	1.96	10.63	6.98	2.35	1.76	33.29	80468	40517.94	3.1	10.6	19.7
53	22.05	1328.28	28.03	20.7	62.61	16.69	5.64	2.15	11.53	6.46	2.25	2.17	33.59	77425	38158.43	3	10.5	21.1
54	11.1	1846.35	25.77	20.11	59.31	20.58	5.25	0.9	11.65	7.04	2.24	2.8	34.94	81678	41540.96	2.9	10.1	18.8
55	26.61	589.29	24.14	22.2	60.65	17.16	5.12	1.52	8.72	6.82	2.39	2.66	38.13	87315	41609.27	3.1	10.8	16.5
56	6.33	741.81	28.04	21.71	61.61	16.69	5.3	2.65	10.07	5.83	2.37	4.51	35.46	75876	35696.49	3.2	11	21.8
57	4.14	284.4	14.78	19.59	61.24	19.17	2.1	1.68	10.92	4.62	2.4	1.22	32.25	NA	41563.96	2.9	10.2	15.2
58	22.44	424.15	24.54	22.1	63.14	14.76	4.61	1.15	9.02	5.76	2.39	4.29	34.56	74559	36593.73	3.2	11	23.4
59	-0.7	321.23	13.77	22.91	60.14	16.95	3.07	3.58	7.67	3.58	2.48	1.35	38.8	NA	41032.09	3.1	10.8	17.5
60	16.99	599.58	33.88	19.92	65.08	15.01	6.65	2.45	13.64	6.65	2.44	3.2	32.49	66633	30630.19	3.1	10.8	29.1
61	11.38	215.27	11.64	21.1	59.7	19.21	3.83	0	10.54	7.66	2.45	1.55	34.06	NA	43108.51	3	10.5	12.1
62	11.65	1044.63	33.44	18.56	65.56	15.88	5.83	2.96	9.65	7.89	2.15	5.03	27.87	72433	36040.61	2.9	10.2	22.7
63	37.17	466.6	19.11	23.25	64.54	12.21	4.57	3.32	10.79	4.57	2.52	0.54	36.73	95918	49405.46	2.8	9.7	14.9
64	8.15	557.97	16.82	18.94	59.51	21.55	5.88	2.85	8.01	6.23	2.26	1.76	31.89	99960	53565.96	2.7	9.6	12.5
65	15.21	109.26	14.18	18.91	62.09	19	1.82	0	10.94	10.94	2.19	0.84	27.85	NA	43456.2	3.2	10.9	10.3
66	34.94	3759.21	44.91	20.41	68.03	11.56	6.28	2.03	12.47	6.14	2.2	4.59	30.64	75394	35505.62	2.8	9.7	27.1
67	15.8	436.42	22.25	21.05	61.66	17.29	4.11	2.6	11.04	4.98	2.35	1.22	33.9	79328	38399.72	3.1	10.8	16.8
68	23.34	649.77	28.08	24.61	63.02	12.37	4.9	2.45	10.15	5.6	2.48	2.97	37.28	71492	31613.41	3	10.3	18.6
69	23.34	2623.21	31.01	19.17	65.08	15.75	6.27	1.69	13.15	6.75	2.17	2.69	29.87	88371	46087.18	2.8	9.9	18.7
70	0.72	142.17	9.59	20.25	59.33	20.43	1.78	1.78	5.34	8.9	2.22	NA	34.02	NA	39546.89	3.1	10.9	8.2
71	14.62	164.69	12.42	21.44	58.62	19.95	4.83	1.38	13.8	9.66	2.43	0.63	36.05	NA	44052.1	3	10.4	14.5
72	15.39	559.19	14.95	17.35	63.46	19.18	6.19	3.09	8.4	3.76	2.25	1.51	28.15	117468	65318.81	2.6	9.1	10.3
81	3.14	64.84	13.34	17.91	60.64	21.45	5.12	1.71	1.71	8.53	2.4	NA	30.59	NA	41240.88	3.3	11.3	20.4
82	11.18	361.62	11.59	22.84	58.87	18.3	2.14	0	9.26	5.7	2.4	1.31	38.6	NA	61812.71	2.8	9.8	9.1
83	18.74	1124.14	26.05	20.79	65.73	13.48	7.41	1.85	12.5	5.09	2.37	2.89	31.7	78089	37759.54	3	10.5	14.8
84	15.67	926.16	29.35	20.95	62.63	16.42	4.32	1.44	12.49	5.77	2.37	2.75	34.38	76179	37479.32	3	10.4	23.1
85	-2.57	648.43	26.76	21.76	63.25	14.99	3.21	2.14	13.92	2.68	2.41	1.71	33.74	83583	38010.96	3.2	10.9	18.9
86	5.72	1016.35	31.85	19.98	62.82	17.2	5.52	2.34	10.03	6.35	2.29	1.38	31.95	72966	35968.91	3	10.3	21.5
87	43.81	598.74	15.86	27.31	59.98	12.71	2.13	3.19	8.52	6.39	2.65	0.97	44.95	NA	47922.79	3.1	10.7	15.6
88	6.69	525.66	13.32	16.35	62.8	20.85	3.15	2.52	8.19	6.93	2.16	0.35	26.39	NA	64411.91	2.6	9.1	9.9
89	8.9	1386.94	26.06	20.75	63.69	15.56	4.42	2.01	12.87	5.03	2.35	1.17	32.45	72895	36408.71	3	10.4	17.3
90	9.39	826.99	25.8	22.13	62.13	15.74	5.16	2.15	10.75	4.3	2.4	2.22	35.72	74363	35496.68	3.1	10.8	18.4
91	12.52	448.61	17.05	23.04	62.28	14.68	3.92	1.31	8.81	5.22	2.48	1.11	36.65	88025	43416.73	3	10.3	13.1
92	23.32	876.12	37.17	21.86	66.64	11.5	6	2.51	11.58	6.7	2.34	2.91	32.59	65981	30285.82	3.2	11	22.7
93	2.52	362.35	20.34	19.55	62.96	17.49	2.78	3.34	6.68	7.79	2.35	0.78	31.08	85198	43548.88	2.9	10	14.2
94	21.42	417.06	23.14	23.11	60.56	16.33	4.39	2.03	10.81	4.73	2.45	1.19	37.98	84514	40582.33	3	10.5	16.2
95	-4.48	197.89	16.2	18.34	61.41	20.26	0	2.1	2.1	8.39	2.08	NA	30.58	NA	52712.15	3	10.4	10.1
96	12.04	1268.13	35.57	20.71	62.57	16.72	5.78	2.16	11.19	6.43	2.3	4.03	33.74	74323	34980.51	3.1	10.8	23.8
97	22.44	663.42	29.82	20.87	63.71	15.43	3.54	2.32	12.07	5.61	2.3	2.77	33.6	72079	34925.37	3	10.5	20.6
98	5.72	133.45	9.89	19	64.78	16.23	9.42	0	5.38	5.38	2.34	NA	27.55	NA	41094.33	3	10.5	12.9
99	1.62	343.39	15.4	19.9	59.11	20.99	0.73	0.73	7.26	9.44	2.26	1.38	32.46	NA	45328.61	2.9	10.2	14.3
100	15.98	177.89	14.09	21.02	61.97	17.01	6.55	1.75	8.29	7.42	2.3	1.09	32.51	75947	40128.35	3.1	10.7	16.6
101	13.6	384.35	27.13	19.87	62.98	17.15	4.48	1.4	10.36	6.44	2.25	0.91	31.68	79420	38878.44	3.1	10.7	18.4
102	92.81	198.64	26.12	19.29	67.79	12.93	8.62	3.23	15.08	2.15	2.3	2.82	29.49	68079	34652.18	2.8	9.7	17.6
111	5.12	227.72	10.15	21.51	58.18	20.3	3.37	2.38	10.51	6.74	2.37	1.71	36.64	75585	37264.26	3	10.5	14.9
112	11.51	632.56	11.41	22.14	58.39	19.47	6.27	1.09	10.22	6.81	2.4	1.43	38.36	82761	41929.22	3.2	11	16.1
113	14	744.23	18.39	21.73	60.99	17.28	5.64	2.1	8.27	7.09	2.38	2.54	35.73	74609	36292.83	3.1	10.8	18.2
114	9.25	83.2	14.59	23.93	60.49	15.58	4.39	2.39	8.37	7.57	2.51	2.28	37.87	67385	30122.26	3.3	11.2	23.4
115	7.52	562.98	14.57	21.15	59.72	19.13	4.58	1.85	9.36	6.05	2.34	1.63	35.96	80964	41027.36	3.2	11	14.4
116	15.11	414.69	13.9	20.85	61.11	18.04	4.22	3.37	8.71	7.03	2.3	0.92	34.18	83530	42501.02	3.1	10.8	15.5
117	8.65	506.15	17.11	19.56	60.56	19.88	3.93	1.87	8.48	7.85	2.25	2.15	31.78	73319	37924.39	3.1	10.8	17.9
118	2.67	1221.27	24.84	19.52	61.07	19.41	4.74	1.72	10.63	8.34	2.19	5.11	32.15	67400	32830.07	3.2	11.1	24.2
119	10.51	379.31	14.62	20.56	62.66	16.78	3.48	0.7	9.75	4.18	2.37	1.52	31.47	84617	41895.94	3.2	10.9	15
120	12.52	399.53	26.56	20.12	62.17	17.71	3.89	2	10.88	9.58	2.25	2.28	32.96	65433	31274.63	3.3	11.3	27
121	12.98	1486.62	25.99	19.77	62.72	17.51	5.18	2.05	10.16	7.67	2.27	3.18	32.26	70820	35167.16	3.2	11	24.7
131	14.8	2438.1	37.79	20.14	61.07	18.78	4.61	1.96	12.36	8.59	2.14	3.21	33.35	91867	45887.2	2.9	10.1	18.5
132	9.2	745.77	29.46	20.81	60.36	18.83	4.82	2.19	9.94	7.67	2.3	2.76	34.72	104182	52150.25	2.7	9.6	NA
134	5.93	690.91	22.22	19.77	59.88	20.35	3.72	1.8	9.31	8.13	2.28	2.41	32.83	89987	46335.07	3	10.4	NA
135	19.15	3458.53	32.86	21.6	60.64	17.76	5.17	2.7	12.37	8.1	2.19	1.05	36.02	187145	97800.84	2.5	8.7	11.2
136	6.26	891.23	27.79	21.37	57.65	20.98	3.93	2.36	9.69	7.73	2.32	2.53	37.41	97555	46519.26	3	10.5	17.9
137	1.19	1792.83	21.29	19.15	55.58	25.27	4.56	1.78	9.52	9.52	2.19	0.98	34.02	121993	65685.69	2.7	9.6	8.9
138	10.37	1810.36	19.48	21.57	59.1	19.33	4.13	1.77	8.77	6.63	2.27	2.2	37.2	91231	45989.5	3	10.3	15.2
139	16.48	2079.18	33.65	22.01	59.23	18.76	5.44	1.32	12.37	8.41	2.36	0.91	38.34	194165	95873.47	2.6	9	10.3
141	5.38	3298	29.03	20	61.04	18.96	4.1	1.38	10.41	7.2	2.16	2.51	33.01	114808	60728.18	2.7	9.4	14.3
151	6.35	1934.95	22.96	21.71	58.71	19.58	5.17	1.78	8.92	6.78	2.31	1.41	36.37	223652	107338.79	2.6	9.1	14.4
152	6.2	718.58	22.45	20.59	58.02	21.39	2.8	2.33	7.47	7.16	2.29	1.35	35.07	197876	96750.8	2.6	9.1	8.5
153	9.78	720.44	20.67	21.13	58.54	20.33	3.42	2.05	8.67	9.01	2.29	2.72	35.31	79504	39419.94	3.2	11	17.7
154	7.87	1178.32	26.5	20.67	56.43	22.9	3.8	2.28	9.39	9.94	2.21	1.88	38.64	208159	104307.89	2.5	8.9	11.2
155	8.78	2381.34	20.38	20.61	59.03	20.36	5.04	1.68	7.52	7.88	2.25	1.7	34.13	106371	55404.11	2.8	9.9	13.9
156	14.03	1200.59	23.19	20.7	58.21	21.09	3.85	1.33	8.9	8.97	2.25	1.62	36.5	146194	74694.96	2.6	9.3	12.2
157	10.6	792.14	29.26	21.82	63.57	14.61	4.14	2.69	10.77	4.76	2.32	2.91	34.59	72352	33442.05	3.1	10.8	21.7
158	5.57	1713.39	19.32	18.87	58.09	23.05	4.52	2.53	9.04	8.35	2.18	1.79	32.28	104484	54442.32	2.6	9.3	14.5
159	8.13	1792.2	21.27	20.85	58.97	20.17	3.72	2.26	10.83	6.95	2.34	2.09	33.74	130143	64467.76	2.7	9.6	13.9
160	7.72	1001.09	24.83	21.73	53.7	24.57	3.53	1.49	6.13	8.17	2.27	1	42.65	195628	95258.46	2.6	9.2	11.1
161	8.53	1664.59	26.06	20.76	56.23	23.01	3.37	1.53	10.05	10.05	2.16	1.52	36.63	182883	93183.27	2.6	9.3	10.5
171	7.57	165.02	15.53	20.27	61.65	18.08	3.25	2.03	8.54	8.34	2.32	2.11	33.75	71114	34864.54	3.2	11	NA
172	10.23	684.79	18.23	22.1	60.76	17.15	6.81	1.24	10.37	6.81	2.37	2.78	37.14	80657	40490.22	3	10.5	16
173	5.35	282.93	7.67	22.79	61.49	15.72	3.81	1.36	8.98	5.98	2.38	1.38	36.28	82019	41411.19	3.1	10.8	12.1
174	8.19	526.68	27.42	19.97	60.69	19.33	4.77	2.09	10.87	8.37	2.23	3.67	32.73	72761	35377.51	3.1	10.6	NA
176	11.92	467.47	20.82	21	61.62	17.38	3.74	3.39	7.66	5.7	2.43	2.05	33.95	83705	41233.88	3	10.5	16.6
177	14.46	623.48	19.09	19.46	60.08	20.46	4.73	3.24	8.13	9.54	2.21	1.99	32.46	82577	43083.46	3.1	10.7	21.9
178	7.28	308.71	13.32	21.53	58.57	19.9	2.97	1.14	5.93	7.76	2.46	1.08	38.93	90234	44260.44	3.1	10.7	12.5
180	4.31	262.61	10.43	21.85	58.41	19.74	2.67	0.89	8.6	5.63	2.4	1.6	36.01	85524	42918.07	3.1	10.8	12.5
181	2.17	215.13	14.47	20.18	60.9	18.92	7.09	3.55	9.63	8.61	2.28	2.54	35.88	67516	33412.19	3.3	11.4	18
182	1.97	93.28	7.51	22.44	60	17.56	8.04	3.01	9.04	5.02	2.34	NA	39.83	NA	40188.22	3.3	11.4	13.4
191	18.01	2151.47	35.95	19.15	65.23	15.62	4.59	1.9	11.21	6.59	2.14	1.8	28.14	81555	41790.01	2.9	10	19.8
192	9.96	605.37	19.92	20.11	58.69	21.2	3.68	2.07	8.74	6.09	2.28	1.76	34.92	94244	48137.44	2.9	10.1	13.8
193	8.86	1361.91	24.21	21.8	59.11	19.09	3.92	2.19	9.91	4.84	2.26	1.86	38.63	92768	46285.34	2.9	10.2	11.9
194	5.63	2372.25	20.17	22.47	56.62	20.91	3.72	2.61	9.49	7.07	2.35	1.53	40.18	95939	45556.66	2.8	9.8	11.1
195	9.82	708.73	21.5	20.57	58.81	20.62	3.67	1.84	7.35	7.25	2.29	1.71	34.99	118417	59632.62	2.7	9.5	8.8
196	12.69	513.57	17.16	21.65	55.82	22.52	4.43	2.35	10.43	6.52	2.31	1.94	36.69	78248	38343.95	3	10.5	12.5
197	16.55	1973.28	27.14	20.48	62.07	17.45	6.22	1.75	9.53	6.81	2.2	2.6	34.26	80031	40207.7	2.9	10.1	16.5
198	8.5	1228.75	23.01	20.36	61.98	17.66	5.31	1.92	10.18	6.94	2.22	1.82	32.72	81939	42289.32	3.1	10.6	19.7
199	6.76	1327.64	24.6	21.92	61.79	16.3	4.77	2.25	9.49	5.84	2.39	2.21	36.02	80886	39946.49	2.9	10.2	18.1
200	5.59	1005.93	27.33	21.61	64	14.38	5.67	1.51	9.83	4.79	2.4	2.5	33.8	87792	42804.22	2.9	10	19.4
211	15.56	90.65	8.6	21.92	58.45	19.63	4.27	1.42	8.55	2.85	2.3	1.27	37.77	NA	38588.97	3.1	10.8	19.1
212	12.72	343.97	8.93	21.13	58.39	20.49	3.05	1.83	9.45	6.86	2.45	1.06	36.73	87637	44944.75	2.8	9.8	NA
213	7.32	313.18	7.55	19.59	59.8	20.61	5.89	0.98	8.34	8.83	2.3	0.35	32.03	102251	54646.06	2.8	9.7	7.1
214	3.18	130.44	7.81	22.66	62.3	15.04	3.89	2.92	5.84	5.84	2.55	NA	32.98	NA	42430.47	3.2	10.9	17.4
215	4.16	269.44	8.25	24.61	57.86	17.53	2.56	0	6.39	1.28	2.51	NA	44.44	NA	48013.79	3.1	10.9	10.5
216	20.8	238.19	8.02	21.26	58.85	19.89	5.39	0	5.39	5.99	2.39	0.42	37.19	NA	44080.52	2.8	9.7	11.5
217	12.73	202.62	17.97	20.58	60.54	18.88	6.09	1.02	9.34	10.16	2.29	1.59	34.85	75365	36386.89	3.2	10.9	NA
218	1.69	179.48	10.43	22.75	60.6	16.65	1.11	0	9.99	6.66	2.52	0.89	31.64	NA	40008.21	3.2	11	14.2
219	9.55	451.92	17.33	22.02	59.39	18.59	4.11	1.92	9.03	6.3	2.5	2.84	37.38	79535	37745.16	3.2	11	15.7
220	-1.63	133.46	11.89	19.26	64.88	15.85	7.38	1.85	3.69	4.61	2.28	2.03	34.67	NA	39355.02	3.2	10.9	16.3
221	6.95	537.12	9.06	23.6	59.04	17.36	2.22	0.95	6.02	5.7	2.56	1.02	38.22	103873	50059.42	2.9	10	10.9
223	9.35	379.43	11.8	23.15	60.44	16.4	2.98	1.93	8.07	4.56	2.43	1.83	37.97	89480	43669.6	3	10.5	12.9
224	31.27	781.56	24.85	22.36	64.41	13.23	4.39	2.32	9.3	4.91	2.36	1.72	33.8	71854	34966.36	3.2	10.9	21.9
225	9.57	456.64	11.82	24.23	57.84	17.93	2.93	1.1	10.27	6.24	2.46	1.41	42.81	NA	37302.66	3	10.5	11
226	7.49	87.96	7.98	27.12	56.53	16.35	3.85	0	12.84	2.57	2.57	2.21	47.99	NA	33498.48	3.3	11.2	14.2
227	5.37	984.13	13.32	17.78	58.51	23.71	5.82	1.35	8.25	8.39	2.2	2.15	31.79	92186	49415.07	2.9	10.2	13.5
228	16.18	193.62	20.54	22.45	60.09	17.47	4.7	2.04	11.04	7.97	2.41	3.49	38.78	67246	29894.1	3.3	11.2	25
230	11.71	1662.6	24.54	19.97	63.8	16.22	6.07	2.11	11.58	7.74	2.15	5.48	31.85	71362	35436	3.3	11.4	22
231	17.56	485.66	22.38	21.64	60.23	18.13	4.38	2.43	9.73	6.81	2.32	3.23	35.37	69051	32293.84	3.2	10.9	23.2
241	61.41	318.51	20.01	21.63	61.05	17.32	5.58	3.1	9.93	6.82	2.31	NA	37.67	NA	56654.64	2.8	9.7	11.3
242	14.31	588.79	24.93	20.88	59.96	19.16	5.74	2.11	11.78	7.4	2.23	2.02	36.34	89037	45231.5	3.1	10.6	14.7
243	17.45	2970.66	46.23	20.38	64.41	15.21	5.64	2.4	13.63	7.49	2.23	5.07	31.72	64919	28930.55	3.2	11.2	30.9
244	5.59	2556.48	26.75	22.09	58.11	19.8	4.45	2.43	8.49	8.09	2.31	3.53	39.45	84135	40326.37	3	10.5	17.3
245	5.51	3133.95	34.05	17.81	62.07	20.12	6	2.4	8.25	10.05	2.11	4.36	28.22	82063	40882.5	3.1	10.7	19.6
246	9.49	907.94	18.13	16.54	62.11	21.35	4.34	3.16	8.29	10.66	2.09	1.92	26.97	93401	52676.22	3	10.4	12
247	16.3	2851.44	46.12	18.99	67.36	13.66	5.97	1.92	12.74	6.13	2.26	4.56	26.84	66743	31766.19	3.1	10.6	30.6
248	20.06	1065.75	18.94	20.76	58.29	20.95	3.77	1.78	11.54	8.66	2.38	0.99	37.23	179856	92309.21	2.6	9.3	7.7
249	16.94	1177.84	25.83	19.19	60.55	20.26	2.82	3.07	7.68	8.19	2.26	3.22	32.68	101272	51755.34	2.9	10.2	15.9
250	10.97	1316.75	24.93	20.47	59.98	19.55	6.15	1.41	10.09	7.16	2.19	2.39	34.38	77154	38912.98	3.1	10.9	18.4
251	13.3	894.61	29.09	20.82	62.89	16.29	3.53	2.07	12.03	5.81	2.33	2.07	32.76	85348	41933.89	2.9	10.2	17.8
261	12.7	4778.99	32.46	17.49	67.75	14.76	6.04	2.06	12.32	8	1.99	4.47	26.26	87513	45257.58	3.1	10.9	21.4
301	13.31	584.11	12.89	19.62	59.05	21.33	4.75	1.94	9.94	8.21	2.13	2.74	34.24	67523	35839.03	6.7	15.5	19.5
302	4.59	130.41	9.27	21.07	59.71	19.22	2.96	0.99	10.87	6.92	2.39	NA	38.2	NA	30850.93	7.2	16.6	24.9
303	8.95	200.99	6.04	19.53	60.41	20.06	4.3	0.66	5.95	9.59	2.28	1.49	32.71	NA	35226.92	6.9	16	13.9
304	3.91	122.58	10.12	18.06	60.07	21.87	4.52	1.36	9.49	8.59	2.26	1.67	33.67	67318	34482.53	6.6	15.2	16.2
305	12.49	128.9	5.66	21.5	62.02	16.48	4.94	1.41	11.3	6.35	2.27	0.99	31.36	NA	38959.76	6.8	15.7	15.1
306	13.11	1046.86	18.96	19.09	62.25	18.66	4.61	2.01	10.45	7.4	2.17	4.71	31.74	70907	35846.63	6.8	15.7	23
307	5.46	241.74	7.08	17.99	56.17	25.84	3.65	1.22	8.92	8.11	2.24	0.93	34.8	80592	42000.85	6.8	15.6	11.1
309	9.16	87.49	5.67	19.19	63.17	17.64	5.44	3.89	10.89	8.55	2.22	1.71	31.9	NA	35775.52	7	16.1	14.9
310	1.23	113.37	5.63	19.3	62.07	18.63	3.86	1.93	8.5	10.81	2.29	1.41	32.42	NA	39296.76	7	16	14.7
311	10.74	190.17	7.61	19.08	62.07	18.84	3.73	2.4	8.79	5.86	2.19	2.6	33.07	NA	37546.09	7.1	16.2	13.7
312	2.83	147.77	7.33	18.55	60.18	21.27	3.87	1.29	7.74	8.06	2.17	1.83	31.58	NA	36459.34	7.1	16.2	18.4
321	10.53	466.67	15.91	20.54	60.13	19.33	5.01	1.74	11.33	6.54	2.3	3.92	34.13	65548	31428.2	6.7	15.5	18.8
322	-4.14	95.24	2.27	18.41	62.27	19.32	6.83	0	9.1	9.1	2.22	NA	33.83	NA	25881.59	7	16.2	21.2
323	-1.78	138.28	8.47	20.42	58.7	20.88	6.02	3.01	4.51	13.53	2.22	2.69	34.09	NA	31884.72	7.1	16.3	19.7
324	8.85	125.31	6.59	17.11	59.05	23.84	1.42	0	7.09	12.77	2.18	NA	32.78	NA	31383.03	6.6	15.2	22.2
325	-9.95	63.29	3.31	13.26	59.67	27.07	5.42	0	10.84	10.84	2.06	NA	18.35	NA	33707.18	6.8	15.7	26.9
326	2.54	77.45	2.88	21.98	56.32	21.7	0	2.74	2.74	8.23	2.3	1.1	39.18	NA	26329.12	7.2	16.5	22.4
329	4.7	759.98	23.5	19.31	59.6	21.08	4.55	1.37	10.15	10.78	2.13	6.25	32.97	66625	32267.44	6.5	15	23.4
331	6.1	422.51	16.78	21.08	60.16	18.76	3.85	1.16	6.16	11.94	2.27	6.47	36.78	62049	28932.27	6.9	16	21.9
332	5.34	141.35	4.95	20.15	58.17	21.68	4.27	2.44	8.54	9.46	2.27	1.95	35.74	62264	31232.49	6.7	15.6	17.6
333	-3.31	144.84	14.17	21.29	55.74	22.97	1.33	2	11.31	14.64	2.24	4.94	37.05	NA	27635.26	7	16.2	24.7
335	-8.3	56.38	2.26	16.29	58.82	24.89	4.42	0	4.42	13.25	2.15	NA	29.84	NA	25123.53	7.5	17.1	33.3
336	-10.77	86.57	6.32	23.56	59.2	17.24	5.71	5.71	11.43	22.86	2.26	NA	37.04	NA	30172.41	7.1	16.3	22.9
337	5.63	517.35	15.93	20.78	58.75	20.46	3.69	0.98	8.6	9.83	2.27	5.05	34.13	61326	28487.62	6.8	15.8	21.2
338	1.57	363.73	7.95	19.41	58.29	22.3	6.75	2.02	7.42	3.37	2.15	2.36	34.86	54903	27048.99	6.5	15	22.5
339	-7.94	60.99	4.57	22.34	57.11	20.56	2.51	0	12.53	15.04	2.72	1.98	38.57	NA	23910.66	7.3	16.8	24.2
340	-2.08	142.21	4.06	24.91	57.07	18.02	3.56	0	8.9	14.25	2.44	1.08	43.22	NA	26589.4	6.8	15.7	16.4
341	9.38	138.52	6.1	21.9	59.24	18.86	3.82	1.91	19.1	9.55	2.39	1.72	36.98	NA	34824.76	6.8	15.7	16.7
342	12.55	354.55	18.42	20.18	59.18	20.64	4.1	1.76	9.97	6.45	2.3	5.09	36.28	63078	30244.03	7.1	16.3	23.1
344	-5.48	95.86	4.21	19.34	60.64	20.02	3.38	0	2.25	10.14	2.25	1.56	33.58	NA	25813.65	7.1	16.3	18.6
345	7.79	327.42	24.76	19.28	60.9	19.82	3.04	1.82	11.56	6.08	2.23	4.91	33.88	NA	28413.31	7.1	16.4	27
351	8.21	2607.34	24.86	16.71	66.07	17.22	6	1.72	11.81	9.3	1.99	5.01	25.63	73464	39294.54	6.7	15.5	18.4
352	3.46	379.36	10.79	19.66	51.18	29.16	2.55	1.59	7.17	8.76	2.23	2.6	38.73	92135	45667.09	6.8	15.7	9.9
353	4.2	2299.47	9.91	20.97	54.2	24.83	3.43	1.37	8.68	10.51	2.27	1.44	39.78	NA	48345.98	6.7	15.4	10.7
354	12.81	268.73	9.33	17.67	58.09	24.24	4.39	1.88	9.73	9.1	2.13	1.74	31.79	89036	48513.5	6.7	15.6	10.1
355	8.3	824.23	19.48	19.33	60.17	20.5	4.65	1.84	10.47	9.54	2.16	4.39	33.27	75628	37785.67	6.7	15.5	16
356	3.15	1706.82	17.35	18.62	54.13	27.25	3.45	1.38	7.36	12.04	2.14	3.12	35.4	114614	56616.79	6.2	14.3	10.7
357	-1.85	68.52	4.12	19.79	59.13	21.08	3.53	0	10.58	14.1	2.24	2.34	31.33	NA	31842.4	7.1	16.3	26
358	7.87	896.29	15.17	20.82	58.5	20.69	2.24	1.6	10.24	8.96	2.27	3.75	35.59	81723	40559.36	6.8	15.7	12
359	15.99	215.35	8.74	19.78	57.74	22.49	4.89	1.5	6.39	7.89	2.27	1.09	32.75	77758	39133.94	6.9	15.9	13.9
360	3.88	255.12	12.13	18.34	53.44	28.22	2.26	1.62	7.33	9.27	2.22	3.57	35.01	85885	43668.89	6.8	15.6	11.4
361	6.51	1942.67	23.49	19.8	58.19	22.01	4.52	2.31	10.68	8.18	2.15	5.18	33.98	73838	35237.75	6.5	15.1	18.8
371	8.59	2623.97	33.97	19.41	62.37	18.22	4.17	2.87	11.79	10.67	2.09	10.7	31.01	62857	28602.35	6.9	16	27.1
372	11.94	717.3	13.87	23.85	52.64	23.51	1.88	0.75	5.63	10.89	2.43	1.12	45.75	95490	46083.04	6.8	15.6	11.1
381	6.4	255.33	7.37	20.32	58.99	20.69	4.96	4.34	9.31	9.31	2.2	2.07	32.35	NA	33085.7	7	16.1	18.1
382	10.41	241	7.93	20.69	61.15	18.16	3.45	1.15	11.49	5.75	2.42	2.76	33.82	NA	34195.98	6.5	15	14.1
383	10.18	284.44	18.3	20.98	59.32	19.7	3.35	1.95	7.81	8.09	2.15	4.24	35.49	70710	33519.17	6.9	15.9	20
385	11.56	157.03	9.56	23.54	59.36	17.1	6.05	3.03	11.09	10.09	2.47	1.62	39.93	NA	33756.04	7.1	16.4	15.2
386	10.96	349.41	8.86	21.58	57.24	21.18	2.72	2.04	9.53	5.44	2.41	3.42	40.79	NA	29829.91	7.2	16.5	21.2
387	14.71	712.55	26.57	20.08	57.67	22.25	4.94	1.52	11.39	8.73	2.23	6.26	34.8	65323	29633.13	6.7	15.5	24.2
388	8.05	125.39	6.52	22.03	57.64	20.33	6.28	4.71	13.34	10.2	2.3	2.3	38.26	NA	30070.67	7.1	16.3	18.2
390	2.12	295.67	10.71	22.88	55.16	21.96	3.84	1.54	6.15	6.92	2.35	2.76	41.91	68416	33285.21	7.4	16.9	17.8
391	12.63	133.68	5.99	22.42	58.16	19.42	2.25	2.25	7.88	10.14	2.32	2.74	39.33	NA	31117.76	7.3	16.8	18.3
392	31.27	557.01	30.12	23.39	59.92	16.68	3.33	2.44	11.09	7.32	2.29	7.15	40.64	62440	26702.02	6.9	16	25.3
393	2.88	131.85	10.62	18.79	59.98	21.24	3.5	1.17	17.48	5.83	2.19	3.14	35.31	NA	31993	7.3	16.8	22.3
394	-1.14	85.88	8.22	20.89	61.68	17.43	8.19	1.64	18.02	8.19	2.22	NA	33.08	NA	34901.81	7.4	17.1	14.7
401	9.05	537.25	8.39	19.62	60.68	19.71	4.57	4.57	5.49	7.32	2.21	2.75	34.24	NA	31859.67	7.1	16.3	22.8
402	1.23	87.67	4.69	17.36	59.55	23.09	5.21	0	3.48	5.21	2.21	NA	29.91	NA	35523.26	7.2	16.6	17.2
403	5.13	383.15	6.79	19.22	58.22	22.56	0.95	0.95	10.44	7.59	2.25	2.92	35.37	74545	38838.05	6.8	15.6	13.7
404	7.89	1066	16.66	18.27	61.05	20.68	5.21	1.76	8.97	10.24	2.08	5.57	31.34	65478	32872.33	6.9	15.8	22.5
405	5.76	131.89	3.68	21.78	57.82	20.4	3.9	1.46	8.77	9.74	2.28	0.82	37.02	NA	33499.9	6.9	16	16.5
406	7.12	151.94	9.23	20.63	60.34	19.03	3.93	1.21	9.38	8.17	2.28	2.95	35.92	NA	27305.17	7.1	16.4	21.1
407	0	70.03	4.22	22.92	58.01	19.07	3.07	0	10.44	10.44	2.39	1.85	39.01	NA	28012.04	7.2	16.6	20.7
409	19.17	269.18	12.95	20.3	60.59	19.11	5.36	2.68	11.48	9.57	2.2	3.29	35.36	NA	35754.22	6.8	15.8	18.2
410	5.88	102.27	4.07	18.15	60.37	21.48	0	0	11.01	11.01	2.26	NA	28.48	NA	34349.63	7.2	16.6	25.4
411	26.41	168.17	4.29	20	60.18	19.82	1.8	0	12.58	3.59	2.4	1.45	34.57	NA	33533.75	6.5	15	9.8
412	6.04	653.7	15.58	19.52	58.99	21.48	3.7	1.18	8.92	8.75	2.19	3.24	33.46	70629	36508.67	6.6	15.3	18.4
413	0.1	300.43	5.57	18.97	58.6	22.43	4.31	1.92	8.14	7.18	2.22	2.05	32.37	NA	34362.82	6.9	16	20.7
414	4.35	123.57	5.71	19.53	61.77	18.7	3.36	2.94	9.23	6.29	2.33	1.27	32.01	NA	34714.54	7.1	16.3	18.3
415	-0.83	237.52	9.39	18.65	60.4	20.95	6.24	4.86	11.1	8.32	2.17	3.46	29.53	65075	33827.63	6.6	15.3	16.9
418	3.09	210.04	19.16	22.09	58.99	18.92	5.08	4.06	9.82	8.8	2.29	7.93	34.6	58697	25657.88	7.3	16.7	24.9
420	11.53	889.34	26.29	18.97	63.37	17.65	2.89	2.07	7.03	8.68	2.15	5.29	30.78	NA	30130.14	6.6	15.2	26.1
421	0	32.38	0	25.32	54.43	20.25	0	0	0	0	2.23	NA	47.62	53314	26843.04	6	14	40
423	4.08	94.01	0.98	16.18	59.31	24.51	4.89	0	4.89	0	2.09	NA	24.07	NA	35938.24	7	16.1	23.9
424	2.9	73.91	3.49	21.02	57.19	21.79	4.33	0.48	9.63	8.19	2.3	1.84	37.91	NA	28759.77	7.1	16.2	21.8
431	12.21	98.36	15.31	23.32	57.05	19.63	4.65	3.49	6.97	9.88	2.3	2.52	42.07	66502	31566.38	7.1	16.4	27.1
432	-3.73	36.35	4.29	21.22	55.71	23.06	4.08	0	8.15	4.08	2.3	2.44	40.29	NA	29959.18	7.4	17.1	21.5
433	-2.13	46.61	14.97	21.08	58.14	20.78	4.31	1.44	12.92	5.74	2.21	3.97	34.98	62881	28079.22	7.4	17	28.7
434	14.65	65.56	16.35	23.76	56.25	19.99	1.38	1.38	10.37	11.06	2.4	4.1	42.98	66809	30127.27	7.6	17.4	26.4
435	-3.11	37.39	6.99	20.04	65.41	14.56	3.76	1.88	13.17	9.41	2.4	NA	30.77	NA	29290.55	7.4	17	23.1
436	2.72	79.48	16.3	21.11	57.88	21.01	0.53	2.64	8.44	8.97	2.22	4.26	34.45	NA	30785.93	6.7	15.6	NA
438	0.34	55.4	11.79	19.9	57.94	22.16	0	1.65	9.91	6.61	2.19	1.88	33.19	NA	32223.66	7.2	16.6	22
440	2.5	60.85	12.82	16.97	59.46	23.57	4.9	2.45	7.34	8.57	2.15	3.31	27.99	NA	31491.82	7.2	16.6	NA
441	8.93	73.4	10.68	19.2	63.43	17.37	3.23	0	7.55	7.55	2.17	1.94	34.48	58787	28098.49	7.6	17.4	31.1
442	2.51	29.06	14.71	11.76	61.27	26.96	0	0	4.96	0	2.18	NA	21.9	63165	36297.55	6.8	15.7	29.3
443	7.73	246.29	30.21	20.35	60.33	19.32	3.51	1.95	9.54	9.74	2.03	10.31	32.31	60759	27673.07	7.1	16.4	28.6
444	9.72	130.48	18.24	24.18	59.22	16.6	3.06	1.02	9.69	8.67	2.42	2.34	36.25	NA	28621.88	7.2	16.4	26.2
445	4.83	52.02	12.85	24.98	59.42	15.6	4.04	2.43	10.51	6.47	2.3	3.72	40.47	NA	26123.44	7.7	17.6	32.7
446	7.66	184.45	16.83	21.4	57.79	20.81	3.5	2.19	9.18	9.4	2.17	4.73	37.41	63280	29659.83	7.4	17	24.8
448	4.17	56.9	16.13	22.51	57.25	20.24	1.08	4.33	14.06	5.41	2.23	4.54	36.08	NA	32856.93	7.1	16.4	26.7
491	2.62	88.96	20.24	17.86	62.76	19.39	1.72	1.72	3.43	8.58	2.21	1.38	27.76	65279	31719.9	7.2	16.6	34.8
492	11.49	397.71	17	17.8	61.46	20.75	5.05	0.72	13.7	10.82	2.11	1.88	32.8	NA	37055.76	6.7	15.5	18.1
493	17.61	162.75	30.12	22.89	59.9	17.21	10.42	1.74	5.21	1.74	2.6	2.63	35.57	66196	28763.34	7.2	16.5	27.4
494	16.02	106.25	12	20.17	60.62	19.21	3.61	2.41	15.66	6.02	2.26	1.09	31.72	NA	38184.03	6.6	15.2	21.7
495	22.49	89.91	18.89	18.68	63.8	17.52	8.35	5.22	20.88	2.09	2.31	2.08	31.05	NA	36699.58	6.2	14.3	27.5
496	10.1	148.93	17.95	23.04	57.1	19.86	3.09	1.97	10.96	9.55	2.32	2.38	38.77	75571	34248.72	6.9	15.8	18.3
497	3.77	101.66	11.62	14.7	62.98	22.32	0	0	5.4	7.2	1.96	1.25	22.42	NA	38294.01	6.7	15.4	17.2
498	16.85	309.03	31.5	21.73	63.12	15.15	4.12	2.75	15.8	5.5	2.41	0.64	34.3	NA	31420.27	7.1	16.3	36.1
499	5.79	109.44	12.6	17.41	59.37	23.22	5.01	11.69	10.02	3.34	2.27	2.35	32.96	NA	32667.16	7.2	16.5	21.3
500	-2.38	86.71	9.98	17.52	59.12	23.36	2.42	2.42	2.42	2.42	2.22	NA	26.77	NA	35642.09	6.2	14.5	20.3
501	5.83	143.47	20.13	18.64	65.04	16.31	0	2.15	4.3	2.15	2.13	NA	29.73	NA	33066.74	6.8	15.8	25.8
502	7.74	192.32	9.58	19.27	56.33	24.4	2.29	3.44	6.88	9.17	2.21	NA	33.06	NA	36916.53	6.9	16	13.5
533	3.34	318.84	7.2	20.22	59.13	20.65	4	1.54	8.92	7.39	2.29	2.25	33.91	68440	35047.06	7	16.1	17
535	-5.21	42.13	2.2	9.89	71.43	18.68	11.3	0	11.3	0	2.1	NA	14.52	NA	44546.15	5.8	13.6	12.8
536	-0.49	71.33	1.96	23.53	61.27	15.2	9.76	0	9.76	9.76	2.75	NA	41.67	NA	38178.92	7	16.2	7.2
538	8.19	162.33	7.68	21.99	59.27	18.75	4.27	1.75	8.94	6.22	2.35	1.84	37.15	73607	36266.39	7	16.2	12
540	7.44	427.06	9.79	20.36	55.81	23.83	3.13	2.61	6.08	9.04	2.22	2.18	35.79	76134	38673.89	6.8	15.6	16.6
541	2.43	83.2	7.36	21.85	60.33	17.81	4.63	2.31	9.26	9.26	2.49	2.93	36.19	NA	38924.7	6.5	15.1	15.8
543	-0.86	151.72	3.3	20.87	50.96	28.17	7.04	0	7.04	7.04	2.37	NA	40.94	NA	39476.35	6.7	15.5	9.5
544	15.65	647.34	19.98	20.34	60.92	18.74	5.58	1.46	14.08	7.28	2.17	5.25	35.59	70108	34183.54	6.5	15.1	21.6
546	5.79	1175.37	19.25	20.45	58.59	20.96	4.67	1.75	10.21	7.29	2.2	3.8	35.11	70740	34468.2	6.9	15.9	17.2
551	11.88	878.58	19.36	21.24	60.2	18.55	5.72	2.22	13.03	6.36	2.2	6.09	36.09	66370	32143.75	6.7	15.5	18.9
552	7.23	258.32	9.12	20	59.32	20.68	2.53	1.84	7.58	7.81	2.19	3	33.24	67133	33870.8	7	16.1	19
554	21.31	257.85	9.44	21.62	61.22	17.16	5.13	2.05	8.21	6.16	2.33	2.18	34.93	NA	31530.25	7	16	22.8
556	-0.93	167.02	7.52	16.93	59.56	23.51	0	0	9.38	12.5	2.21	NA	29.69	NA	31698.75	6.7	15.4	14.7
557	-0.7	164.27	2.81	22.63	54.21	23.16	3.48	0	6.97	5.23	2.39	NA	38.39	NA	39658.77	7.1	16.3	15.2
561	-5.92	38.26	7.85	19.87	58.2	21.93	4.15	1.48	10.68	12.16	2.24	0.41	34.61	55964	25662.68	7.4	16.9	23
562	8.88	72.41	5.88	20.19	58.33	21.48	4.93	0.9	7.62	7.17	2.19	0.95	35.61	NA	31057	7.2	16.5	20.5
563	3.3	96.02	7.77	21.73	57.29	20.98	4.18	1.59	9.38	9.52	2.29	2.48	38.4	58432	26446.59	7.2	16.6	27
564	1.48	25.58	6.82	21.19	57.37	21.44	7.38	1.23	18.45	1.23	2.16	0.99	36.19	NA	22138.25	7.3	16.7	34.1
565	4.06	9.54	22.01	13.51	59.25	27.24	0.78	3.1	6.98	13.18	1.9	1.46	23.54	NA	30423.26	7.2	16.5	19.6
566	15.64	188.5	8.22	16.89	55.35	27.76	4.42	3.54	5.3	8.84	2.07	1.06	32.23	NA	31391.07	7.1	16.2	18.9
567	5.56	28.81	5.27	21.47	56.71	21.83	5.81	0.83	10.23	8.85	2.23	1	38.53	NA	26675.83	7.1	16.4	23.1
571	4.45	41	17.06	16.05	54.85	29.1	3.35	1.67	5.02	13.38	1.91	2.01	25.51	NA	28460.62	7.4	17	18.6
572	3.44	167.42	9.57	19.34	57.08	23.58	4.74	2.37	6.71	9.48	2.12	2.68	33.31	NA	31096.6	7.3	16.8	17.9
573	4.56	64.94	12.26	18.74	57.75	23.52	4.51	2.25	8.05	11.27	2.07	2.72	32.56	59916	29740.81	7.2	16.5	20.6
574	-7.44	26.81	10.78	14.59	60.25	25.16	4.2	4.2	2.1	14.71	1.9	1.46	25.8	NA	29050.74	6.9	16	24.3
575	1.94	60.75	14.49	20.43	56.06	23.52	2.34	0	2.34	9.35	2.09	2.53	37.61	NA	29275.77	7.2	16.5	13
576	0.03	22.24	23.23	14.7	62.26	23.04	3.68	1.58	7.88	10.51	1.93	0.87	22.86	64339	31990.68	7.1	16.3	25.5
577	-5.41	57.26	10.2	17.41	61.44	21.14	4.95	2.48	14.85	9.9	2.01	2.71	31.76	NA	32950.5	7.4	16.9	20.4
578	27.5	21.2	25.49	22.13	61.62	16.25	5.76	2.88	8.63	11.51	2.29	3.85	37.5	NA	23221.29	7.2	16.6	21.7
579	1.57	12.7	7.56	21.3	56.48	22.22	7.77	1.55	12.43	6.22	2.28	1.56	35.98	48807	19932.1	7.2	16.6	32.1
580	-7.38	60.09	6.64	14.42	59.58	26	5.74	0	5.74	13.4	2.23	1.54	23.79	NA	29266.98	6.9	16	20.6
581	3.78	1319.44	31.43	15.37	62.35	22.28	3.56	4.09	9.43	9.25	1.95	4.24	25.08	62840	31933.76	6.9	15.9	23.7
582	-1.15	19.63	10	18.6	54.65	26.74	4.61	2.3	6.91	18.43	2.06	NA	30.77	NA	28282.33	7.3	16.8	24
584	-10.91	13.86	27.42	14.61	61.21	24.18	2.19	1.75	10.94	11.38	1.88	0.74	23.6	59302	29215.8	7.2	16.6	25.1
585	22.52	110.6	11.59	19.95	59.84	20.21	7.93	4.4	10.57	11.45	2.21	2.76	33.82	NA	33696.08	7.2	16.5	17.3
586	-4.24	18.4	11.06	16.81	66.37	16.81	4.52	0	9.05	18.1	2.03	4.17	24.16	NA	24975.66	6.7	15.4	30.9
587	8.83	696.28	20.46	16.18	61.97	21.85	3.16	1.46	7.06	9.49	2.08	2	27.33	58731	30624.88	7.2	16.6	19.4
588	9.94	85.28	14.25	14.79	57.53	27.67	5.54	5.54	8.31	16.62	1.98	4.48	25.73	NA	30360.82	7.4	16.9	23.8
589	-8.09	21.93	10.84	12.42	58.69	28.89	2.22	2.22	8.87	11.09	1.87	3.7	21.71	NA	32318.74	7.4	16.9	22.3
590	-0.54	294.85	11.58	17.6	59.36	23.04	2.73	2.73	8.96	8.18	2.03	4.92	28.16	61625	30546.23	7.1	16.3	18.7
591	-7	4.79	4.3	11.83	62.37	25.81	0	0	0	10.42	1.84	NA	13.56	NA	23343.01	6.9	16	40.4
592	2.94	89.24	7.94	17.3	55.71	26.98	3.21	0	9.62	11.23	2.01	1.94	33.62	NA	31314.29	7.1	16.3	13.5
593	6.55	418.3	18.13	16.54	60.42	23.03	4.65	0.86	7.93	9.83	2.03	2.66	27.12	67424	35594.12	6.9	15.9	18.2
594	6.72	202.35	15.89	18.62	62.23	19.15	3.38	3.75	8.26	7.88	2.12	1.73	30.58	59381	29526.94	6.9	16	16.3
602	-1.59	89.17	2.8	21.61	59.68	18.71	1.08	1.08	10.76	9.69	2.29	1.29	36.43	57906	28172.58	7.1	16.3	19.8
603	5.28	505.57	7.93	18.24	61.76	20	1.65	2.75	8.82	5.51	2.17	4.52	31.59	NA	32500.22	7.1	16.3	15.9
605	0.44	92.85	2.57	21.11	60.85	18.04	1.46	1.46	11.69	5.12	2.28	1.75	36.01	55663	25842.01	7.2	16.5	27.1
606	-7.34	224.66	1.42	18.09	61.59	20.33	8.16	2.04	6.12	6.12	2.17	2.05	28.57	NA	32481.71	7	16.2	16
607	5.09	153.38	7.27	22.91	57.93	19.16	6.52	2.17	6.52	4.35	2.32	NA	38.4	NA	31763.44	7.1	16.3	11
608	5.44	598.99	8.94	19.78	56.69	23.54	3.37	1.44	7.7	9.86	2.23	2.45	35.24	69315	34770.56	6.7	15.6	17.9
609	8.02	83.39	1.56	18.36	66.41	15.23	7.91	0	19.76	15.81	2.4	NA	33.33	68388	36119.14	6.6	15.3	28.3
610	8.91	217.03	4.17	22.87	59.43	17.7	6.66	0	8.32	8.32	2.39	3.65	42.44	NA	37280.97	7	16	17
611	20.76	215.78	6.32	23.72	61.26	15.02	4.97	0	15.9	3.97	2.36	2.1	38.6	NA	35300.1	6.7	15.5	14.1
612	12.26	418.72	10.49	18.55	58.57	22.87	3.76	0.75	7.15	8.65	2.15	3.41	31.55	67447	34770.06	6.8	15.8	20.4
613	-3.19	59.16	1.65	20.92	55.35	23.72	8.12	3.25	16.23	14.61	2.35	1.44	37.46	57801	23648.6	7.2	16.6	29.8
614	-1.07	98.26	4.23	20.77	59.62	19.62	4.62	0.77	6.16	12.32	2.35	1.77	37.53	NA	26438.23	7.4	16.9	27.7
615	9.63	267.52	3.51	24.44	55.75	19.81	0	1.6	6.4	3.2	2.45	NA	39.37	NA	29870.93	7.1	16.4	19.4
616	10.01	820.23	11.84	19.49	55.59	24.92	4.83	1.79	8.26	8.81	2.19	2.75	35.33	75288	38421.58	6.8	15.7	15.6
617	1.55	121.03	1.83	21.8	63.87	14.33	7.69	1.54	10.77	10.77	2.32	2.8	33.92	NA	30545.43	7	16.1	17.3
619	0.97	214.51	9.03	19.84	61.14	19.02	4.82	2.55	8.78	8.5	2.29	3.8	32.94	66317	33105.29	6.7	15.5	18.6
620	-8.02	68.6	2.07	19.64	59.47	20.89	2.76	0	9.66	13.79	2.21	1.38	30.93	NA	26720.47	7.2	16.6	27.3
622	-3.61	188.53	4.21	21.53	62.4	16.07	0	0	6.2	9.3	2.33	1.38	33.08	NA	37324.96	6.7	15.4	12.8
623	0.42	415.75	7.82	18.14	59.47	22.38	4.48	1.03	7.92	7.23	2.2	1.33	30.12	NA	39705.28	6.6	15.2	14.9
626	-3.23	102.73	6.62	19.57	58.82	21.61	5.66	1.7	7.92	8.49	2.23	2.21	32.15	NA	28074.32	7.5	17.1	25.1
627	1.01	544.54	16.73	19.14	56.94	23.92	3.95	1.93	7.98	9.12	2.18	4.78	33.64	71741	35033.23	7	16.2	17.3
628	-0.82	291.87	6.52	21.34	58.71	19.95	3.15	2.52	9.45	9.45	2.25	3.32	33.86	NA	30187.08	7	16.1	18.4
629	-5.72	52.08	2.24	22.36	57.19	20.45	6.39	0	9.58	6.39	2.46	NA	42.08	55823	25669.01	7.3	16.8	21.5
632	8.34	375.34	6.87	20.88	59.21	19.91	3.01	0.93	9.48	3.7	2.24	2.31	35.12	NA	35100.39	6.7	15.5	NA
662	-2.37	134.79	8.01	18.04	58.25	23.71	5.61	0	5.61	11.22	2.28	0.71	30.09	NA	33861.25	7	16.2	16.5
663	-2.85	132.19	11.97	16.53	60.83	22.64	1.62	1.62	8.1	8.91	2.14	2.26	29.84	NA	41757.98	6.8	15.7	12.3
665	5.6	141.94	13.64	20.45	59.09	20.45	3.81	0	7.62	11.43	2.44	NA	35.1	64693	30023.86	7.4	17	21.6
666	7.54	93.25	6.33	16.52	51.13	32.35	9.21	0	6.9	20.71	2.19	NA	30.53	NA	30078.51	7.1	16.3	24.8
667	12.62	767.07	15.81	18.69	57.8	23.52	4.12	1.27	11.1	6.35	2.07	4.11	31.12	69255	34583.43	7	16.2	17.5
668	13.53	114.74	10.72	17.39	62.76	19.85	5.33	1.33	9.67	8	2.15	1.71	29.36	70822	38228.08	6.6	15.3	15.2
669	16.45	216.94	14.68	25.84	58.74	15.43	3.77	3.77	18.87	1.89	2.47	NA	41.28	NA	34623.61	6.7	15.5	20
670	15.02	256.8	15.04	19.87	59.45	20.67	4.66	1.79	9.87	8.43	2.23	3.48	33.42	68312	33640.19	6.6	15.4	19.1
671	-5.34	89.64	10.22	19.35	66.13	14.52	13.66	0	10.93	5.46	2.46	NA	24.51	NA	32668.55	7	16.1	19.1
681	-2.02	76.18	4.47	13.75	56.01	30.24	3.42	3.42	6.84	3.42	2.32	NA	24.32	NA	35211.68	7.4	16.9	20
682	3.94	214.78	20.61	19.87	58.03	22.11	3.51	1.5	9.52	9.52	2.2	4.28	34.42	59764	29111.42	7.5	17.1	NA
683	7.19	22.87	3.66	24.39	61.59	14.02	5.99	0	0	17.96	2.56	NA	39.39	NA	32081.71	7	16.2	26.3
684	-3.16	16.69	7.02	22.31	58.15	19.55	4.85	2.42	2.42	7.27	2.45	NA	38.14	NA	21975.19	7.3	16.7	NA
687	-9.87	29.6	4.98	15.92	63.68	20.4	9.85	0	4.93	19.7	2.14	NA	25.58	NA	29945.27	7.4	16.9	27.4
690	1.58	57.5	11.94	21.84	55.34	22.83	2.82	0.71	4.94	4.94	2.33	2.39	41.02	NA	30002.9	7.4	17	30
691	-5.85	52.64	9.22	20.84	51.9	27.25	3.97	3.97	3.97	19.84	2.14	3.54	39.77	NA	28011.82	7.4	16.9	30.8
692	-2.91	55.78	15.26	19.07	61.04	19.89	5.38	0	8.06	8.06	2.28	3.45	30.97	NA	32074.11	7.4	16.9	32.5
694	13.14	48	12.88	20.2	60.35	19.44	7.5	0	2.5	17.5	2.25	2.72	38.03	NA	31203.03	7.1	16.3	36.6
696	8.86	73.35	7.85	23.84	54.94	21.22	5.78	2.89	17.34	8.67	2.3	NA	44.88	66853	32407.56	7.4	16.9	17
700	-1.08	376.59	27.1	19.31	58.5	22.19	4.06	2.17	8.53	10.43	2.1	8.4	33.71	59214	27961.35	7.4	16.9	29.7
701	-2.71	54.49	13.92	19.49	55.89	24.63	2.15	4.3	10.75	12.9	2.28	3.46	38.37	NA	30173.02	7.5	17.1	27.2
703	4.74	284.12	20.65	21.37	58.23	20.39	3.43	1.29	11.59	12.87	2.19	6.13	37.71	58934	25796.03	7.4	17	28.4
704	-7.37	22.19	12.44	10.95	66.17	22.89	14.93	0	4.98	0	2.06	3.98	18.25	55378	32633.33	7.4	16.9	34.4
706	8.6	46.77	3.57	24.38	57.61	18.01	3.14	0	9.43	4.72	2.35	4.94	43.8	57643	25931.83	7.4	16.9	22.3
707	1.33	35.51	1.32	23.03	49.34	27.63	0	0	13.2	6.6	2.27	NA	41.46	NA	23083.55	7.4	16.9	40.4
708	-14.63	6.29	5.71	17.14	65.71	17.14	28.17	0	0	0	2.43	NA	26.09	NA	13374.29	7.7	17.7	51.7
709	-13.04	7.13	11.67	18.33	61.67	20	0	0	0	33.9	2.61	NA	20.93	NA	19325	7.1	16.3	33.3
711	9.51	41.74	10.76	19.1	59.38	21.53	3.5	3.5	10.51	7.01	2.15	NA	32.77	NA	29780.56	7.2	16.5	27.1
713	2.65	241.54	25.18	22.16	60.06	17.79	2.52	1.68	8.11	8.66	2.14	11.21	36.88	59460	26840.14	7.3	16.8	31.5
715	-10.64	11.83	2.38	26.19	47.62	26.19	24.1	0	0	0	2.63	NA	55	NA	20304.76	7.6	17.3	38.5
721	0.15	79.37	8.09	20.66	58.19	21.15	2.45	2.94	5.89	12.27	2.27	3.47	34.72	65095	33115.14	7.2	16.5	NA
723	7.47	553.98	17.68	18.05	60.14	21.81	3.2	1.33	6.4	10.67	2.09	4.25	29	84409	44269.68	6.9	15.9	21.7
724	3.08	28.9	5.98	21.59	60.34	18.08	5.22	2.61	6.52	7.82	2.41	1.18	38.74	NA	35241.74	6.9	16	21.3
731	26.01	1009.26	17.89	19.36	57.71	22.94	3.23	2.3	4.61	11.06	2.15	4.03	33.36	NA	30162.34	7.1	16.3	16.7
732	14.81	443.8	7.97	22.77	58.92	18.31	3.56	1.19	7.12	11.27	2.5	0.47	39.32	NA	47657.85	6.4	14.9	11.6
733	5.15	874	24.39	20.16	58.56	21.28	5.25	2.05	9.36	10.05	2.08	10.64	34.8	63791	28827.12	7	16	23.9
734	13.6	160.27	5.67	15.97	65.55	18.49	4.26	4.26	4.26	6.38	2.13	NA	28.76	NA	43918.28	6.7	15.6	18.4
735	0.91	97.07	5.74	19.34	62.84	17.82	9.26	9.26	18.52	3.09	2.55	NA	30.58	NA	32085.5	6.9	16	22.8
736	-1.67	223.91	4.85	16.75	62.14	21.12	0	4.85	9.7	7.27	2.33	NA	34.14	NA	35426.94	6.6	15.4	15.6
737	27.24	91.52	5.75	19.17	54.31	26.52	9.45	0	18.9	15.75	2.35	NA	35.88	NA	34723.32	7.3	16.7	19.6
738	-3.85	141.7	4.78	19.11	57.78	23.11	3.06	1.53	1.53	7.65	2.38	1.37	34.38	NA	39699.23	7.3	16.7	14.6
739	1.41	2088.42	12.32	18.47	56.65	24.87	2.51	1.51	8.3	6.54	2.15	2.96	32.92	77606	40500.55	6.8	15.8	13.4
740	3.99	305.59	6.58	17.55	53.93	28.52	1.83	3.67	5.5	0	2.09	NA	34.44	NA	50835.1	6.9	15.9	8.9
741	-3.69	170	3.84	15.86	53.45	30.69	2.55	0	2.55	10.2	2.21	NA	29.58	NA	64972.12	6.8	15.6	18.8
742	-2.39	396.3	5.72	15.65	55.49	28.86	1.15	4.61	3.46	3.46	2.27	NA	28.91	NA	70265.77	6.3	14.6	7
743	1.33	4521.05	26.06	18.87	57.64	23.49	4.38	2.92	10.51	12.41	2	9.28	34.57	63213	30574.78	7	16.1	21.6
744	7.56	723.68	21.13	18.73	58.02	23.25	3.88	1.76	8.11	9.52	2.15	6.39	34.52	62874	30504.56	7.2	16.5	20.1
745	12.91	1515.04	13.04	18.86	56.72	24.42	5.39	1.35	9.43	11.86	2.2	1.65	37.12	76668	40102.92	7	16.1	14.9
746	3.31	344.31	8.37	20.21	57.21	22.58	2.07	1.55	6.21	7.25	2.27	3.11	37.08	NA	34311.32	6.5	15.1	15.2
747	0.46	207.11	4.81	20.37	61.1	18.54	4.52	4.52	4.52	11.3	2.36	1.56	38.21	NA	45718.76	7.1	16.3	13
748	1.98	161.45	10.6	21.79	58.36	19.85	1.5	1.5	3	9.01	2.39	3.47	34.93	68214	33712.69	7.3	16.7	19.8
749	17.66	1215.38	23.6	22.42	58.77	18.81	3.31	2.41	7.83	9.63	2.29	5.92	38.84	65875	30453.56	7	16.1	19.6
750	3.57	389.64	8.84	20.85	57.73	21.42	2.87	2.15	7.9	9.33	2.35	2.01	37.45	77990	38354.42	7.2	16.5	12.3
751	10.43	661.33	8.79	18.89	53.88	27.23	3.47	0.35	8.33	9.37	2.18	1.67	34.56	75490	38950.21	6.8	15.6	16.4
754	12.42	148.28	9.01	20.54	61.24	18.22	2.89	0.96	5.78	2.89	2.37	0.58	34.35	NA	35449.81	6.9	15.9	19.8
755	6.68	873.55	10.49	19.58	57.82	22.6	3.83	1.28	10.64	8.09	2.22	2.01	34.45	67386	34604.44	6.8	15.8	23.8
756	2.11	94.32	13.76	13.84	57.95	28.2	5.17	0.86	6.03	13.78	1.99	1.81	24.49	NA	43277.47	6.9	15.8	NA
761	0.71	26.04	4.33	19.42	60.23	20.35	1.17	0	10.56	12.91	2.26	1.41	32.15	55256	25436.37	6.8	15.7	32.9
762	4.87	17.38	4.12	19.88	58.96	21.16	5.32	2.66	6.65	8.43	2.25	1.29	34.05	NA	26689.02	7.3	16.8	34.1
763	1.7	47.23	5.83	17.66	59.61	22.74	4.02	3.45	6.9	9.77	2.14	3.49	29.13	58515	29796.19	6.9	16	24.2
764	4.55	71.17	4.55	19.96	63.14	16.9	4.93	0.99	4.93	1.97	2.28	2.26	33.86	59329	28774.41	7.2	16.5	NA
766	-1.99	17.13	2.79	18.25	54.37	27.38	3.76	0	7.51	10.02	2.24	1.49	35.24	NA	21828.52	6.9	16	45
767	4.38	88.57	7.8	18.5	60.8	20.7	3	5	11.01	10.01	2.16	2.2	32.16	NA	30363.8	7.1	16.3	18.7
768	3.17	771.12	11.63	16.72	58.66	24.62	4.28	2.57	9.5	10.59	2.11	2.75	28.88	68078	36161.11	6.9	15.8	17.5
769	7.03	114.5	8.99	21.65	59.32	19.03	3.14	3.14	11.38	10.99	2.24	4.41	36.36	58153	27912.54	6.9	15.9	22.6
782	-18.06	1.26	9.45	13.39	50.79	35.83	3.87	0	3.87	7.74	2.13	NA	28.7	NA	30702.36	7	16	29.2
783	-7.03	27.58	13.03	23.89	49.7	26.41	4.32	0	7.78	6.91	2.3	0.6	44.6	NA	23156.65	7.6	17.4	28.6
784	-1.84	4.52	9.73	18.05	57.81	24.13	5.63	0.94	8.44	4.69	2.16	1.32	30.51	NA	28030.22	6.9	15.9	22.4
785	1.22	114.18	17.59	18.19	59.95	21.86	5.18	2.59	6.26	12.31	2.09	2.21	30.98	61210	31284.09	7.4	16.9	22.4
786	-7.09	17.44	12.18	17.45	58.36	24.18	0	0	1.81	10.89	2.1	2.36	27.46	53705	28947.09	7.4	16.9	29.7
791	-9.01	16.24	4.87	17.81	56.87	25.32	5.57	0	10.34	15.9	2.26	1.27	33.29	50185	22848.56	7	16.2	38
792	-3.13	18.88	12.22	18.33	56.93	24.74	5.14	1.29	7.28	14.14	2.14	0.55	34.47	58390	28207.83	7.4	16.9	29.4
793	-3.13	21.84	8.87	19.25	56.02	24.74	4.5	2.25	10.49	10.49	2.22	1.05	37.34	53215	23370.98	7.2	16.6	30.6
794	4.04	41.64	13.19	16.97	56.84	26.18	3.96	0.66	10.56	14.2	2.16	1.33	30.5	59637	29505.49	7.1	16.4	26.4
841	-1.32	15.54	17.94	17.32	63.61	19.07	6.16	2.05	12.32	9.24	2.05	1.33	29.17	67011	32371.96	6.7	15.5	34.6
842	2.62	14.08	12.15	21.02	57.47	21.51	3.64	0	13.33	8.48	2.31	1.21	37.84	NA	36691.49	7	16.2	39.4
843	-1.98	56.78	28.9	16.97	61.61	21.42	4.4	0.88	8.36	8.07	2.07	1.17	27.83	129226	64974.81	6.2	14.4	26
852	-2.56	27.74	3.35	20.55	57.78	21.67	7.26	0.66	12.54	11.22	2.32	2.39	35.09	50483	21201.12	7.3	16.7	30.8
853	1.21	29.25	3.94	17.66	58.65	23.69	8.99	1.8	5.39	5.39	2.08	2.77	33.06	NA	29260.86	7.1	16.2	24.1
855	1.05	150.54	6.55	18.08	58.78	23.15	4.13	2.65	7.07	11.79	2.17	3.06	31.05	61874	32120.71	7.3	16.7	NA
861	8.8	497.51	14.63	19.24	59.5	21.27	3.29	1.82	9.1	7.19	2.17	4.3	33.32	71567	36534.96	6.5	14.9	16
863	7.64	148.01	4.04	19.32	62.71	17.97	0.91	1.81	9.05	5.43	2.26	2.28	29.17	NA	30979.69	7.3	16.8	25.8
866	11.1	157.62	5.61	20.47	61.49	18.03	2.45	1.64	8.18	6.54	2.28	1.07	34.94	NA	43152.88	6.8	15.6	18
867	5.79	190.04	2.68	24.1	61.35	14.55	4.71	1.18	8.24	2.35	2.43	1.55	40.3	NA	27993.6	7.2	16.6	16.3
869	8.07	539.81	9.44	23.74	59.44	16.82	1.82	0.91	7.27	6.36	2.49	2.11	39.65	NA	33948.65	7.3	16.8	12.4
870	6.05	975.45	26.83	22.58	57.03	20.39	4.17	2.08	10.42	7.64	2.36	8.11	39.16	77991	34149.6	6.9	16	15.7
872	18.15	125.1	6.12	19.68	62.17	18.15	3.27	1.09	11.44	9.26	2.28	1.3	27.36	68496	35850.41	6.7	15.5	13.3
873	6.08	331.6	6.94	20.58	58.95	20.48	3.59	1.03	7.7	8.73	2.28	1.82	33.97	NA	NA	7	16.2	NA
879	5.74	87.01	6.06	19.19	59.43	21.39	3.34	2	10.68	9.68	2.26	2.14	33.09	NA	32000.19	7.1	16.4	26.4
880	-5.42	49.18	4.6	17.21	60.76	22.03	4.5	3.94	7.32	9.01	2.15	2.12	29.29	NA	28987.17	7.3	16.7	26.1
883	1.5	555.53	8.28	20.59	58.17	21.24	3.72	1.86	6.97	9.29	2.21	5.74	35.8	66038	32547.76	7.1	16.4	16.8
884	3.1	517.62	10.89	17.46	58.27	24.27	3.17	1.59	6.74	9.13	2.22	2.39	33.38	70426	37006.29	6.8	15.7	16.3
885	14.96	558.79	6.29	21.28	59.46	19.26	5.67	1.42	12.76	5.2	2.35	1.66	34.77	NA	36311.04	6.9	15.8	16.3
886	13.67	207.57	3.94	22.6	57.09	20.31	3.36	0.67	7.05	9.41	2.31	3.54	38.01	NA	28112.86	7.4	16.9	20.8
888	-0.09	88.27	6.64	19.51	57.07	23.42	5.95	3.4	5.1	6.81	2.27	NA	33.23	NA	35379.9	7.1	16.3	NA
901	0.49	41.01	1.86	24.02	55.8	20.18	3.66	1.63	12.21	7.73	2.45	0.9	43.41	NA	20858.92	7.1	16.3	36.2
902	3.36	192.72	8.07	19.66	58.5	21.85	4.39	1.6	8.34	9.84	2.19	3.62	34.39	60127	29503.29	7.3	16.8	23.8
903	-0.78	125.72	4.5	19.97	59.27	20.76	7.2	1.89	10.23	8.33	2.25	2.52	32.79	54894	25667	7.2	16.5	30.1
904	-8.46	31.77	2.99	20.96	58.43	20.62	0.86	0.86	11.12	8.55	2.38	2.31	36.47	51445	22736.61	7.5	17.1	34
905	0.46	138.99	3.43	20.78	59.91	19.31	2.51	1.67	12.56	6.7	2.27	3.06	35.28	NA	27558.28	7	16.1	24.9
906	-1.95	24.81	3.31	22.54	58.23	19.23	7.72	1.1	13.24	8.83	2.36	1.65	42.14	NA	20539.45	7.6	17.4	35.6
907	-4.55	118.57	4.88	19.25	57.7	23.06	4.16	2.65	8.71	8.33	2.21	3.08	31.53	54675	26477.32	7.3	16.8	23.2
908	-5.16	21.36	1.96	23.04	57.25	19.71	3.77	0	12.08	6.04	2.57	3.09	39.49	NA	17641.16	7.2	16.6	34.4
909	4.2	93.48	7.31	19.69	56.19	24.13	2.75	0.69	9.61	17.16	2.39	3.17	36.22	52233	22938.07	7.4	16.9	33.5
921	-1.24	168.79	3.52	19.87	57.36	22.77	4.98	3.73	8.71	13.69	2.24	1.11	31.6	NA	35703.77	7.3	16.7	14.3
922	6.58	80.41	3.53	19.39	56.25	24.36	4.81	1.6	9.62	4.81	2.26	2.17	35.5	NA	29290.46	7.1	16.3	23.6
923	0.2	99.35	3.48	21.93	57.58	20.49	3.93	1.31	15.08	7.21	2.37	1.24	36.81	NA	27242.94	7.2	16.5	26.1
924	-1.8	22.54	1.83	18.94	57.43	23.63	2.05	0	10.27	10.27	2.22	3.31	29.72	NA	23381.87	7.2	16.5	37.1
925	10.53	122.6	3.17	21.12	59.22	19.66	2.46	1.23	11.06	8.6	2.37	1.11	35.53	64487	30897.07	7.2	16.4	24.3
927	6.16	127.39	9.05	18.95	56.86	24.19	7.09	1.42	8.51	7.09	1.99	1.42	32.85	NA	28451.63	7.3	16.6	22.5
928	10	1273.35	12.01	19.62	60.82	19.56	5.38	1.6	12.21	6.83	2.25	3.35	33.36	64951	32987.24	6.8	15.8	18.6
929	2.01	1443.77	8.63	17.01	54.23	28.77	2.47	0.74	4.44	12.09	2.04	2.52	31.25	93038	49471.97	6.8	15.6	12.3
931	0.4	77.11	2.99	27.29	55.78	16.93	1.98	0	5.93	7.91	2.52	NA	44.83	NA	22977.49	7.3	16.8	28.3
932	-10.55	11.23	0.44	21.83	58.95	19.21	0	0	0	4.31	2.37	NA	40.44	NA	18306.11	7.1	16.2	54.1
934	3.94	894.83	11.18	15.01	51.34	33.65	3.31	0	6.61	8.27	1.96	2.53	28.27	84805	46755.05	6.8	15.7	11.1
935	-5.11	50.66	1.51	23.28	55.82	20.91	2.16	4.32	2.16	12.96	2.32	1.3	44.74	NA	24656.25	7.4	17	37.3
936	-7.49	25.03	6.07	23.89	57.89	18.22	3.98	7.97	11.95	15.94	2.28	NA	35.56	59137	26517.41	7.1	16.2	27.9
938	5.02	87.15	10.44	13.32	54.81	31.87	3.1	1.66	7.24	12.63	1.92	1.37	24.2	66432	36943.84	6.9	15.9	20.7
939	1.48	1075.56	10.6	18.21	58.43	23.35	4.45	1.32	7.53	10.04	2.11	2.83	31.09	66409	35124.85	6.9	16	19.3
940	-3.49	36.64	1.81	21.69	58.43	19.88	0	0	17.65	5.88	2.27	NA	29.47	NA	21692.77	7.2	16.5	34.3
941	8.71	328.15	4.82	22.06	57.91	20.03	1.22	1.22	7.35	5.31	2.35	1.69	38.44	NA	32574.46	7	16.1	15.3
942	2.37	2022.81	13.95	16.81	59.08	24.11	4.78	2.08	8.72	11.29	2.05	4.04	28.22	65990	34934.61	7	16.2	20.6
943	-1.44	154.98	2.48	24.09	57.23	18.69	1.47	0	1.47	7.36	2.47	1.19	40.44	NA	27662.19	7.4	17	20.9
944	-2.29	574.53	7.26	18.3	56.22	25.48	3.24	2.56	6.31	9.03	2.18	2.75	34.81	65900	33204.54	6.7	15.4	18
945	12.5	148.24	1.79	21.83	60.22	17.96	6.98	2.99	16.95	9.97	2.34	1.4	36.45	NA	26854.07	7.1	16.4	25.7
946	2.19	66.38	4.29	21.46	52.79	25.75	8.55	4.27	8.55	12.82	2.27	NA	38.46	NA	22103	7.3	16.7	39.7
947	21.85	133.74	4.86	27.05	56.53	16.41	3.03	0	6.05	3.03	2.63	NA	45.11	64093	28492.1	7.1	16.4	16.9
948	6.44	172.67	2.83	22.01	61.39	16.6	10.38	1.3	12.97	7.78	2.27	NA	38.38	61550	29580.95	7	16.2	NA
951	-3.24	96.09	4.07	17.27	60.13	22.6	7.25	0.91	7.25	10.87	2.11	1.73	30	NA	26798.1	7.2	16.6	18.2
952	-2.79	74.03	3.25	23.23	56.02	20.75	4.75	1.9	10.44	18.98	2.37	2.54	41.68	NA	23815.2	7.3	16.7	19.5
953	1.33	121.16	4.73	21.11	56.19	22.71	2.89	2.17	10.83	9.39	2.32	2.22	36.85	NA	22909.83	7.2	16.4	27.3
954	6.38	290.26	13.83	20.32	58.63	21.04	3.84	2.22	9.9	8.48	2.17	5.41	34.89	58808	27082.81	6.9	15.9	22.9
955	3.37	156.2	6.89	20.13	59.09	20.78	5.99	1.44	10.07	6.95	2.25	3.45	33.92	57989	27677.7	7	16.1	22.4
956	5.81	214.08	4.75	19.51	57.88	22.61	3.08	1.54	8.33	10.18	2.2	2.06	34.19	NA	30473.2	6.9	15.9	20.2
957	-0.02	84.7	6.43	19.2	57.7	23.1	3.97	1.19	7.75	8.74	2.18	3.53	34.08	NA	26421.75	7.2	16.4	25.7
958	-7.32	60.28	3.53	21.83	58.42	19.75	5.2	1.04	6.24	13.53	2.36	2.4	36.4	NA	24193.76	7.3	16.7	27.1
959	0.19	68.74	2.59	21.81	56.93	21.26	0	1.85	14.83	7.41	2.66	NA	33.23	NA	23283.36	7.3	16.7	23
960	-4.89	94.78	4.78	21.66	57.4	20.94	2.67	0.89	8.9	13.36	2.32	2.55	36.89	NA	22552.17	7.3	16.8	21.9
971	14.19	197.78	9.98	17.58	59.09	23.33	1.99	1.99	5.96	13.25	2.18	2.26	29.18	NA	35453.73	6.9	15.9	21.8
972	-16.33	29.5	2.44	2.44	65.85	31.71	0	0	0	0	1.95	NA	15.38	NA	44490.24	6.3	14.6	34.6
973	-5.85	163.45	4.19	17.08	58.23	24.69	6.27	1.57	7.84	9.41	2.15	2.69	30	NA	32124.07	6.7	15.5	20.5
975	6.44	58.42	4.65	18.14	59.53	22.33	9.59	4.8	14.39	0	2.23	NA	34.38	NA	33412.56	7	16.1	19.7
976	9.27	108.23	7.6	21.35	61.11	17.54	5.93	2.97	8.9	2.97	2.38	NA	33.17	NA	28345.32	6.7	15.4	21
977	13.32	195.21	8.16	19.65	61.4	18.95	1.75	2.63	11.39	7.88	2.25	2.62	32.64	NA	31241.23	6.6	15.3	17.2
979	7.23	738.8	18.86	20.1	58.59	21.31	4.29	2.21	9.69	11.48	2.19	4.39	35.22	64758	30788.93	6.9	15.8	22.9
980	-3.48	180.47	4.43	14.59	62.79	22.62	3.24	1.62	8.09	12.94	2.07	2.08	24.51	NA	33098.03	7	16.1	17.8
981	17.18	252.5	24.42	19.41	63.6	16.99	5.26	4.25	8.69	9.5	2.28	4.76	31.85	63079	30644.66	6.5	15.1	24.3
982	8.59	602.51	9.52	19.57	58.83	21.59	3.58	0	4.77	7.76	2.22	4.13	33.47	NA	32892.15	6.4	14.8	18.9
983	11.04	207.1	14.86	20.4	63.6	16	3.41	1.14	5.69	8.53	2.23	3.9	33.24	NA	34553.94	6.8	15.8	22.9
985	-1.21	47.03	3.86	20.7	56.49	22.81	5.26	1.75	7.02	12.28	2.31	1.4	32.58	NA	24357.37	6.7	15.4	20.1
987	-0.82	93.77	3.53	19.09	56.85	24.07	2.06	2.06	12.37	10.31	2.23	NA	31.4	NA	33405.81	7.1	16.2	20.4
988	4.3	91.01	4.64	19.16	61.22	19.62	7.77	3.24	11.65	12.95	2.23	1.22	31.89	NA	29800.2	7	16	19.3
989	13.2	254.51	8.89	21.24	60.62	18.13	6.05	1.73	11.24	9.51	2.2	3.38	32.88	NA	31170.81	7	16.1	18.8
990	5.34	147.62	8.29	15.67	59.45	24.88	4.67	0	4.67	18.69	1.99	NA	27.91	NA	36427.19	5.8	13.6	25.2
991	3.41	197.39	4.29	15.68	63.04	21.29	3.29	0	8.24	16.47	2.13	1.64	29.21	NA	34705.61	6.9	15.9	19.9
992	13.33	444.64	15.38	19	61.83	19.17	5.18	3.89	7.34	7.34	2.1	2.85	30.47	NA	34277.77	7	16	20
993	2.02	139.18	4.44	20	56.3	23.7	2.41	0	12.05	9.64	2.27	NA	32.62	NA	32280.25	7.1	16.2	22.7
995	9.03	317.07	17.87	18.25	63.46	18.29	4.21	1.26	8.41	5.89	2.07	4.04	30.9	NA	32414.34	7	16	24
1001	9.89	113.53	4.69	26.74	58.68	14.58	5.09	1.27	15.28	5.09	2.62	NA	43.48	NA	25389.86	5.5	15	32.6
1002	-0.55	57.64	7.01	21.8	59.66	18.54	4.88	1.22	9.14	9.14	2.39	1.37	36.98	57836	27752.38	5.2	14.4	33.4
1003	-0.25	40.89	5.56	20.5	58.22	21.28	3.45	1.61	10.58	11.96	2.33	2.07	34.08	51714	24300.6	5.1	14.1	NA
1004	1.85	17.83	17.68	21.88	60.29	17.83	1.03	0	10.28	8.23	2.35	0.76	32.09	51033	23422.19	5.4	14.7	33.9
1005	-0.06	43.07	3.46	22.7	59.91	17.4	2.3	1.15	14.94	8.62	2.5	0.4	36.36	52856	24721.03	5.5	15.1	37.2
1007	-5.45	17.63	2.58	22	59.79	18.21	10.57	3.02	12.08	9.06	2.55	1.2	36.73	NA	19088.32	5.4	14.9	42.3
1008	7.24	109.59	6.66	22.71	58.51	18.78	5.22	0.95	12.58	7.6	2.5	2.06	38.88	57738	26907.87	5.3	14.6	28.7
1009	12.6	137.97	14.17	23.81	61.06	15.14	5.58	2.79	15.34	5.58	2.51	2.21	38.84	55958	25057.48	5.2	14.4	36.1
1021	29.79	273.1	12.71	18.51	62.99	18.51	5.59	1.6	7.19	6.39	2.26	1.04	29.82	NA	37658.7	4.8	13.3	23.7
1023	7.37	309.01	7.38	23.58	59.93	16.49	4.75	3.29	8.77	4.38	2.44	0.76	39.06	NA	37023.25	4.3	12	21.1
1024	10.75	1523.96	35.58	20.09	62.64	17.27	5.07	1.61	11.36	8.68	2.23	4.03	32.48	60373	28374.45	5.2	14.2	31.2
1025	14.6	173.81	11.73	22.65	62.69	14.66	4.04	4.04	15.16	3.03	2.54	0.61	34.8	72254	35558.44	5	13.7	23.3
1026	5.22	274.56	10.86	21.67	60.55	17.78	3.33	1.66	9.71	6.93	2.42	0.75	34.84	75691	39184.01	4.2	11.7	18.5
1030	14.98	212.32	15.69	22.67	61.57	15.76	4.65	2.93	11.71	4.13	2.6	1.79	36.21	72585	34332.46	4.8	13.2	25.4
1031	13.64	1025.31	21.82	21.83	60.07	18.1	4.66	1.82	12.16	8.21	2.37	2.43	37	66533	31722.5	4.9	13.6	26.9
1032	1.61	103.49	7.78	23.05	61.71	15.23	3.32	1.66	6.23	4.98	2.63	0.46	39.05	NA	33344.9	5.3	14.5	19.1
1033	26.12	255.91	13.06	24.01	62.55	13.44	5.32	1.9	15.59	3.8	2.43	0.99	36.67	NA	37245.7	4.6	12.7	19.1
1037	18.8	300.53	6.64	25.82	60.65	13.53	2.84	0.71	11.71	3.55	2.59	0.36	41.87	80005	38696.61	4.7	13.1	18
1039	9.9	107.71	9.4	24.72	61.02	14.26	5.03	2.8	10.06	6.71	2.53	1.12	41.23	NA	30867.9	5.4	14.7	20.2
1040	7.87	495.67	11.23	22.05	59.65	18.3	3.92	2.35	7.71	6.02	2.46	1.04	36.92	74431	36798.36	4.6	12.8	16.8
1041	18.94	82.86	6.5	23.3	63.3	13.4	2.9	1.93	6.77	7.73	2.53	NA	37.52	NA	34981.84	5.3	14.4	32.6
1051	-0.56	781.12	10.97	21.67	55.05	23.28	2.95	1.66	8.29	6.08	2.41	0.61	40.48	88906	42293.75	4.9	13.5	11
1052	9.18	1325.21	19.98	22.07	62.99	14.93	5.24	2.54	10.79	4.28	2.46	3.17	36.45	77475	37143.06	4.9	13.5	22.4
1053	2.63	533.81	17.52	22.17	65.16	12.67	10.14	1.35	11.49	3.38	2.42	2.85	36.62	NA	32461.99	4.8	13.3	19.5
1054	14.3	1430.68	21.78	19.91	61.79	18.3	5.46	1.38	10.78	8.23	2.28	3.95	34	69295	34140.78	4.8	13.2	23.4
1055	30.14	1307.41	21.03	20.75	67.35	11.9	2.14	2.86	10.72	3.57	2.35	1.44	33.26	NA	45091.57	4.4	12.2	13.9
1056	20.23	350.9	19.57	22.83	64.12	13.05	2.63	4.38	5.26	1.75	2.44	0.54	36.32	NA	44543.69	4.7	13.1	15.9
1057	7.22	320.8	7.23	21.95	67.08	10.97	5.03	5.03	7.54	0	2.64	NA	31.1	83599	43342.64	4.6	12.8	19.4
1058	5.94	1107.54	17.59	18.66	59.36	21.98	4.23	1.69	8.89	7.76	2.13	2.66	30.76	144818	71131.66	4.2	11.8	19.6
1059	5.79	1020.04	19.72	18.55	60.15	21.3	4.23	1.7	11.29	8.72	2.17	4.02	31.13	67978	34858.87	4.9	13.5	21.6
1061	6.15	2826.7	24.41	16.24	64.33	19.43	5.62	1.81	10.39	9.56	1.93	4.01	25.31	74692	39604.13	4.6	12.8	19.4
1062	11.56	260.13	13.2	21.11	63.62	15.27	5.69	1.08	12.2	7.46	2.36	2.45	33.06	65538	33385.1	4.9	13.6	25.1
1063	12.41	1022.83	16.3	17.51	56.09	26.4	2.86	1.77	7.22	8.59	2.21	0.7	31.68	158779	85360.97	3.5	10	10.5
1064	16.92	213.38	15.78	23.91	61.13	14.96	4.12	0.69	12.37	2.75	2.53	0.75	41.72	NA	41765.82	5.2	14.2	17.9
1065	12.61	592.6	26.49	23.04	64.61	12.35	7.08	1.77	12.98	5.9	2.5	2.96	34.63	69817	32759.97	4.4	12.2	28.3
1066	6.02	43.92	7.3	22.42	60.49	17.09	5.24	1.16	9.32	6.99	2.45	0.7	39.34	65031	32189.4	5.2	14.2	28.4
1067	4.7	368.81	12.25	22.49	59.24	18.27	4.37	0.87	13.12	7.43	2.47	0.66	37.04	88416	43501.35	4.8	13.3	16
1068	12.34	157.17	27.03	15.05	61.7	23.25	2.16	0.72	5.75	11.51	2.06	NA	25.4	91745	47757.7	4.2	11.8	23.6
1069	2.15	366.16	22.65	14.45	58.51	27.03	4.61	1.38	4.61	10.82	2.05	1.03	24.49	146135	78081.26	4	11.4	19.4
1081	13.25	157.23	12.27	23.79	60.6	15.61	3.03	1.06	7.12	6.51	2.5	1.19	38.94	66625	31819.02	4.8	13.3	24.6
1082	16.69	476.54	27.12	22.55	64.36	13.09	4.71	1.57	10.98	4.31	2.5	1.53	33.26	66021	30089.29	5	13.9	30.8
1083	6.66	199.46	12.57	24.72	60.55	14.73	3.02	0.3	8.45	4.23	2.61	0.94	42.06	70124	32678.88	4.9	13.4	22.9
1084	-2.22	274.41	7.06	17.06	63.56	19.39	4.91	0	11.67	2.46	2.29	NA	27.6	NA	57212.64	3.9	10.9	13.4
1085	19.45	444.2	22.23	25.3	60.58	14.13	4.81	0.69	12.72	4.47	2.63	1.5	41.16	72896	31023.83	5.1	14.2	28.2
1086	10.44	164.92	11.36	24.35	61.13	14.53	3.39	2.16	10.79	5.24	2.54	0.99	40.04	63780	29664.67	4.8	13.3	24.4
1088	22.86	332.81	8.54	21.64	58.56	19.8	7.27	1.71	12.4	6.41	2.41	0.77	36.92	NA	44536.75	4.3	12	12.5
1089	15.25	233.57	10.42	23.34	62.33	14.33	1.33	0.89	7.1	4	2.49	0.72	35.64	75914	38657.63	5.2	14.3	22.3
1091	26.63	202.22	9.93	19.52	67.12	13.36	2.74	0.69	11.65	3.43	2.47	NA	30.57	NA	42677.67	4.8	13.3	19.5
1093	17.08	281.12	10.81	23.05	62.7	14.25	4.08	0.98	10.68	5.48	2.54	0.68	36.74	68451	34343.25	4.8	13.2	21.9
1094	17.69	383.83	12.51	23.35	63.2	13.44	5.37	1.53	13.29	6.14	2.53	0.75	38.53	72649	36058.74	4.8	13.2	18.7
1095	30.02	526.81	11.35	22.72	63.14	14.14	5.26	0.84	14.1	2.95	2.45	0.91	36.23	81617	42541.34	4.3	12	20.1
1097	12.11	286.75	18.63	23.37	60.98	15.66	2.66	2.07	11.83	5.32	2.49	1.93	38.67	65868	29910.51	4.7	13.1	25.1
1098	6.9	155.71	9.47	22.42	61.16	16.42	4.42	1.86	10.7	5.99	2.48	1.62	36.85	63333	30680.51	5.1	14.1	21.3
1099	18.54	448.66	7.57	20.57	63.96	15.48	4.02	2.35	11.4	6.04	2.4	NA	35.03	102290	54688.43	3.8	10.7	15.9
1100	32.52	128.45	9.12	24.97	61.24	13.79	2.21	1.1	7.72	4.41	2.63	NA	41.59	NA	34493.05	4.6	12.8	31.1
1102	4.44	472.28	9.1	23.55	58.75	17.7	4.77	0	7.16	7.4	2.48	0.43	40.54	87415	42367.28	4.6	12.9	15.7
1103	14.03	1748.71	16.84	18.46	63.62	17.92	7.64	0.79	11.51	7.64	2.18	2.67	30.43	70586	38741.34	4.6	12.8	25.9
1104	5.55	210.05	25.99	22.74	61.1	16.16	4.09	1.72	10.55	6.89	2.6	1.53	35.94	65551	30287.44	4.7	13	32.9
1107	1.65	301.47	20.22	23.65	60.33	16.02	2.78	1.62	12.49	9.48	2.48	3.48	38.86	62743	27381.36	5.4	14.9	26.2
1121	14.61	186.16	12.9	19.58	69.35	11.08	3.03	1.51	10.6	6.06	2.44	1.06	30.34	NA	31859.03	5	13.9	33.1
1122	10.48	149.93	10.97	20.75	63.54	15.71	5.95	0.99	6.94	6.94	2.56	1.49	35.81	NA	34439.92	5.4	14.7	26.3
1123	8.11	136.8	15.62	24.91	62.58	12.51	3.07	1.02	8.18	6.64	2.64	1.38	40.02	NA	33058.05	4.6	12.8	27.3
1125	12.77	234.94	16.87	21.79	63.66	14.55	6.84	1.26	11.34	6.3	2.37	1.07	34.92	67792	34041.08	4.8	13.3	26.9
1127	16.73	362.2	9.84	20.48	66.91	12.62	3.37	3.37	10.1	6.73	2.35	0.89	30.55	72394	38236.53	5	13.9	22
1128	13.33	217.01	8.9	23.33	62.27	14.4	5.48	1.46	10.59	5.84	2.45	1.67	39.63	NA	30258.42	5	13.9	26
1129	-3.98	86.96	8	20.86	62.57	16.57	8.5	2.83	2.83	7.09	2.51	1.55	30.4	NA	26938.71	5.5	15	31.8
1131	2.15	83.73	10.3	18.97	63.7	17.33	8.18	2.34	4.67	5.84	2.44	NA	28.29	61552	30962.41	5.5	15	27.6
1132	4.73	60.78	7.14	24.2	58.32	17.48	3.67	0.52	11	6.29	2.63	0.73	40.27	NA	22816.27	5.3	14.5	40.5
1135	-9.24	32.79	4.68	23.02	58.64	18.34	3.18	1.59	7.96	8.75	2.6	1.18	38.74	NA	21228.84	5.7	15.5	38.1
1136	1.37	95.19	10.7	22.65	60.35	17	4.16	1.73	10.4	10.06	2.51	1.6	36.03	59042	27268.91	5	13.7	35.5
1137	15.86	722.52	29.94	23.19	62.89	13.91	5.63	1.13	13.51	4.13	2.47	2.05	37.06	NA	34476.44	4.7	13.1	34.6
1139	21.08	150.74	14.86	20.9	63	16.1	4.87	1.87	9.36	10.11	2.29	1.98	33.98	64888	32413.88	5	13.9	27.1
1140	10.45	265.85	25.16	20.61	63.08	16.31	4.61	0.98	12.99	7.68	2.33	1.93	34.83	62833	29809.59	5.3	14.4	32
1142	10.79	112.4	6.88	22.21	64.47	13.32	4.27	1.42	17.08	9.96	2.48	NA	35.58	NA	29215.47	5.2	14.4	28.2
1143	20.19	296.66	19.4	23.86	63.55	12.58	4.91	2.68	11.6	8.92	2.45	1.22	38.82	62125	28996.6	5.2	14.2	27.1
1145	4.72	72.73	5.63	21.96	60.59	17.45	3.35	2.23	14.53	4.47	2.54	0.67	35.68	NA	25339.75	5.5	15.2	26.6
1146	30.54	763.85	23.18	20.48	64.84	14.68	7.54	3.11	14.2	0.89	2.43	1.91	33.63	NA	32940.16	5	13.9	35.9
1147	11.36	183.57	18.36	22.83	59.21	17.96	4.59	1.31	8.53	7.22	2.42	1.77	38.23	NA	31716.91	5.4	14.8	31.4
1150	6.72	150.75	13.3	22.32	59.7	17.98	5.32	1.93	8.71	6.29	2.44	2.99	34.46	NA	27813.54	4.9	13.6	31.5
1151	8.69	189.96	13.14	22.41	58.46	19.13	3.91	1.56	9.6	7.25	2.39	2.41	37.8	64675	30555.19	5.1	14.2	NA
1201	7.63	934.08	16.29	19.52	59.74	20.74	5.07	1.37	9.72	8.45	2.19	1.79	32.81	72690	37013.98	4.4	11.1	29.6
1202	9.89	23.02	24.98	13.89	61.97	24.15	5.67	0.71	12.04	10.63	1.94	NA	20.26	84360	48896.16	4.7	11.8	24.3
1203	10.83	37.32	6.8	24.86	59.14	16	4.03	0.58	7.48	6.33	2.52	NA	42.06	NA	32252.8	4.5	11.2	27.1
1205	0.68	75.29	5.86	21	59.77	19.22	4.77	1.51	10.54	6.77	2.46	1.06	34.32	63044	30691.79	4.4	11.1	37.1
1206	2.64	65.07	21.12	19.01	57.61	23.38	4.45	2.1	9.43	11.27	2.26	2.93	35.02	59256	27759.14	4.7	11.8	35.2
1207	0.56	158.4	13.16	18.71	60.84	20.45	5.09	0.51	7.63	8.14	2.26	1.17	30.7	NA	38511.07	4.5	11.3	31.3
1208	5.12	4.14	19.03	13.69	58.7	27.61	4.55	2.28	9.1	6.83	2.08	NA	22.09	NA	28384.22	4.8	12.1	35.8
1209	-10.66	6.34	8.71	17.61	56.25	26.14	5.62	5.62	7.49	14.98	2.24	1.67	28.67	NA	25006.06	5.1	12.6	51
1210	1.69	5.12	12.22	11.67	62.22	26.11	5.46	0	5.46	5.46	1.99	NA	18.75	NA	29409.44	4.6	11.5	49.1
1211	-9.54	7.77	1.05	22.57	59.49	17.93	2.09	0	6.27	6.27	2.88	NA	37.32	NA	20262.24	5.1	12.6	37.9
1212	4.17	1.93	14.67	8.67	55.33	36	0	0	6.6	19.8	1.88	NA	18.18	NA	39198.67	4.6	11.5	50
1213	9.73	331.48	9.77	20.84	58.21	20.95	4.24	1.48	7.94	7.94	2.41	1.31	36.17	67953	33122.04	4.4	11	31.8
1214	6.49	106.38	6.97	25.74	58.31	15.94	3.93	0.98	10.8	4.42	2.57	NA	45.06	71068	30694.64	4.4	11	30.1
1215	2.42	51.02	15.93	15.19	57.52	27.29	5.97	0	4.48	4.48	2.1	NA	27.14	58065	33414.01	4.9	12.3	26.1
1216	-12.63	13.52	6.9	18.86	59.68	21.46	4.1	1.02	10.24	11.26	2.4	NA	31.83	NA	27775.73	4.8	11.9	40.7
1217	-2.54	23.27	24.02	22.19	62.14	15.67	5.32	2.66	18.62	10.64	2.27	NA	32.78	NA	31903.66	5.1	12.6	24.1
1218	-5.57	12.83	1.33	21.2	58.8	20	7.15	0	10.72	7.15	2.56	NA	37.91	NA	22020.48	5	12.5	60.2
1219	0.14	8.74	0.85	24.5	58.4	17.09	7.15	0	11.44	7.15	2.62	NA	41.04	NA	22497.29	4.7	11.8	60.7
1220	-6.68	4.18	20.49	17.28	57.04	25.68	7.47	0	4.98	12.45	2.26	NA	31.49	NA	24965.19	4.9	12.3	41.9
1301	11.96	162.8	16.55	19.99	61.28	18.73	4.13	1.56	8.88	7.82	2.27	1.59	31.97	75077	37885.67	2.8	9	27.7
1311	11.08	162.09	24.72	15.56	61.56	22.87	3.88	2.15	6.89	6.89	2.07	1.21	24.29	82080	42560.23	2.6	8.4	27.3
1321	12.09	305.71	25.68	17.48	64.97	17.55	5.28	2.64	9.42	3.39	2.24	0.74	26.3	294914	157400.41	1.6	5.8	21.9
1322	5.49	1196.09	29.15	17.69	62.98	19.33	5.84	2.68	11.19	6.02	2.22	1.45	27.77	203031	108307.1	1.6	5.6	20.8
1323	5.54	1158.57	25.29	16.87	62.53	20.61	4.95	2.2	7.83	6.73	2.27	1.52	27.56	317384	170250.87	1.6	5.6	16.8
1331	8.8	452.84	23.34	18.96	61.96	19.08	4.32	1.82	9.47	6.44	2.23	1.53	30.16	113340	59108.59	2.3	7.7	21.5
1341	16.95	345.86	21.42	18.32	64.98	16.7	5.09	3.25	10.89	5.94	2.28	0.96	29.12	129587	68460.35	2	6.8	23.1
1342	12.36	393.9	21.04	20.85	62.71	16.43	4.79	2.11	9.77	6.13	2.35	1.48	33.62	84059	42093.34	2.3	7.7	26.2
1343	-11.06	3.53	3.39	17.51	59.89	22.6	0	5.71	5.71	0	2.22	NA	29.91	NA	30745.76	2.4	8	50
1344	13.16	3655.56	31.33	18.28	63.11	18.61	4.65	1.81	11	8.39	2.17	1.97	30.45	101237	54261.17	2.1	7	24.8
1345	22.05	331.17	23.32	21.73	65.41	12.86	4.22	1.32	12.94	6.07	2.42	0.99	33.99	77617	37510.27	2.6	8.5	29.9
1346	8.67	316.79	29.82	20.4	64.73	14.86	4.99	1.95	11.06	5.64	2.33	2.11	32.1	69402	34668.16	2.9	9.3	30.8
1347	10.5	243.93	17.19	19.65	64.8	15.55	6.36	1.51	9.69	5.45	2.32	1.51	30.79	83176	43617.13	2.6	8.4	29.9
1348	-3.22	35.47	9.17	16.43	64.42	19.15	5.98	3.99	11.96	6.98	2.19	NA	24.65	61017	31881.55	2.5	8.1	44.8
1349	10.75	608.75	15.3	18.31	63.48	18.21	4.9	1.37	8.82	7.45	2.26	1.15	29.1	78485	42063.61	2.6	8.5	25.9
1361	10.3	27.14	10.31	18.2	63.93	17.87	0	4.85	3.23	8.08	2.29	0.97	27.5	NA	40162.64	2.5	8.2	32.9
1362	13.6	289.24	29.08	20	63.39	16.61	4.23	2.07	8.87	6.3	2.35	1.74	32.17	72504	35295.82	2.6	8.4	30.3
1363	1.01	72.72	3.26	27.1	59.85	13.05	6.25	2.5	12.51	10.01	2.69	NA	42.62	NA	23524.72	3	9.5	43
1364	6.43	668.06	19.66	17.72	58.59	23.69	3.92	1.46	6.49	8.96	2.16	1.73	29.95	78584	40948.36	2.7	8.6	26.7
1365	5.59	121.22	10.86	23.79	62.84	13.38	5.42	2.71	10.84	7.23	2.47	NA	41.25	NA	32968.31	2.7	8.9	30.7
1366	11.13	55.09	23	22.82	64.02	13.15	2.6	2.6	6.94	10.4	2.35	0.6	35.25	69248	30930.66	2.7	8.8	31.3
1367	-2.11	20.25	5.77	22.75	59.15	18.1	2.85	0.29	10.55	7.13	2.45	0.94	39.4	57492	27344.18	2.5	8.1	44.9
1368	7.14	26.23	10.11	15.86	53.91	30.23	3.39	0	2.26	14.67	1.97	1	28.23	70958	39894.25	2.6	8.4	36.4
1369	-1.15	7.68	3.49	37.21	39.53	23.26	0	0	0	0	2.77	NA	88.89	NA	11175.58	2.3	7.5	60
1370	14.79	108.13	16.34	24.55	62.6	12.85	6.16	0.82	9.44	3.7	2.53	1.24	38.48	NA	28880	2.6	8.3	35.5
1371	8.09	110.7	12.78	21.97	63.84	14.18	4.14	3.11	9.84	6.21	2.32	0.77	35.22	78463	39038.81	2.6	8.5	34.1
1372	5.66	286.56	18.95	19.32	61.72	18.96	4.73	1.38	9.66	7.5	2.27	1.75	30.89	75884	38726.04	2.8	8.9	28.3
1373	13.39	304.47	9.15	22.26	61.86	15.88	3.42	1.42	12.81	7.69	2.42	0.61	34.13	68402	33909.59	2.8	9.1	27.5
1374	8.68	135.69	9.69	21.09	61.98	16.93	4.24	2.12	6.37	13.79	2.44	NA	33.84	NA	34783.6	2.4	8	30.6
1375	4.03	51.65	10.01	18.77	64.47	16.76	2.09	1.25	8.35	11.27	2.21	0.67	30.21	59973	31474.19	2.8	9	37.5
1401	8.71	112.55	15.3	20.62	63.42	15.96	4.97	1.99	11.42	6.12	2.36	1.06	33.46	69480	34620.09	5.8	12.8	27.6
1402	7.25	55.91	25.44	16.22	61.04	22.74	4.78	1.43	7.41	7.65	2.07	1.82	26.58	92172	51014.91	5.2	11.6	26.2
1403	1.22	42.57	11.35	20.32	62.1	17.58	5.19	1.09	8.48	7.66	2.38	0.85	33.42	61585	29862.98	5.9	13	27.9
1404	12.41	68	10.29	22.95	60.89	16.16	5.22	0.95	9.5	8.07	2.42	0.85	36.57	66588	32422.32	5.7	12.6	28
1405	1.49	45.43	10.75	19.94	57.65	22.41	4.25	2.36	6.62	9.45	2.25	1.27	34.17	74009	35745.33	5.9	12.9	24.2
1406	6.6	95.94	13.02	21.01	59.67	19.32	4.27	0.78	7.75	6.2	2.39	0.8	34.61	76434	38322.59	5.6	12.5	24
1407	4.88	143.03	15.44	18.82	59.46	21.72	5.38	1.63	9.8	7.59	2.27	1.13	31.67	127270	63281.21	5	11.2	25.8
1501	11.49	152.45	12.66	19.96	60.67	19.37	4.61	1.63	8.96	5.7	2.27	0.98	33.41	83178	43936.06	2.6	10	20.4
1502	-0.62	530.62	14.82	18.96	61.46	19.58	3.96	1.89	10.76	6.23	2.3	1.05	30.78	73683	37792.2	2.9	11.2	22.7
1503	2.29	118.42	9.06	20.03	62.12	17.85	4.35	3.26	4.35	5.44	2.4	0.33	32.19	63356	32787.45	2.8	10.8	26.8
1504	15.57	57.78	16.46	15.97	63.4	20.63	5.58	2.09	12.55	4.88	2.06	0.77	23.85	71814	41845.07	2.9	11.2	25.5
1505	10.29	512.77	16.34	16.91	59.47	23.62	4.59	1.25	9.19	7.52	2.12	0.94	28.64	97793	53155.79	2.5	9.5	20.9
1506	5.72	156.29	9.87	21.42	62.89	15.69	7.74	2.28	8.65	7.74	2.43	0.68	33.89	71697	35827.29	2.9	11	23.3
1507	5.63	403.92	20.84	14.63	62.53	22.84	5.37	2.42	8.83	8.66	2.09	1.19	23.85	209166	114539.58	2.5	9.6	18
1508	1.73	192.22	7.35	20.94	59.89	19.17	3.21	2.24	8.34	6.09	2.38	0.42	35.68	67293	35352.7	2.7	10.4	23.7
1509	3.68	744.95	14.49	18.23	61.41	20.35	3.84	2.28	7.21	9.49	2.23	1.16	29.84	76908	41066.37	3	11.4	20.9
1510	4.03	509.81	19.23	14.71	59.52	25.78	3.69	2.17	9.78	10.21	2.06	0.66	25.47	97475	53616.41	2.6	10	19
1511	4.09	22.51	9.49	23.96	58.27	17.78	1.91	1.43	10.99	8.13	2.46	1.38	37.16	NA	27842.31	3	11.4	33.9
1630	12.08	126.72	25.43	20.13	61.69	18.18	4.53	1.72	10.56	9.11	2.26	1.72	32.64	67121	33133.2	4.8	12.4	NA
1631	-3.74	21.98	17.45	16.2	58.15	25.65	4.22	1.37	8.44	11.82	2.11	2.13	28.77	59985	31985.94	4.9	12.6	NA
1632	2.8	120.67	27.48	20.06	60.35	19.59	4.01	1.04	10.99	10.83	2.2	2.35	32.93	69493	34244.49	4.6	12	NA
1701	12.99	990.62	30.29	20.14	63.09	16.77	4.89	1.87	11.61	6.6	2.27	2.06	31.38	111985	56875.18	0	4.7	21.9
1702	14.08	952.79	25.8	21.23	63	15.76	4.76	1.78	11.66	5.71	2.36	1.93	34.97	103979	53020.74	0	4.9	18.1
1703	2.37	477.13	17.38	21.99	59.95	18.06	3.75	2.5	8.41	4.55	2.51	1.03	35.85	123183	61542.53	0	5.1	11.5
1704	3.41	165.43	19.95	19.53	60.34	20.13	4.18	2.2	11	7.26	2.41	1.96	31.59	82468	40272.53	0	5.1	24.8
1705	15.37	282.09	23.87	22.66	61.24	16.09	3.12	3.12	10.24	7.12	2.51	1.11	36.53	104917	51887.48	0	5.1	16.3
1706	14.55	207.86	27.93	20.93	60.6	18.47	5.19	0.81	7.63	7.79	2.31	1.51	35.04	155761	76420	0	5	18.1
1707	20.97	739.57	26.67	20.52	66.52	12.97	7.23	1.46	11.99	4.21	2.37	1.72	31.18	107779	56335.71	0	4.8	21.3
1708	11.42	2009.72	25.1	20.75	61.66	17.58	4.07	1.89	11.21	5.26	2.36	1.75	33.37	96555	49186.57	0	4.9	17.1
1709	9.92	346.14	25.69	21.47	59.27	19.26	3.83	2.26	9.13	6.09	2.28	1.26	35.28	106987	52888.26	0	4.9	21.2
1710	4.04	274.08	36.32	18.84	59.69	21.48	4.07	1.36	8.41	6.78	2.28	0.93	30.37	194864	96787.85	0	4.9	12.9
1711	16.3	1415.53	34.42	18.82	63.03	18.16	5.26	2.09	9.74	7.13	2.13	1.53	30.17	181854	94071.44	0	4.7	18.1
2004	19.78	243.32	22.88	22.24	61.54	16.22	4.52	1.85	11.19	5.65	2.37	2.16	35.87	68508	32717.88	4.5	15.4	NA
2005	27.59	238.13	14.24	22.83	59.21	17.95	2.59	1.73	9.92	6.47	2.36	1.29	36.13	74392	38561.98	4.2	14.3	NA
2008	38.29	372.31	5.37	22.52	59.92	17.56	4.21	2.11	12.63	10.53	2.44	NA	36.56	NA	41392.56	4	13.9	18.1
2011	24.7	178.85	16.41	22.81	61.06	16.13	4.55	2.27	9.66	5.12	2.43	0.91	35.52	NA	32025.98	4.5	15.4	30.6
2013	29.37	215.55	24.9	25.06	61.45	13.49	4.33	3.43	12.45	4.69	2.48	2.28	40.16	67180	30456.97	4.3	14.8	NA
2016	27.9	260.49	16.01	25	60.49	14.51	3.76	1.88	10.34	4.7	2.46	1.51	36.97	NA	32037.08	4.6	15.6	31.1
2022	39.04	425.19	13.95	23.15	60.53	16.32	7.38	2.77	11.99	4.61	2.48	0.84	38.84	NA	35029.81	3.9	13.6	25
2025	23.48	214.18	18.93	27.42	60.44	12.14	3.45	2.59	9.49	2.59	2.66	1.49	42.84	NA	29775.04	4.4	15.1	29.5
2027	35.29	99.77	17.39	28.15	56.52	15.33	0	2.28	6.85	6.85	2.73	NA	50.4	NA	32739.13	4.6	15.8	33.1
2029	30.97	152.62	14.64	23.65	61.64	14.72	3.39	3.39	9.41	8.28	2.45	1.29	37.72	64652	31065.89	4.5	15.4	28.8
2035	20.22	112.06	12.33	25.56	61.66	12.78	0	2.29	13.76	2.29	2.64	3.29	41.34	67631	29878.03	4.6	15.7	25.9
2038	14.29	39.56	19.44	22.22	65.28	12.5	29.2	0	14.6	0	2.25	NA	27.69	NA	29111.11	4.7	15.8	26.3
2041	31.92	232.57	20.87	23.98	61.96	14.06	4.4	0.55	3.85	6.05	2.46	1.55	36.83	NA	34381.58	4.4	15	24.4
2043	21.6	121.6	21.71	23.68	64.8	11.51	0	0	10.12	3.37	2.44	NA	34.3	NA	30500.33	3.6	12.4	26.4
2044	13.78	75.34	12.83	21.17	62.15	16.68	5.36	3.57	7.15	5.36	2.43	2.14	34.17	NA	31205.38	4.7	15.9	35.8
2045	37.05	129.63	18.68	23.96	62.64	13.41	4.43	4.43	15.52	6.65	2.26	1.34	37.62	NA	34452.31	4.4	15	23.7
2050	20.73	147.86	17.83	23.49	61.18	15.33	3.34	2	8.02	6.01	2.4	1.42	39.36	NA	31143.75	4.3	14.9	NA
2051	29.76	169.75	12.7	19.44	61.38	19.18	3.45	5.17	12.06	7.76	2.25	0.7	33.51	NA	41106.22	3.7	12.9	NA
2061	6.42	146.11	8.87	24.11	62.41	13.48	7.01	7.01	14.01	3.5	2.63	NA	43.68	NA	101073.05	4.4	15.2	30
2063	18.73	160.74	17.3	20.36	63.99	15.65	5.13	2.57	15.4	7.7	2.52	0.78	32.28	NA	31827.86	4.8	16.2	34.9
2066	21.29	149.5	9.6	25.83	59.6	14.57	3.37	0	13.49	0	2.8	NA	41.09	NA	33181.13	4.6	15.6	21.6
2067	4	48.6	6.32	23.08	60.44	16.48	0	0	0	2.72	2.69	NA	36.54	66150	28941.76	4.9	16.7	53.6
2068	12.47	131.54	15.18	23.98	62.65	13.37	4.77	2.39	13.13	5.97	2.55	1.77	33.93	NA	29366.39	4.6	15.6	31.3
2072	19.64	68.65	11.04	19.4	68.66	11.94	2.97	5.93	11.87	0	2.52	NA	29.76	NA	41554.63	4.7	15.9	23.9
2079	26.14	67.07	13.96	30.18	58.11	11.71	0	0	32.26	18.43	2.6	NA	61.02	73645	28309.46	4.6	15.6	37.2
2086	20.86	124.24	13.51	26.45	59.85	13.7	5.66	1.89	15.09	0	2.61	NA	44.25	NA	29269.79	4.8	16.4	39.5
2087	4.71	116.91	13.03	19.83	63.51	16.67	0.96	0.96	6.7	9.57	2.52	0.96	31.95	70002	32386.49	4.8	16.2	44.8
2089	8.84	179.09	13.96	24.62	62.44	12.94	0	2.57	15.4	5.13	2.73	NA	38.74	NA	35604.31	4.4	15	31.7
2096	16.96	492.75	40.63	22.87	61.37	15.77	3.76	3.38	10.33	6.76	2.29	3.48	36.13	63467	27177.02	4.6	15.8	35.4
2097	25.54	136.07	13.85	23.62	62.93	13.45	4.59	1.97	11.8	9.84	2.39	1.25	36.62	67729	33932.61	4.4	15.2	35
2099	9.87	112.48	15.08	23.54	62.17	14.29	5.31	0.44	11.5	6.64	2.48	0.4	39.96	NA	32265.41	4.6	15.8	34.6
2102	35.22	219.09	16.6	25.8	60.5	13.7	6.18	2.16	16.08	6.18	2.54	1.56	41.51	71141	32857.26	4.3	14.7	37.5
2111	23.22	149.16	17.02	25.14	60.1	14.76	4.79	1.74	10.89	5.23	2.48	2.14	42.01	NA	NA	4.5	15.4	NA
2113	19.18	97.04	10.56	25.02	58.54	16.44	4.3	1.72	9.88	6.45	2.59	0.39	40.3	66722	30436.52	4.6	15.8	32.6
2114	18.89	96.77	9.41	24.97	60.88	14.15	5.44	1.36	10.89	6.81	2.53	1.39	41.55	NA	30283.58	4.4	15.1	NA
2115	20.57	95.67	12.85	26.41	59.2	14.39	4.13	1.03	6.2	3.1	2.63	NA	42.18	NA	30794.86	4.7	15.9	NA
2121	10.18	25.87	17.32	22.13	59.08	18.79	2.58	0.64	12.25	5.16	2.24	2.27	40.02	57735	27643.94	4.8	16.5	35.7
2122	19.93	188.98	12.92	21.46	62.24	16.3	6.94	2.14	9.62	2.67	2.38	0.93	35.48	NA	38021.15	4.3	14.6	23.5
2123	27.54	144.26	15.1	25	60.55	14.45	8.38	1.68	20.12	3.35	2.48	1.56	37.47	NA	32175	4.6	15.6	31.7
2124	14.42	261.91	30.64	19.95	62.54	17.51	6.44	0.76	7.96	9.47	2.15	2.26	31.85	62582	30315.8	4.7	15.9	32.9
2125	25.99	1000.46	40.97	21.7	63.49	14.81	3.3	1.86	10.57	6.26	2.23	3.58	33.71	69704	30919.97	4.2	14.3	35.1
2126	16.37	22.65	16.98	19.27	56.93	23.8	2.39	2.39	6.37	6.37	2.18	1.25	34.04	67285	36228.21	4.6	15.8	NA
2128	19.92	145.32	21.69	20.68	63.39	15.93	0	0	10.33	0	2.35	2.1	29.91	61856	36811.86	4.4	15	29.1
2129	32.17	94.29	14.1	22.8	61.34	15.86	6.64	3.32	11.07	7.75	2.44	1.22	40	NA	35458.81	4.3	14.7	29.5
2130	34.92	222.35	19.6	19.35	55.03	25.63	5.13	5.13	12.82	2.56	2.02	NA	37.97	98272	55208.54	4.1	14	27.1
2131	15.78	178.28	14.48	23.04	63.33	13.63	1.2	3.59	11.98	3.59	2.52	1.31	34.24	NA	39770.69	4.2	14.3	28
2134	21	34.83	12.51	24.79	59.98	15.23	5.91	0	7.1	4.73	2.51	1.9	44.27	NA	33143.68	4.4	15.2	40.1
2135	23.64	77.78	21.43	24.37	60.17	15.46	3.63	3.17	14.05	5.89	2.35	1.91	39.9	70284	32935.4	4.4	15	30.7
2137	20.96	64.55	13.66	28.19	59.91	11.89	7.39	0	14.78	7.39	2.59	2.38	43.63	NA	33993.1	4.4	15	30
2138	-6.27	11.65	4.51	21	54.59	24.42	9.32	1.55	7.77	6.22	2.53	NA	41	NA	22475.74	5	17.1	43.7
2140	22.98	249.55	13.63	26.8	60.75	12.46	2.07	2.59	10.86	5.17	2.62	1	43.96	80047	36725.63	4.3	14.6	26.9
2143	8.14	242.59	10.66	22.73	60.5	16.77	1.6	6.38	11.17	3.19	2.42	0.98	36.06	NA	43004.39	4.5	15.3	32.6
2145	22.12	297.55	16.84	25.6	60.33	14.07	1.49	0	10.45	3.73	2.54	1.49	41.73	NA	41458.76	4.5	15.3	26.8
2147	4.39	136.47	10.25	21.18	65.88	12.94	1.67	0	10.03	3.34	2.59	1	32.92	78606	39816.81	4.3	14.7	27.8
2148	29.63	359.66	16.88	24.22	61.81	13.97	5.74	0.72	10.77	6.46	2.48	1.22	38.03	74484	36771.23	4.2	14.4	27.4
2149	25.02	72.49	15.65	23.62	60.89	15.48	4.63	1.16	11	6.37	2.48	1.99	38.28	NA	33560.89	4.6	15.6	35.5
2152	3.52	76.57	8.81	25.82	60.93	13.25	7.58	0	21.35	5.51	2.67	0.62	42.82	NA	32608.47	4.4	15	39.8
2153	21.5	128.47	15.37	24.49	60.41	15.1	1.8	0	9.92	3.61	2.52	1	41.59	NA	32918.68	4.2	14.4	32.6
2155	6.46	106.04	15.03	21.94	62.46	15.59	5.62	2.81	15.93	9.37	2.48	1.13	31.94	NA	32649.39	4.4	15.1	31.1
2160	22.86	233.01	16.67	25.22	61.77	13.02	3.72	2.07	10.74	8.26	2.49	2.99	39.34	NA	32838.93	4.5	15.5	35.9
2162	39.05	46.46	19.88	23.95	61.65	14.4	7.99	2	9.99	8.66	2.38	1.58	40.95	60224	29357.46	4.5	15.4	NA
2171	18.69	185.1	15.71	24.81	60.14	15.05	2.24	1.34	11.63	4.92	2.56	1	41.24	NA	NA	4.5	15.4	NA
2173	15.53	127.97	16.08	21.86	65.58	12.56	7.54	1.26	12.56	6.28	2.49	0.88	33.27	NA	32910.55	4.6	15.7	28.4
2174	12.9	330.19	20.78	23.43	61.82	14.75	4.68	2.08	11.44	3.64	2.56	2.24	37.49	NA	39730.08	4.1	14.2	21.2
2175	17.35	369.37	29.85	24.94	60.79	14.27	2.74	1.83	10.67	7.62	2.57	2.62	42.23	73706	30669.33	4.4	15.1	21.7
2177	27.96	213.71	17.1	26.96	62.23	10.81	3.53	0	21.2	7.07	2.73	1.29	43.24	NA	31924.23	4.4	15.1	27.4
2183	20.92	375.8	13.73	23.81	60.73	15.46	2.22	2.22	7.76	6.65	2.65	0.85	39.51	95933	46157.93	4.3	14.7	15.3
2184	18.05	210.93	15.88	24.53	62.86	12.61	3.45	3.32	13.42	4.78	2.52	1.49	37.34	71558	33141.9	4.5	15.4	NA
2185	26.25	140.02	13.13	25.47	60.91	13.62	6.25	0.89	16.06	3.57	2.62	1.07	44.44	NA	NA	4.4	15.2	NA
2186	13.68	302.62	17.15	27.86	56.18	15.96	2.66	2.66	10.62	4.65	2.62	1.86	44.28	79698	34070.74	4.4	15	28.6
2194	1.92	260.78	16.92	23.31	59.77	16.92	7.42	3.71	0	18.55	2.68	2.2	34.59	87603	37912.03	3.8	13.1	25.7
2196	9.46	4116.06	36.7	19.09	64.1	16.82	4.28	1.99	12.07	8.99	2.11	4.49	29.14	68055	30663.92	4.4	15	26.6
2197	5.55	918.21	36.51	23.64	65.03	11.33	4.41	1.89	16.71	4.73	2.45	2.08	37.87	73271	32476.3	4.1	14	22.3
2198	44.67	945.61	34.91	23.59	67.51	8.91	6.11	2.92	16.75	5.58	2.33	4.53	36.63	69120	30187.99	4	13.8	24.2
2200	16.34	369.29	23.58	21.45	64.4	14.15	3.6	1.03	12.33	4.11	2.48	2.45	32.96	NA	32319.57	4.5	15.3	22.8
2206	7.38	1054.15	28.85	21.65	57.83	20.52	3.18	1.84	7.1	6.61	2.38	4.72	36.7	74459	31883.1	4.3	14.9	24.8
2208	-0.58	530.24	21.52	23.33	62.35	14.32	3.92	1.96	5.22	9.14	2.56	2.24	34.69	88079	37445.3	3.8	13.3	21.2
2211	25.31	481.74	17.79	25.9	61.49	12.61	3.06	2.68	13.76	3.44	2.62	0.7	41.23	NA	37507.36	4.4	15	20.3
2216	9.59	31.62	13.13	20	60	20	0	0	12.66	0	2.91	NA	31.25	NA	56003.75	4.3	14.7	23.2
2217	16.64	126.9	8.53	26.67	59.2	14.13	5.35	1.34	10.7	5.35	2.79	1.07	45.58	NA	31411.33	4.7	15.9	31.1
2220	7.4	168.91	14.67	21.4	61.47	17.13	3.82	0.95	5.09	6.04	2.46	1.08	35.82	70028	33531.74	4.4	15.1	21.3
2226	3.06	130.09	12.41	23.8	60.15	16.05	2.03	0.68	6.77	6.77	2.5	0.41	38.5	NA	31080.11	4.5	15.5	28.6
2228	7.29	2231.39	32.46	22.76	60.7	16.54	4.28	1.81	13.07	4.93	2.38	5.03	37.29	87032	38126.82	3.9	13.6	23.9
2230	-17.24	51.8	22.22	15.28	75	9.72	25.64	0	38.46	0	2.84	NA	24.49	NA	41219.44	4.6	15.6	15.4
2233	16.21	211.45	14.74	25.4	60.29	14.3	3.18	1.59	11.14	1.99	2.52	5	39.91	NA	33416.95	4.2	14.5	NA
2234	17.53	199.03	13.06	25.83	60.23	13.94	2.93	3.9	10.74	3.9	2.56	1.03	41.07	NA	37416.13	4.6	15.6	NA
2235	15.91	168.53	12.53	24.72	62.66	12.62	5.92	0	11.85	2.54	2.57	NA	37.46	NA	34979.37	4.4	15	NA
2250	10.96	422.49	29.2	22.48	62.54	14.99	2.11	1.4	9.83	4.92	2.63	1.69	37.62	80181	36195.38	4.3	14.7	30.1
2254	15.43	249.91	36.12	25.42	61.7	12.87	5.31	2.38	11.9	5.68	2.55	1.41	37.59	72725	30237.27	4.6	15.6	41.2
2257	21.87	240.53	26.52	22.93	62.21	14.86	3.99	1	14.96	3.99	2.46	1	37.68	NA	37799.2	4.3	14.7	18.8
2258	-5.81	145.98	8.81	17.4	68.72	13.88	6.54	2.18	13.07	17.43	2.42	1.29	25.75	NA	38445.81	4.3	14.7	12.4
2259	19.57	80.42	14.72	20.63	62.86	16.51	4.27	2.84	8.53	5.69	2.28	NA	34.25	NA	34478.4	NA	NA	24.2
2260	9.44	187.43	8.95	12.46	70.61	16.93	3.32	6.64	16.61	3.32	2.14	NA	23.86	NA	41208.95	NA	NA	23.6
2261	1.76	180.21	8.67	17.34	61.27	21.39	5.76	0	5.76	0	2.36	NA	27.93	NA	100146.82	3.2	11.4	6.3
2262	14.18	253.98	10.6	23.12	61.72	15.17	4.8	1.83	10.05	4.11	2.52	0.69	38.39	72467	34591.51	4.5	15.5	21.7
2265	9.37	409.53	27.32	20.92	63.95	15.13	3.4	1	11.4	5.2	2.41	1.03	33.16	70203	33542.91	4.5	15.3	22.1
2271	-4.5	1685.29	8.38	16.75	62.13	21.12	3.51	1.76	7.03	10.54	2.36	NA	27.84	NA	49457.42	3.7	12.9	10.4
2272	41.63	185.94	27.93	25.14	62.29	12.57	4.81	1.44	11.06	2.4	2.59	1.81	39.67	NA	28076.61	4.6	15.8	30.6
2274	2.8	867.27	8.39	20.13	55.97	23.9	1.04	2.08	11.42	9.35	2.21	NA	37.55	NA	57780.08	3.9	13.4	10.1
2275	7.26	334.37	20.04	20.63	59.81	19.55	5.8	2.06	9.31	9.55	2.27	2.61	34.06	75700	38161.44	4	13.7	20.7
2276	15.19	153.64	16.72	19.57	63.02	17.41	3.41	1.71	6.83	3.41	2.4	0.76	29.07	NA	37714.83	4.2	14.5	22.2
2278	6.9	158.1	4.23	20.49	63.92	15.59	4.49	4.49	11.24	8.99	2.4	NA	26.48	NA	34725.84	4.5	15.4	16.7
2280	20.5	229.3	17.56	17.93	62.86	19.2	5.62	2.55	10.98	5.62	2.29	0.97	27.58	86458	47423.51	3.9	13.4	NA
2292	2.03	200.92	3.52	17.46	65.85	16.69	3.08	1.54	9.24	9.24	2.24	1.4	30.09	NA	34732.47	4.8	16.2	35.4
2293	11.69	265.96	14.23	18.34	60.82	20.84	5.33	1.73	12.14	7.43	2.27	1.96	30.96	70357	36595.01	4.4	15.2	24.6
2294	15.35	313.79	9.28	22.41	60.26	17.34	4.89	1.22	11.61	8.56	2.34	1.59	36.04	NA	31440.11	4.6	15.5	30.4
2295	3.74	237.89	10.44	18.98	62.16	18.86	4.69	1.47	8.21	7.92	2.35	1.7	32.84	NA	36474.89	4.4	15	19.2
2296	8.68	153.56	4.71	21.9	62.2	15.91	7.13	0.71	11.41	7.13	2.44	1.07	35.49	NA	32621.33	4.6	15.6	25.2
2299	4.41	54.43	8.17	18.5	60.62	20.88	5.27	3.33	7.76	12.2	2.21	2.5	29.58	58086	29994.34	4.8	16.2	40.2
2300	0	55.78	7.4	16.88	61.7	21.42	2.91	2.91	7.76	12.62	2.14	2.58	27.71	NA	33127.44	4.8	16.5	38.9
2301	2.12	151.57	4.15	17.78	59.84	22.38	2.71	0.9	8.14	6.33	2.13	0.73	29.29	NA	36059.3	4.7	16.1	30
2303	5.31	137.93	6.49	17.71	62.2	20.08	4.15	1.04	5.18	6.22	2.36	0.84	30.94	NA	29600	4.8	16.3	40.6
2304	7.51	85.56	10.26	20.82	61.34	17.84	4.46	1.49	11.15	11.9	2.39	2.6	33.06	NA	32317.55	4.3	14.8	27
2305	6.21	299.04	11.42	21.43	60.29	18.28	5.2	0.99	7.19	5.7	2.49	1.61	33.63	76574	36462.47	4.4	15	25.3
2306	13.93	184.74	11.76	20.45	59.85	19.7	4.34	1.58	9.48	8.95	2.35	1.18	33.7	72454	35132.99	4.3	14.8	25
2307	9.85	370.64	10.84	18.61	62.78	18.61	7.45	2.24	11.18	9.69	2.28	2.3	30.25	NA	32972.2	4.3	14.8	31.9
2308	0.51	147.67	4.2	19.71	59.6	20.68	5.05	3.37	6.73	5.89	2.29	0.67	33.78	70420	37872.05	4.7	15.9	20
2309	4.64	419.67	20.02	20.81	62.04	17.15	3.77	1.44	9.51	7.18	2.36	3.39	35.03	66289	31445.02	4.5	15.5	25.5
2321	22.45	365.71	17.52	25.41	61.48	13.11	3.39	1.13	11.01	4.24	2.53	1.73	40.58	82000	38926.95	4.4	14.9	21.1
2323	11.34	366.99	22.35	26.19	62.17	11.64	3.31	1.99	4.64	5.97	2.54	2.06	42.54	NA	32232.74	4.7	16	25.1
2325	26	150.55	29.2	22.28	63.79	13.93	3.1	2.26	11.42	7.05	2.26	1.86	34.39	71638	36125.1	4.4	15.1	29.5
2328	5.62	193.72	12.85	24.19	60.19	15.63	2.29	4.59	10.32	6.88	2.56	NA	37.25	NA	36160.53	4.6	15.7	24
2333	27.72	194.92	15.8	25.87	60.33	13.8	1.75	0.87	14.83	5.24	2.58	1.05	41.45	NA	37490.45	4.6	15.7	27.2
2335	9.25	105.11	11.09	22.37	62.84	14.79	1.97	0	3.94	6.89	2.67	NA	35.41	NA	31378.31	4.6	15.7	25.3
2336	19.29	48.88	13.24	24.39	59.09	16.52	2.11	0.7	16.85	8.43	2.43	1.06	42.09	NA	31635.82	4.5	15.3	32
2337	16.83	125.5	10.07	26.31	60.78	12.91	3.32	2.49	9.96	4.98	2.68	1.08	43.48	NA	29515.24	4.8	16.2	NA
2338	15.47	93.37	14.11	26.16	61.96	11.88	4.91	4.1	8.19	8.19	2.51	1.52	38.65	NA	27888.76	4.5	15.5	NA
2401	20.95	545.76	31.95	21.07	62.27	16.66	4.55	0.54	13.91	5.89	2.33	3.58	35.63	69845	33760.24	6	15.4	30.2
2402	22.97	297.28	16.67	20.27	66.06	13.68	6.7	2.44	7.31	9.14	2.31	1.46	32.13	70807	37800.24	5.5	14.4	23.5
2403	10.11	212.92	7.44	21.21	60.36	18.43	3.3	1.1	7.15	7.71	2.31	1.16	35.97	NA	36917.33	6.2	16.1	21.6
2404	18.4	314.57	13.8	21.19	64.29	14.51	5.35	2.23	8.03	4.46	2.32	2.37	34.85	NA	35922.62	6.3	16.2	20.6
2405	29.93	226.96	14.29	20.47	63.8	15.73	10.74	2.48	14.04	4.13	2.18	2.21	31.33	64329	34983.95	6	15.7	28.9
2406	19.73	243.02	25.94	20.2	65.64	14.15	6.99	3.06	17.03	6.11	2.27	3.87	29.99	68881	34993.47	6.1	15.7	26.8
2407	19.79	517.69	35.01	19.97	63.65	16.38	5.9	1.43	11.15	9.08	2.25	3.88	32.75	67843	32865.26	5.9	15.4	29.1
2408	14.49	335.32	11.44	20.37	59.82	19.81	5.24	1.75	10.04	3.93	2.3	2.29	36.73	69439	35980.49	6.2	16.1	23.6
2421	3.02	44.81	5.01	20.38	58.55	21.07	1.74	0	5.22	5.22	2.42	1.05	36.84	NA	33126.94	6.4	16.6	22.3
2422	8.09	397.14	33.92	21.64	59.79	18.58	3.88	1.62	8.25	8.09	2.32	5.34	36.76	65231	30099.92	6.4	16.5	29.4
2423	-5.39	47.34	14.25	18.48	58.64	22.88	3.39	0.85	9.33	10.18	2.2	3.42	31.07	NA	NA	6.4	16.5	NA
2424	4.44	34.66	11.5	20	57.17	22.83	1.81	1.81	3.62	3.62	2.38	NA	36.42	NA	29423.89	6.8	17.2	35.1
2425	10.02	89.29	13.58	20.23	58.38	21.39	4.32	5.76	7.2	4.32	2.11	2.59	31.01	NA	32548.7	6.9	17.7	27.4
2426	7.3	116.65	10.95	22.73	57.85	19.41	0.55	2.21	9.39	6.63	2.46	1.27	38	63648	29688.77	6.3	16.3	25.4
2427	3.88	118.9	9.4	19.63	62.61	17.76	5.24	1.5	9.73	10.48	2.35	2.18	32.07	65153	32938.73	6.6	17	29.7
2428	-4.34	67.76	9.86	18.18	61.06	20.76	5.78	0.83	8.67	8.26	2.22	1.8	29.78	60021	31636.11	6.5	16.7	32.5
2441	2.11	113.32	4.73	17.42	62.73	19.84	5.06	2.33	7.78	6.23	2.3	0.5	27.43	NA	39656.88	5.9	15.4	NA
2445	0.31	78.8	6.12	20.49	57.49	22.02	6.33	3.16	9.49	3.16	2.34	NA	38.97	69140	37139.14	6.3	16.3	18.9
2454	8.94	138.8	11.53	21.4	58.95	19.65	4.61	2.77	8.31	9.23	2.3	0.65	38.06	74457	39656.92	6.1	15.7	NA
2455	13.56	187.13	7.6	20.87	56.33	22.8	2.46	3.69	9.84	9.84	2.26	0.88	39.6	NA	42997.95	6.1	15.7	13
2456	-5.33	104.58	3.44	16.56	59.69	23.75	3.12	0	6.23	9.35	2.22	NA	26.32	NA	39415.94	6.2	16	13.8
2457	4.76	124.14	4.2	22.15	59.55	18.29	0.68	0	6.09	6.76	2.44	0.54	36.5	NA	36963.62	6.1	15.8	13.3
2461	11.33	159	5.61	20.35	62.19	17.46	3.52	0.88	7.91	12.31	2.29	1.15	30.11	NA	39016.23	6.3	16.4	15.4
2463	1.87	137.97	5.5	19.27	65.14	15.6	4.59	0	18.35	4.59	2.42	NA	25.5	NA	47835.78	5.8	15.1	5.3
2471	-3.32	698.2	14.49	21.27	60.63	18.1	2.55	1.7	10.2	8.5	2.45	2.45	33.91	NA	41164.92	6.3	16.2	12.4
2472	11.83	169.98	12.94	21.44	61.85	16.71	4.76	0.95	8.56	5.71	2.44	1.34	35.96	NA	40099.62	6.3	16.4	17.8
2473	10.45	1182.9	26.03	19.17	58.65	22.18	3.38	1.32	6.9	8.95	2.16	2.92	32.02	94895	47024.62	5.4	14.1	15.3
2474	8.29	150.42	17.65	23.75	57.6	18.65	3.39	4.52	5.66	6.79	2.43	1.38	38.68	NA	43175.14	6.1	16	16
2475	4.28	154.49	12.09	18.53	62.17	19.3	3.08	0.77	5.38	10	2.42	0.84	29.77	NA	52673.26	6.2	15.9	12.4
2476	5.7	426.73	17.92	20.26	58.52	21.22	2.51	1.89	6.91	6.91	2.41	1.74	35.79	NA	49599.94	6	15.6	13.7
2477	2.32	109.08	10.49	18.27	59.03	22.7	4.31	1.08	8.61	11.84	2.19	1.07	32.6	NA	44401.51	6.4	16.5	16.2
2478	1.5	234.7	8.67	17.88	60.22	21.91	3.36	1.34	4.71	5.38	2.32	1.34	30.29	NA	43055.85	6.2	16	15.1
2479	2.38	249.72	10.85	19.76	53.97	26.27	2.27	1.51	7.56	10.58	2.43	1.15	36.84	89851	45568.86	6.2	16	10.2
2480	0.4	61.5	8.87	15.85	61.42	22.73	1.99	2.98	3.97	5.96	2.12	2.08	26.65	NA	41583.15	6.4	16.4	22.5
2481	4.91	543.82	18.66	18.39	58.88	22.73	3.46	1.38	6.23	8.3	2.41	0.83	31.25	99689	49429.96	6	15.4	13.8
2491	-1.6	57.57	11.04	22.73	60.39	16.88	0	0	3.21	9.63	2.51	NA	35.64	NA	36668.83	6.5	16.9	13.3
2492	0	59.09	8.73	19.25	60.52	20.24	1.97	3.93	3.93	5.9	2.36	2.34	31.33	NA	31112.9	6.6	17	16.9
2493	3.09	297.51	11.54	19.86	59.06	21.08	2.79	0.76	7.6	7.6	2.35	1.57	33.87	80268	41213.85	6.1	15.8	15
2495	1.75	886.57	29.19	19.97	61.1	18.93	5.46	1.56	10.4	8.84	2.3	4.63	33.21	69372	33978.83	5.9	15.3	28
2497	7.12	625.62	27.96	18.58	60.37	21.05	4.47	1.79	8.49	6.25	2.19	4.4	30.1	62060	31591.41	6.3	16.4	28.5
2499	9.32	142.55	8.11	19.9	59.03	21.07	0.85	1.71	12.81	8.54	2.33	1.22	35.15	NA	39433.48	6.4	16.5	16.7
2500	5.32	867.76	39.11	19.01	61.59	19.39	4.72	2.13	11.26	10.19	2.21	9.02	32.62	60714	26872.16	6.4	16.5	33.6
2501	14.1	482.74	16.98	18.61	58.31	23.08	5.76	1.57	9.42	8.37	2.18	2.97	32.66	66223	35118.35	6.4	16.5	18.5
2502	4.34	90.4	6.7	20.09	63.28	16.63	0	7.06	9.41	4.71	2.28	2.16	28.73	NA	37310.16	6.5	16.6	14.8
2503	11.37	400.79	15.95	21.49	59.52	18.99	3.38	0.56	12.09	5.34	2.3	3.37	35.66	69158	35066.81	5.8	14.9	NA
2511	7.99	229.38	7.96	16.15	63.48	20.37	5.67	0.81	14.57	6.48	2.19	2.72	28.48	NA	41808.83	6.1	15.7	15.9
2513	10	715.59	25.35	19.64	60.32	20.03	4.73	0.69	10.5	8.77	2.2	3.92	31.41	65244	33062.46	6.3	16.3	24.9
2514	9.78	280.66	5.04	23.03	62.52	14.45	1.67	1.67	3.34	8.36	2.53	1	34.43	NA	34458.32	6.6	17	14.5
2516	2.4	292.11	11.17	19.82	58.15	22.03	3.61	2.26	8.13	9.04	2.31	1.31	33.01	NA	36332.75	6.4	16.5	19.4
2517	8.02	1160.14	31.01	18.16	62.82	19.02	5.54	2	8.31	8.31	2.18	4.12	30.17	61645	31456.9	6.6	16.8	27.5
2518	21.78	272.11	8.51	21.59	60.85	17.56	1.11	3.34	10.01	8.9	2.34	2.61	34.98	NA	37643.95	6.3	16.3	19.7
2519	11.54	2884.32	39.52	22.28	60.36	17.35	3.8	2.47	12.33	8.16	2.31	5.78	35.95	60385	26832.4	6.4	16.4	32.3
2520	0.24	451.89	8.13	19.14	59.09	21.77	4.71	0	5.88	10.59	2.34	1.5	31.77	78907	39201.67	6.2	16	16.4
2521	0.27	161.93	6.35	17.57	65.41	17.03	4.04	1.35	4.04	10.77	2.35	1.47	28.76	70627	35871.35	6.1	15.7	NA
2523	2.47	314.39	4.46	21.57	57.35	21.08	2.39	4.77	5.97	9.55	2.44	0.95	39.36	NA	38960	6.3	16.2	12.2
2524	70	150	3.92	24.18	56.21	19.61	0	0	6.64	0	2.51	NA	45.88	78552	38674.51	6.2	16.1	8.6
2525	5.76	1143.86	10.35	18.56	60.05	21.4	3.08	1.54	10.78	6.93	2.26	0.62	30.79	NA	38750.77	6.2	16	14.5
2526	9.26	634.82	8.37	17.79	59.85	22.36	6.72	1.41	7.78	6.01	2.25	0.5	31.46	83890	46547.05	5.6	14.6	13.6
2527	5.92	771.68	19.32	18.49	59.4	22.1	4.59	1.15	7.18	8.61	2.16	1.87	32.38	65384	34910.24	6.4	16.6	21.4
2528	10.26	811.26	10.29	18.69	61.06	20.24	8.33	0.83	5.83	5.83	2.24	1.02	32.69	NA	35935.59	6	15.4	15.2
2529	15.34	364.85	8.37	23.74	58.49	17.78	4.68	1.17	5.84	7.01	2.44	NA	40.38	NA	36824.2	6.1	15.7	17.4
2530	18.93	600.3	12.44	18.05	62.07	19.88	5.96	3.48	9.44	7.45	2.26	0.85	31.57	66307	36211.7	6.2	16	20.5
2532	8	506.06	18.37	19.51	63.5	16.99	4.71	1.25	9.41	7.53	2.29	3	30.03	68038	35685.06	6.5	16.7	20.4
2534	3.69	1952.7	43.69	18.49	63.2	18.31	3.33	2	9.22	10	2.07	6.03	29.35	58448	28616.35	6.2	16	33.8
2541	10.58	38.21	8.61	18.18	62.2	19.62	4.83	4.83	19.32	0	2.36	NA	37.01	86154	42522.97	5.8	15	11.5
2542	2.98	998.87	28.92	18.36	58.35	23.3	3.24	1.33	8.95	10.48	2.17	4.91	32.93	65927	33527.84	6.3	16.4	27
2543	2.73	407.79	18.17	17.94	60.67	21.38	3.85	1.82	9.31	9.51	2.13	2.46	28.53	75870	41610.72	5.6	14.6	24.6
2544	5.88	394.82	11	14.93	59.13	25.93	7.1	3.04	8.11	9.12	2.11	NA	25.68	NA	81513.32	4.9	12.9	11
2545	3.08	322.83	13.45	17.73	61.95	20.32	3.03	3.03	8.08	6.06	2.14	2.97	27.6	NA	35472.31	6.5	16.5	23.1
2546	9.67	671.07	36.52	17.72	60.12	22.15	4.94	2.01	10.1	11.71	2.12	5.99	29.98	60822	30970.43	6.3	16.2	29.4
2547	2.71	223.57	8.67	18.96	60.63	20.41	5.1	2.55	6.81	8.51	2.19	1.79	29.91	77929	42319.56	6.3	16.2	16.3
2548	3.51	545.93	6.38	21.85	59.57	18.59	8.09	0	10.78	5.39	2.55	0.94	40	NA	34824.69	6.4	16.5	13.6
2549	-17.95	33.68	3.13	12.5	62.5	25	0	0	33.33	0	2.29	NA	14.29	NA	63025	4.9	12.8	5
2550	5.66	1951.79	16.89	17.79	55.99	26.22	3.43	1.58	6.59	10.02	2.09	2.09	31.92	70672	38255.57	6.4	16.5	17.3
2551	7.62	267.36	7.6	21.04	57.47	21.49	3.9	0	6.5	7.8	2.37	0.52	36.25	76714	39500	6.5	16.8	12.8
2553	6	146.85	7.66	20.7	57.4	21.9	2.3	2.88	6.33	6.91	2.31	1.22	36.01	NA	45240.88	6.3	16.3	13.5
2554	10.15	324.9	10.46	20.79	57.99	21.22	3.02	2.59	7.34	6.04	2.32	0.52	38.02	80486	42350.41	6.1	15.9	12.7
2555	1.17	167.05	6.89	18.57	57.06	24.37	4.78	2.73	6.83	3.42	2.16	2.6	32.94	NA	40473.17	6	15.4	15.5
2556	10.95	176.37	16.42	20.18	59.52	20.3	8.72	2.03	9.3	9.59	2.3	1.6	34.37	66447	35255.88	6	15.6	23.1
2571	10.01	278.62	13.26	19.77	68.53	11.7	7.79	3.89	6.49	5.19	2.27	3.63	30.58	NA	35001.56	6.4	16.4	25.6
2572	8.77	536.65	21.38	18.36	62.66	18.98	5.9	2.08	13.88	9.71	2.21	1.72	30.39	66549	35430.47	5.3	13.7	24.9
2573	8.85	841.39	44.2	18.77	61.61	19.62	6.12	2.37	12.83	10.46	2.26	4.68	30.89	60264	28299.59	6.2	16.1	34.1
2574	7.57	180.66	33.64	14.07	65.44	20.49	0	6.09	3.04	6.09	2.01	6.06	20.98	NA	32537	5.8	14.9	30.2
2575	9.11	398.44	10.87	20.78	60.5	18.71	2.81	0.56	5.61	7.3	2.28	3.43	36.62	70526	35298.77	6	15.6	22
2576	13.47	476.67	24.94	22.17	60.63	17.2	2.88	2.52	9.71	6.11	2.42	2.84	36.7	NA	34117.6	6.2	16	17.6
2578	1.41	420.87	14.39	18.5	63.72	17.78	5.44	2.42	7.26	6.65	2.19	1.51	30.61	NA	37563.24	5.9	15.5	20.7
2579	12.62	368.72	23.77	21.13	60.51	18.37	3.31	2.34	10.51	6.23	2.35	2.53	35.03	75382	36694.9	5.8	15.2	21.4
2580	11.93	640.2	21.96	20.7	61.07	18.22	4.61	1.54	10.15	3.38	2.3	3.43	36.89	76495	37417.79	6.2	16.2	20.6
2581	8.31	1601.31	29.28	16.26	65.11	18.63	7.07	2.07	11.97	9.58	1.94	6.07	25.65	68992	37538.85	6.1	15.5	26.9
2582	15.33	376.09	17.53	16.76	65.9	17.34	2.93	2.93	10.73	6.83	2.14	2.37	27.05	NA	43626.49	5.6	14.5	17.9
2583	5.61	1338.54	37.68	19.73	60.99	19.27	5.87	1.82	10.93	8.5	2.3	5.66	33.56	61936	29637.45	6.1	15.9	34.4
2584	7.55	924.32	12.87	20.76	59.59	19.65	3.5	1.17	8.18	10.51	2.37	1.11	35.62	87282	45226.32	6.1	15.8	14.5
2585	0.98	161.61	10.77	17.96	61.88	20.17	0	0	5.52	2.76	2.33	3.18	29.98	NA	34457.32	6.5	16.8	19.2
2586	7.05	737.64	23.86	19.48	61.69	18.84	4.12	1.57	10.01	10.21	2.23	2.89	32.36	70954	36368.66	6.3	16.2	22.6
2601	5.4	2696.34	21.32	15.64	64.06	20.3	5.7	1.6	10.8	8.72	1.93	3.45	25.32	73306	42862.81	6.1	15.6	20.4
2611	-7.29	71.58	9.86	16.6	58.05	25.34	5.03	1.26	8.81	10.07	2.2	5.08	29.62	60667	32380.9	6.4	16.4	36
2612	-8.94	12.14	7.27	22.55	55.27	22.18	0	0	10.75	3.58	2.66	2.12	36.36	55883	26422.91	6.4	16.4	35.3
2613	11.41	575.59	25.17	19.42	59.84	20.75	3.35	2.57	7.21	7.98	2.33	5.19	32.79	69938	34081.27	6.2	15.8	27.7
2614	15.54	304.37	13.71	19.41	61.58	19.02	1.31	1.74	6.97	6.09	2.3	3.48	32.56	76197	39122.45	5.9	15.3	26.9
2615	3.2	125.84	12.41	20.11	59.89	20	4.3	1.08	2.15	6.46	2.47	2.6	33.99	NA	32403.32	6.5	16.8	22.6
2616	-1.3	410.81	4.77	21.05	60.36	18.59	3.3	3.3	3.3	8.24	2.36	1.49	30.92	NA	34689.64	6.6	16.9	30
2617	7	168.83	12.31	16.73	62.88	20.38	7.75	1.94	7.75	3.88	2.36	3.91	28.43	NA	30057.5	6.7	17	33.7
2618	2.05	157.05	11.83	16.68	60.19	23.13	5.39	1.08	6.47	8.62	2.16	2.09	28.67	NA	43160.51	6.5	16.7	18.9
2619	-1.9	75.86	10.34	18.74	57.19	24.07	2.4	0	7.2	15.21	2.28	3.73	30.24	59021	30932.15	6.5	16.6	29.4
2620	5.53	115.97	8.53	19.91	61.08	19.01	9.04	3.01	12.05	1.51	2.38	1.52	33.42	NA	33455.24	6.4	16.4	26.4
2621	3.15	184	9.23	19.24	59.36	21.4	2.65	0.53	8.47	7.94	2.27	2.98	32	70097	37616.5	6.5	16.5	26.5
2622	6.08	176.5	10.37	23.84	54.64	21.52	1.52	1.52	6.09	12.18	2.33	4.19	42.9	61485	27880.34	6.8	17.4	28.7
2701	6.14	7263.4	37.96	16.89	64.08	19.03	5.18	2.04	10.89	10.29	1.92	6.4	26.59	87076	43260.28	3.3	15	25
2702	2.74	521.52	24.85	20.55	55.12	24.33	6.86	0.86	7.72	10.29	2.31	1.88	41.04	199442	88414.88	2.9	13.4	7.2
2703	4.11	1973.23	26.66	20.82	53.49	25.69	2.94	1.87	7.9	12.76	2.17	3.41	40.21	112297	56035.68	3	13.7	13.7
2761	1.34	1399.46	25.3	18.27	58.51	23.22	5.89	2.03	6.86	7.92	2.2	1.17	32.75	79965	41657.67	3.5	14.5	21
2762	9.2	2372.33	27.46	18.66	58.85	22.48	4.54	1.8	11.36	10.6	2.09	3.63	32.38	83345	43406.4	3.4	14.5	17.6
2763	1.72	1321.5	19.74	19.47	53.3	27.23	3.72	2.3	8.09	10.39	2.13	2.13	35.62	114271	57417.88	3.2	13.6	16.3
2764	12.27	843.69	14.64	22.38	54.29	23.33	3.48	1.16	5.81	4.93	2.42	1	40.79	119097	57573.82	3.2	13.6	9.8
2765	7.28	3541.03	27.27	18.88	57.4	23.72	4.32	2.29	8.83	9.91	2.11	3.75	33.32	120893	61287.29	3.1	13.7	16.6
2766	0.77	4139.68	30.72	16.17	59.43	24.4	4.92	1.83	10.13	10.32	1.96	3.31	26.86	65930	34202.87	3.6	15	26.9
2767	11	2268.56	26.55	20.29	55.4	24.31	2.67	1.34	6.53	7.42	2.23	2.17	37.32	139224	69773.26	3.1	13.4	13.9
2768	10.87	847.15	18.32	18.92	58.18	22.9	4.52	2.07	10.17	6.97	2.21	1.58	33.86	85605	43778.99	3.4	14.7	15.2
2769	2.75	1683.45	25.8	18.55	60.42	21.03	4.71	1.49	9.67	9.26	2.19	5.03	32.52	81107	40681.15	3.6	14.8	19.1
2770	3.67	1075.03	21.12	19.07	57.28	23.65	4.37	1.12	9.07	10.02	2.19	3.62	33.6	84573	43174.73	3.4	14.4	19.6
2771	7.46	1422.18	23.25	20.25	56.81	22.94	4.56	1.88	9.93	8.23	2.27	3.6	35.6	105282	53446.17	3.2	13.8	14.3
2772	8.77	484.46	14.99	19.88	57.03	23.09	4.68	1.28	5.95	6.8	2.44	NA	38.05	123781	62233.77	3.3	13.6	8.9
2773	2.81	2751.94	23.52	18.02	56.18	25.8	3.49	1.56	6.46	9.64	2.18	3.46	32.82	87241	45345.73	3.4	14.3	18.2
2774	-1.54	1043.7	12.56	19.45	57.2	23.35	4.99	0	7.13	9.27	2.35	0.79	35.67	NA	52213.77	3.3	14.1	6.8
2775	3.44	1294.78	17.39	19.82	56.35	23.83	3.94	2.32	7.88	6.47	2.29	2.15	35.01	97152	49180.24	3.3	14	12.9
2781	2.04	98.17	9.87	17.17	58.08	24.75	8.63	1.44	10.07	1.44	2.27	NA	32.13	NA	44633.62	3.6	14.8	19.9
2782	3.24	175.8	10.87	21.2	62.44	16.36	3.02	1.21	7.26	9.07	2.46	2.3	33.52	NA	33963.22	3.5	14.6	22.8
2783	11.74	97.18	10.87	17.39	59.42	23.19	11.13	7.42	14.84	0	2.27	NA	34.18	NA	47153.62	3.7	15.5	13.2
2784	-5.09	104.89	15.68	18.36	59.32	22.32	4.18	4.18	0	6.96	2.11	1.92	29.84	NA	34239.27	3.7	15.3	24.9
2785	6.91	263.99	19.33	20.23	62.51	17.26	2.59	2.59	7.77	5.83	2.34	0.65	32.06	NA	41155.46	3.5	14.5	14
2786	8.21	568.69	27.47	18.23	64.46	17.32	3.23	1.61	11.84	7.53	2.24	4.88	27.64	NA	32936.18	3.6	15	30.9
2787	8.48	495	25.5	19.01	59.97	21.02	3.73	2.13	7.46	8.35	2.18	5.23	29.69	68833	34838.03	3.6	14.8	30.1
2788	-7.86	88.44	12.89	15.88	61.89	22.23	1.79	1.79	2.69	8.07	2.09	3.72	27.24	NA	35444.28	3.6	14.9	31.6
2789	4.36	124.32	12.53	19.34	61.98	18.68	2.23	4.45	8.91	4.45	2.42	NA	29.54	NA	38722.86	3.6	15	23
2790	-2.45	41.89	11.83	16.85	63.44	19.71	3.6	0	0	10.81	2.14	NA	19.54	NA	29794.98	3.6	15	34.7
2791	4.58	188.38	9.44	21.19	60.73	18.08	2.66	0.53	6.91	5.32	2.35	0.7	36.79	NA	41251.66	3.5	14.3	22.2
2792	10.06	270.98	12.28	19.51	63.17	17.33	5.46	1.37	6.83	6.83	2.34	1.78	32.6	NA	34863.71	3.5	14.5	25.3
2793	12.68	532.1	24.42	20.42	64.33	15.25	6.6	2.06	11.54	2.06	2.31	3.58	32.73	NA	33120.1	3.6	14.8	24.6
2821	5.83	165.3	10.95	20.63	58.2	21.17	1.22	1.22	7.29	5.47	2.44	0.92	35.24	NA	44455.54	3.5	14.7	15
2822	20.32	631.52	23.03	13.72	60.56	25.72	5.81	2.9	9.68	11.62	1.95	3.22	26.77	NA	42962.28	3.4	14.2	22.2
2823	0.96	407.59	15.49	18.7	60.59	20.72	6.6	1.82	9.33	7.05	2.38	2.57	34.43	79171	38607.29	3.6	14.8	17.5
2824	5.11	1406.1	32.34	20.11	60.57	19.32	5.12	2.64	8.69	8.22	2.25	3.08	34.17	75306	35768.16	3.4	14.5	26.3
2825	5.98	993.07	29.82	17.76	55.78	26.46	4.85	1.54	8.81	12.12	2.15	2.92	34.37	83340	41000.39	3.5	14.7	22.7
2826	6.59	784.33	22.07	19.31	61.37	19.31	5.7	0.95	6.65	1.9	2.36	0.66	32.42	76554	39277.64	3.4	14.3	13.6
2827	6.45	198.8	12.42	19.09	53.03	27.88	3.08	3.08	15.41	6.16	2.35	NA	33.85	NA	46733.03	3.4	14.3	14.9
2828	9.67	955.12	28.48	19.38	61.8	18.82	5.7	2.66	9.69	7.03	2.29	3.07	30.28	70183	34806.15	3.5	14.4	24.8
2829	5.82	791.58	27.64	19.63	59.77	20.6	4.66	1.67	7.92	8.55	2.18	6.36	31.15	77334	37288.51	3.5	15.1	23.1
2830	6.77	466.24	11.03	22.21	54.14	23.66	2.77	0	10.4	6.24	2.42	0.63	39.15	NA	42843.17	3.5	14.7	12.4
2831	8.64	1556.07	41.3	18.86	61.61	19.53	4.51	1.86	10.88	8.23	2.22	5.4	30.93	68189	32444.61	3.5	14.7	31
2832	2.91	314.67	11.44	18.08	63.28	18.64	2.81	0	7.03	7.03	2.39	NA	30.7	NA	51212.01	3.5	14.5	6.9
2833	0.31	362.36	7.29	18.6	54.19	27.21	2.32	0.77	4.63	3.86	2.31	NA	35.67	NA	52058.76	3.4	14.3	9.3
2834	-0.38	199.62	8.84	23.06	57.85	19.09	3.81	3.17	8.89	3.17	2.55	1.45	41.92	NA	35255.41	3.6	15.1	15.1
2841	-5.31	140	6.33	22.06	61.3	16.64	0	1.79	12.51	5.36	2.44	NA	34.58	NA	33663.29	3.6	14.8	19.6
2842	5.36	361.84	11.76	20.73	60.24	19.03	6.08	2.43	9.73	8.51	2.34	1.71	34.77	NA	41273.09	3.6	14.8	19.6
2843	-0.43	344.5	19.3	20.61	58.93	20.46	2.88	2.88	11.54	17.3	2.29	1.86	34.04	NA	35229.17	3.6	15.1	18.8
2844	13.36	120.79	8.51	20.02	60.43	19.55	5.62	0	7.49	7.49	2.38	1.5	33.33	NA	35095.51	3.5	14.7	20.5
2845	35.6	539.58	13.51	23.81	62.68	13.51	5.22	0	11.74	1.3	2.47	1.19	42.32	NA	35722.01	3.7	15.2	22
2846	9.89	640.9	18.14	19.66	59.11	21.23	5.94	2.25	10.27	10.43	2.25	2.56	34.59	71031	35637.14	3.4	14.6	22.6
2847	-5.81	61.21	11.52	18.93	65.43	15.64	4.06	0	4.06	12.17	2.27	NA	27.88	72278	40652.67	3.6	14.9	14
2848	-5.2	75.22	9.02	13.73	64.31	21.96	3.86	0	15.44	23.17	2.03	NA	23.46	65875	37670.59	3.6	15.3	18.5
2849	10.15	689.78	20.06	22.09	58.55	19.36	3.71	2.32	7.41	6.02	2.4	2.04	37.16	76679	36812.09	3.6	15.1	19.2
2850	6.81	360.14	9.76	18.76	59.85	21.39	1.89	0	9.43	5.66	2.31	NA	30.67	NA	39639.02	3.6	15	19
2851	15	101.26	5.59	20.5	57.14	22.36	12.5	0	6.25	6.25	2.55	NA	40	NA	33462.11	3.7	15.2	19.7
2852	1.58	157.84	12.11	19.64	58.77	21.58	3.1	0	4.65	3.1	2.39	1.47	32.84	NA	34466.69	3.7	15.2	18.6
2853	-1.9	183.07	14.95	16.67	66.13	17.2	4.32	0	11.88	11.88	2.28	0.87	24.09	NA	46256.02	3.5	14.5	14.3
2854	22.43	152.33	11.83	20.23	59.92	19.85	0	0	0	0	2.45	NA	32.69	NA	47760.31	3.6	14.8	17.2
2855	11.91	69.36	6.83	23.29	58.63	18.07	6.17	2.06	14.4	6.17	2.34	NA	41.81	NA	31377.91	3.7	15.2	18.7
2856	16.13	326.26	11.28	19.11	60.68	20.21	7.15	0	12.06	6.26	2.32	NA	32.63	74368	39001.86	3.5	14.7	17.9
2857	6.75	201.72	9.4	21.2	61.2	17.61	6.77	0	5.08	1.69	2.32	1.68	31.98	NA	38861.03	3.5	14.9	15.5
2858	2	69.77	8.9	18.85	62.43	18.72	1.31	1.31	5.23	14.38	2.3	NA	31.14	NA	36509.29	3.7	15.1	15.7
2859	17.49	188.6	22.33	24.88	58.6	16.51	2.35	2.35	11.76	11.76	2.54	3.57	41.29	NA	27691.4	3.6	15	23.1
2860	-5.57	150.1	8.18	17.96	55.9	26.14	5.32	7.98	5.32	9.31	2.21	0.92	27	NA	38563.4	3.6	14.8	15.4
2861	6.98	751.24	16.89	19.92	60.47	19.61	5.69	2.69	9.28	8.68	2.21	1.44	32.92	81747	43339.5	3.5	14.6	20.6
2862	2.44	358.55	28.49	19.9	61.5	18.59	9.59	0	7.19	2.4	2.42	5.55	31.77	NA	30013.71	3.5	14.7	27.3
2863	5.41	195.93	9.84	18.69	58.36	22.95	7.69	4.39	5.49	4.39	2.34	NA	32.71	NA	38530.16	3.5	14.8	17.6
2864	-0.22	600.88	21.43	18.48	60.16	21.35	4.41	2.2	6.61	11.76	2.23	1.83	30.55	NA	36761.93	3.5	14.5	26.4
2865	3.07	119.26	7.22	19.12	56.52	24.36	2.8	1.4	8.4	14.01	2.28	NA	35.08	NA	38022.66	3.5	14.7	19.2
2866	-4.26	87.34	10.05	14.99	62.27	22.73	1.63	1.63	3.26	13.04	2.23	NA	27.46	NA	38543.66	3.6	14.7	14.6
2867	6.04	137.19	5.24	22.1	61.28	16.63	2.32	0	16.22	9.27	2.55	NA	33.96	NA	39967.43	3.6	15.2	15.3
2868	7.88	62.33	6.9	21.91	57.2	20.89	9.99	4	21.98	9.99	2.36	NA	38.75	NA	31720.49	3.7	15.2	21.5
2869	3.65	380.76	19.83	17.61	58.42	23.97	2.71	1.16	10.44	10.83	2.27	1.44	31.97	67630	35123.39	3.4	14.4	21.3
2881	12.62	167.15	6.38	20.17	57.24	22.59	5.18	0	12.09	5.18	2.41	NA	35.69	91007	45473.45	3.6	14.8	17.3
2882	5.87	102.14	6.3	24.14	58.32	17.54	1.5	0	13.52	6.01	2.52	NA	42.05	NA	36617.99	3.7	15.2	17.6
2883	-4.2	102.73	6.51	20.72	58.43	20.85	6.57	0	7.89	7.89	2.51	1.3	35.31	NA	30715.94	3.6	14.8	27.3
2884	4.1	168.46	10.16	21.43	60.84	17.73	3.05	0.61	7.92	8.53	2.43	0.84	34.49	NA	34701.97	3.5	14.5	21.8
2885	0.19	47.85	10.65	19.25	62.24	18.5	1.88	5.64	11.28	3.76	2.23	NA	29.43	NA	30682.8	3.7	15.2	27.4
2886	9.84	423.88	18.31	21.17	59.08	19.76	2.75	1.97	6.29	8.26	2.44	3.13	37.6	74703	34636.46	3.6	15.1	19
2887	-1.74	126.68	7.09	21.65	54.53	23.82	3.97	0	7.94	7.94	2.36	NA	41.32	NA	40653.94	3.6	15	14.5
2888	-2.05	61.11	17.87	16.2	62.59	21.21	1.04	1.04	6.27	8.36	2.11	3.03	24.03	NA	30546.81	3.5	14.6	22.8
2889	-5.12	43.15	6.98	21.27	58.41	20.32	0	0	6.24	18.72	2.35	2.15	37.71	NA	32579.68	3.7	14.9	18.2
2890	4.38	85.64	8.98	20.96	57.49	21.56	12.16	0	6.08	12.16	2.15	NA	42.17	NA	34389.22	3.4	14.3	15.3
2891	3.65	419.55	25.03	18.15	59.32	22.54	3.3	2.75	8.79	6.04	2.33	3.51	29.76	NA	34161.11	3.6	15.1	27.4
2892	5.63	386.96	20.02	21.02	58.22	20.77	3.72	0.41	7.03	7.44	2.36	5.79	37.05	NA	31741.78	3.6	15.2	24.8
2893	1.28	171.68	11.84	20.72	58.31	20.97	1.89	0.63	11.36	7.57	2.33	2.97	35.76	NA	31353.84	3.7	15.3	21.1
2894	0.72	112.94	10.98	19.33	57.28	23.39	2.43	0	4.86	9.72	2.24	NA	28.05	NA	34988.78	3.7	15.2	13.6
2895	-8.99	132.57	30.1	15.87	64.19	19.95	4.58	2.75	9.16	8.24	2.12	4.26	26.88	NA	32576.16	3.7	15.5	26.9
2901	12.02	122.86	9.47	19.52	57.99	22.49	8.18	5.84	15.19	12.85	2.25	1.32	38.57	NA	33339.5	3.2	12.6	17.9
2903	11.67	215.81	12.48	23.47	57.53	19	2.04	0.68	6.11	6.79	2.41	0.54	43.31	NA	37650.14	2.8	11.5	13.1
2904	19.71	129.8	18.14	19.69	60.66	19.65	3.47	1.3	7.8	8.67	2.2	1.66	35.19	66355	34750.34	3	12	15.5
2914	18.82	105.75	11.11	21.51	57.21	21.28	4.77	2.38	14.3	2.38	2.47	NA	39.48	NA	39343.97	2.8	11.3	11.2
2915	20.3	177.15	19.79	19.01	60.52	20.47	5.83	0.97	8.74	6.8	2.41	NA	34.24	NA	40517.26	2.8	11.3	9.7
2917	9.91	152.57	9.42	24.09	58.28	17.63	4	2.66	6.66	6.66	2.42	NA	43.26	NA	37644.68	2.9	11.5	12.9
2919	19.37	291.1	19.07	24.16	59.1	16.74	7.34	2.94	12.48	11.74	2.63	NA	42.33	107624	49965.5	2.5	10.3	10.2
2920	13.07	278.46	23.06	20.01	59.29	20.7	4	0.73	8.73	8.36	2.19	0.97	34.14	67235	33931.91	2.9	11.7	22.6
2931	20.46	37.73	23.08	11.22	71.47	17.31	9.6	3.2	6.4	9.6	2.1	NA	19.74	NA	34651.28	3.1	12.3	21.4
2932	32.32	263.65	22.9	20.04	60.79	19.17	5.55	1.64	9.05	8.63	2.27	1.39	33.14	68559	34048.1	2.9	11.7	15.4
2933	0	145.73	9.84	18.74	58.78	22.48	3.49	1.16	5.81	9.3	2.32	1.15	30.77	NA	59132.79	2.5	10.3	11.1
2936	9.6	48.72	12.27	24.77	57.24	17.99	2.33	0	11.66	12.83	2.56	NA	41.43	66580	30639.49	3.2	12.7	17.2
2937	2.77	1308.38	42.66	18.52	59.99	21.5	4.96	1.91	7.72	11.73	2.08	4.64	30.74	61450	29107.68	3	12.1	27.6
2938	9.54	141.49	12.42	19.59	58.26	22.15	10.45	2.61	9.14	2.61	2.33	NA	33.26	NA	47111.65	2.7	10.8	10.1
2939	4.75	874.86	28.14	17.75	60.57	21.68	5.06	2.1	9.43	10.14	2.07	3.62	29.47	69955	35980.36	2.9	11.9	23.5
2951	-10.79	36.8	8.64	18.36	56.8	24.84	4.26	4.26	6.39	12.78	2.21	2.52	33.58	NA	31831.32	3.3	13.1	16.9
2952	-1.02	76.42	15.61	18.39	56.56	25.05	3.6	0.6	5.4	11.4	2.21	2.2	33.02	64179	31688.75	3.2	12.9	20
2953	16.09	93.42	13.3	18.18	60.34	21.48	7.93	2.27	12.46	6.8	2.26	1.58	34.94	NA	36657.27	3.1	12.5	17.4
2961	5.06	87.37	31.33	16.27	63.25	20.48	6.17	0	9.26	9.26	2.19	NA	25.53	NA	35609.04	3	12	33.9
2962	14.49	60	19.41	15.82	64.77	19.41	0	2.12	6.37	4.25	2.27	NA	26.96	NA	40676.37	3.1	12.4	12.7
2963	14.19	108.6	28.19	17.88	63.14	18.98	4.77	2.73	8.86	11.59	2.2	1.7	30.13	62107	30953.72	3.1	12.5	17.3
2964	9.22	606.4	23.2	16.49	57.32	26.19	5.2	3.18	8.38	11.27	2.04	2.58	30.22	72111	37733.04	3	11.9	19.8
2971	8.45	144.06	17.67	21.11	54.42	24.47	3.16	1.81	9.49	10.39	2.26	1.85	39.53	65239	30828.73	3.2	12.7	18.5
2972	5.29	72.4	7.99	20.55	61.64	17.81	13.61	2.27	6.8	6.8	2.38	NA	37.5	NA	31837.44	3.3	13.1	15.2
2973	0.67	144.44	26.76	19.06	61.2	19.73	0	3.38	0	8.46	2.19	2.05	30.59	NA	30642.64	3.3	13	13.4
2974	2.72	82.46	13.28	20.17	57.64	22.18	4.03	2.88	5.75	5.75	2.35	1.84	33.47	NA	33770.17	3.2	12.8	15.4
3001	3.46	625.52	22.48	19.06	61.59	19.34	5.01	2.03	10.54	9.08	2.15	4.62	31.21	69089	35305.56	5.8	14	27.6
3002	-0.1	40.16	5.27	26.37	59.15	14.48	5.24	1.05	11.53	7.34	2.7	0.85	49.44	54308	21514.27	6.3	15.2	31.8
3003	6.45	101.73	5.49	23.11	58.14	18.75	11.32	0	13.21	3.77	2.37	1.32	40.59	NA	27942.8	5.6	13.7	24.8
3004	4.33	88.46	6.29	25.05	56.85	18.11	6.42	1.28	11.56	6.42	2.56	1.08	46.17	NA	28813.24	6	14.5	25.2
3005	2.06	148.18	6.06	22.93	58.98	18.1	3.55	2.13	7.81	12.07	2.46	NA	38.21	72875	35656.52	5.5	13.5	20.8
3006	0.13	47.18	11.14	22.18	58.23	19.59	6.99	2.19	10.93	9.62	2.36	1.3	39.65	56863	26627.6	5.9	14.2	34.4
3007	2.54	269.19	11.72	22.07	57.29	20.64	3.8	2.17	8.68	8.14	2.51	1.5	40.4	NA	31886.3	5.9	14.3	25.5
3021	11.03	330.71	25.43	23.11	59.34	17.55	3.83	2.19	10.41	3.83	2.38	1.83	39.2	NA	27730.89	5.8	14.1	27.7
3022	0.03	144.55	13.54	19.83	59	21.17	3.57	0.97	10.72	10.07	2.32	1.55	36.34	73922	36989.63	5.2	12.7	21.7
3023	9.46	538.88	12	21.62	57.87	20.51	4.1	2.5	11.38	7.96	2.34	1.73	38.84	80522	40380.72	5.4	13.2	18.3
3024	10.68	417.18	12.61	19.03	58.49	22.48	5.07	1.43	9.82	8.55	2.26	1.07	31.71	103062	55243.96	4.7	11.6	16.8
3025	3.85	174.68	11.87	22.09	58.39	19.52	2.29	2.29	6.31	5.16	2.38	2.88	41.3	73494	34598.97	6.2	14.9	21.8
3031	-0.39	240.62	14.51	19.05	60.12	20.83	8.91	1.98	15.83	13.85	2.39	1.88	34.09	62884	31776.31	5.8	14.1	21
3032	5.34	561.9	20.91	19.06	59.39	21.56	5.98	2.63	7.17	11	2.2	1.78	33.54	68308	35445.42	5.5	13.3	26.1
3033	3.59	577.33	20.25	18.86	63.82	17.32	7.76	1.55	11.64	6.98	2.32	1.02	31.23	72729	36524.56	5.5	13.4	18.9
3034	3.11	261.31	10.93	20.56	59.23	20.22	4	1.14	6.28	4.57	2.37	1.83	32.2	72499	34753.87	5.9	14.3	22.1
3035	6.67	141.08	17.05	15.34	61.36	23.3	5.75	2.87	11.49	11.49	2.16	0.87	24.88	65314	35426.28	5.6	13.6	23.1
3036	3.32	127.67	8.26	23.17	57.68	19.15	2.29	0	6.86	14.87	2.4	1.03	37.64	60815	30694.38	5.8	14.1	20.9
3037	-2.85	287.43	22.17	17.25	63.77	18.99	7.03	4.52	12.05	10.04	2.14	1.52	26.42	73722	39939.76	5.2	12.7	26.1
3038	9.67	269.99	16.62	19.4	61.68	18.92	2.7	2.7	10.25	7.55	2.24	1.52	32.62	67537	34339.23	5.7	13.9	19.5
3101	1.16	342.3	19.92	18.22	60.94	20.84	11.75	2.07	26.44	19.53	2.25	2.23	30.63	87425	45089.08	3.4	9.7	33.1
3102	-0.07	58.43	4.57	23.32	54.05	22.63	0	0.69	0.69	0	2.54	NA	44.56	NA	32989.97	4	11.1	39.8
3103	10.01	90.45	5.44	23.7	58.64	17.66	0	0	0	0	2.58	NA	40.22	87923	43782.61	3.5	9.9	27.9
3104	0.44	63.58	3.25	22.54	61.23	16.23	0	0	0	0	2.61	NA	40.06	NA	36830.44	4.1	11.3	44.7
3105	1.72	37.98	9.71	24.13	59.25	16.62	0	0.46	1.37	0	2.69	0.41	36.72	74621	35261.9	4.1	11.3	30.6
3111	-0.16	129.3	7.89	18.85	58.6	22.55	5.78	1.05	8.94	11.04	2.29	0.31	31.58	66793	34496.72	4.5	12.3	29.4
3201	17.1	153.25	9.14	25.32	60.79	13.88	7.99	2.18	11.62	7.99	2.66	NA	43.42	74983	33433.09	3.5	13.7	20.4
3202	5.17	118.1	8.2	24.51	61.07	14.43	4.96	3.31	16.53	7.44	2.54	NA	39.47	NA	30949.84	3.7	14.2	21.2
3203	4.29	1932.2	31.49	18.1	64.15	17.75	5.46	2.15	10.23	8.82	1.99	4.36	28.52	69030	34565.82	3.9	15.1	23.9
3204	4.59	795.57	27.08	20.8	57.3	21.89	4.02	1.86	9.8	6.91	2.27	3.29	36.3	66768	31519.07	3.8	14.7	23.3
3211	0.59	226.33	10.46	22.44	58.28	19.27	4.7	1.18	7.05	4.7	2.49	NA	39.73	NA	43952.53	3.8	14.7	15.4
3212	7.84	262.81	9.71	23.22	54.81	21.98	4.33	0.87	11.26	6.93	2.43	NA	45.51	71703	34090.59	3.7	14.3	15.3
3213	4.84	2017.83	25.48	18.86	59.7	21.44	4.58	2.13	9.06	9.06	2.18	1.76	31.76	72880	37523.51	3.2	12.4	24.1
3214	4.28	371.75	8.61	21.73	59.4	18.86	4.42	1.66	10.49	4.97	2.47	0.28	36.33	110159	54438.71	2.8	11.1	10.5
3215	6.25	5302.25	48.66	18.31	62.71	18.98	4.98	1.91	10.59	10.81	1.97	3.72	29.55	55868	26217.77	3.7	14.3	36.2
3216	6.65	1041.18	28.7	17.34	61.85	20.81	6.82	2.05	10.23	6.95	2.23	1.69	28.77	72551	37951.45	3.2	12.5	23.6
3217	9.6	803.56	24.42	19.07	60.01	20.93	4.71	3.33	10.26	9.15	2.22	1.64	32.7	66771	35032.62	3.6	13.8	23.4
3218	15.69	722.61	11.54	24.62	57.44	17.94	4.83	2.07	13.8	8.97	2.49	NA	39.44	92013	44914.19	3	11.9	14.7
3219	4.39	146.5	8.32	23.42	61.47	15.11	0.94	2.83	5.66	7.55	2.61	NA	36.49	NA	38328.87	3.6	13.8	19.8
3231	11.67	1679.35	35.55	19.26	61.92	18.82	4.36	1.92	8.98	8.72	2.19	2.22	31.16	67886	34658.16	3.1	12.2	25.7
3232	11.01	750.15	24.11	19.53	64.32	16.15	4.33	1.86	12.18	7.84	2.28	0.65	30.56	82024	44067.02	2.7	10.8	21
3233	6.61	700.36	20.12	21.09	59.81	19.11	5.06	2.03	10.13	7.34	2.32	1.26	34.54	79468	39558.36	3.2	12.5	19.9
3234	10.85	574.67	24.01	21.73	62.26	16.01	4.79	1.55	9.28	5.1	2.45	1.02	34.04	71837	35055.13	3	11.8	25.9
3235	2.2	1544.55	33.67	17.51	61.36	21.13	3.23	1.76	8.21	11.44	2.14	2.28	28.67	59413	30107.56	3.6	13.9	31.3
3236	7.04	867.54	49.58	19.6	62.97	17.43	4.73	1.01	10.8	6.92	2.32	1.8	31.86	56894	27175.96	3.4	13.2	32.1
3237	4.44	680.31	23.21	20.35	61.08	18.57	4.42	1.98	10.81	8.37	2.29	1.58	31.42	77937	39269.54	3.2	12.6	21.4
3238	11.23	2311.85	28.13	20.77	63.19	16.04	6.09	1.55	10.01	5.47	2.34	1.2	32.73	70208	35133.59	2.9	11.4	22.6
3251	9.78	300.99	28.63	20.75	60.9	18.35	4.66	2.12	9.4	9.57	2.25	1.31	33.68	70281	33393.62	3.5	13.7	27.2
3252	5.92	279.41	15.13	22.5	63.36	14.14	4.58	0.65	9.82	7.86	2.43	1.63	34.75	68158	31533.16	3.4	13.2	25.3
3253	4.77	481.74	18.58	21.14	62.56	16.3	4.74	1.42	11.86	5.22	2.4	0.48	33.18	70718	33844.5	3.5	13.7	23.5
3254	8	259.51	18.08	22.03	62.38	15.59	5.26	1.01	8.85	6.5	2.48	0.92	35.12	68436	33400.61	3.4	13.1	27
3255	5.57	1032.57	32.08	19.37	62.06	18.57	3.77	1.55	7.31	9.97	2.28	2.56	29.41	64266	32219.35	3.4	13.2	25.6
3256	17.89	258.52	23.05	21.77	63.06	15.17	6.65	2.08	12.06	9.56	2.38	0.63	35.26	63478	30538.68	3.6	14	26.4
3271	14.4	806.33	40.04	20.19	62.92	16.9	6.27	1.57	12.22	6.66	2.24	1.97	33.53	64504	33494.87	3.5	13.6	26.5
3272	14.37	159.41	23.41	22.9	60.93	16.17	8.83	0.85	12.25	6.55	2.51	1.07	38.19	66189	31381.41	3.7	14.2	23.3
3273	4.46	130.78	19.36	21.83	59.76	18.41	5.91	2.11	9.43	8.02	2.37	1.47	36.89	67905	33176.35	3.2	12.7	24.5
3274	16.92	136.31	32.2	18.46	65.81	15.73	2.84	1.95	10.13	6.75	2.25	0.73	27.45	62155	32845.58	3	11.8	27
3275	11.91	168.55	39.73	21.13	62.58	16.29	6.07	1.96	11.94	4.89	2.3	2.76	34.75	60570	30500.23	3.4	13.3	27.3
3276	5	126.83	30.8	22.98	59.41	17.6	3.97	1.89	10.95	6.23	2.39	1.6	37.28	61779	28687.99	4.1	15.7	25.1
3291	17.11	246.61	29.49	17.24	62.18	20.58	5.01	2.1	9.06	7.28	2.09	0.95	28.88	66724	35972.62	3.1	12.2	24.6
3292	1.6	65.06	21.64	20.99	60.13	18.88	5.13	2.05	12.31	9.85	2.4	1.34	34.35	54293	27093.58	3.8	14.5	34.4
3293	2.43	61.54	16.97	22.18	59.97	17.85	3.96	0.7	11.17	6.98	2.4	1.62	36.43	63119	31048.76	3.8	14.5	29
3294	-0.95	12.11	11.44	20.44	58.48	21.08	5.13	1.28	5.77	9.61	2.29	0.96	35.17	55965	27966.65	3.9	15.1	23.1
3295	7.55	47.74	17.4	17.9	61.38	20.72	2.72	1.36	11.89	13.93	2.17	0.75	28.18	56399	31898.85	3.4	13.4	31.2
3296	16.32	655.39	27.31	20.4	61.94	17.66	3.41	1.62	13.3	8.76	2.22	1.13	33.75	63262	32410.11	3.8	14.8	25.7
3297	12.85	149.27	15.52	23.12	58.37	18.51	4.74	1.24	10.31	7.42	2.42	0.64	40.18	64793	31053.42	3.7	14.4	26
3298	7.95	124.78	18.91	20.68	59.28	20.04	3.69	2.46	9.84	8.96	2.27	1.06	34.76	66079	34087.41	3.5	13.7	25.2
3311	9.56	42.36	10.75	17.17	56.72	26.11	9.98	1.66	4.99	7.76	2.08	NA	31.94	67936	39719.36	3.6	13.8	24.2
3312	15.99	180.73	11.37	24.01	60.83	15.16	4	1.66	10.65	5.66	2.46	0.93	39.97	67753	30054.83	3.7	14.2	30.7
3313	17.55	264.16	19.52	23.07	62.12	14.81	3.89	2.05	12.7	4.51	2.43	1.16	37.06	66132	31766.9	3.4	13.1	30.7
3314	6.01	155.34	13.09	20.28	60.71	19.01	3.85	2.5	5.97	8.09	2.31	1.06	32.31	74802	38336.78	3.5	13.6	NA
3315	9.8	97.14	13.05	22.78	60.22	17	4.68	1.82	10.92	7.54	2.45	1.65	38.96	61852	29549.17	3.7	14.3	30.9
3316	11.71	317.96	12.87	19.28	58.18	22.54	4.07	0.58	8.14	9.88	2.1	1.45	32.14	72832	38808.5	3.6	13.8	20.4
3332	12.41	174.6	16.04	21.34	61.11	17.55	5.11	2.71	9.59	7.3	2.43	1.09	35.26	70919	34160.05	3.6	14	NA
3338	7.35	907.47	25.7	20.02	59.67	20.31	4.28	2.14	9.36	7.49	2.3	1.54	33.57	73333	35937.49	3.6	13.8	28.9
3339	11.11	860.61	27.86	22.65	59.93	17.41	4.18	2.17	13.64	6.51	2.42	2.56	37.19	67545	30856.88	3.6	13.9	30.4
3340	4.06	1225.38	18.36	18.98	59.86	21.16	5.31	2.4	9.88	7.96	2.19	1.72	31.61	89491	46890.3	2.9	11.4	NA
3352	1.73	114.83	14.14	20.74	54.55	24.72	4.59	2.19	8.57	11.76	2.23	2.62	38.8	58069	27640.79	3.8	14.8	28.5
3356	-4.96	38.24	6.52	20.25	55.49	24.26	3.93	2.81	8.42	10.95	2.21	1.73	37.52	57660	28812.95	3.6	13.9	NA
3359	-1.77	29.77	12.05	20.8	53.91	25.29	2.68	1.15	9.94	10.7	2.24	0.76	39.22	51801	26747.01	3.7	14.2	NA
3372	-4.25	44.68	6.76	26.27	55.1	18.63	2.21	0	7.74	6.64	2.48	0.77	48.91	NA	24363.64	3.8	14.7	27.1
3373	4.48	171.18	24.57	20.09	58.03	21.88	5.37	1.37	9.71	11.09	2.27	2.62	35.39	59673	28556.89	3.8	14.7	NA
3374	-1.46	672.34	20.25	18.25	63.03	18.72	4.25	1.59	10.09	8.5	2.05	2.14	29.63	55617	29213.5	3.8	14.7	25.4
3375	-6.71	98.89	10.15	22.78	58.67	18.55	3.98	1.59	12.74	3.98	2.52	NA	40.17	NA	27005.36	3.8	14.7	28.9
3378	-2.08	82.53	9.5	22.58	58.98	18.45	1.73	2.72	11.88	9.16	2.4	3.2	38.7	55067	25121.98	3.8	14.6	NA
3391	8.15	228.45	15.3	22.36	59.98	17.67	5.27	2.43	13.79	8.31	2.43	2.03	38.57	62348	28768.12	3.6	14	NA
3392	11.67	213.92	28.03	23.92	60.16	15.91	3.3	1.87	9.9	6.82	2.49	2.71	39.07	68878	29570.38	3.6	14	29.3
3393	15.21	113.9	14.57	24.1	61.77	14.13	5.66	1.26	12.57	5.66	2.64	1.14	42.2	62524	27851.93	3.5	13.7	25.5
3394	-1.18	56.37	4.57	25.61	57.11	17.28	4.89	1.75	6.28	8.38	2.6	0.45	45.28	60700	27014.09	3.8	14.7	27.8
3401	5.53	284.6	18.64	25.09	56.52	18.39	4.12	2.67	12.12	7.03	2.44	2.15	45.65	62314	26742.27	4	15.5	25.6
3402	4.55	908.89	28.7	21.91	59.39	18.71	3.06	1.81	8.78	7.92	2.32	3.17	35.86	64466	30540.04	3.7	14.4	29.1
3405	7.3	348.86	12.23	24.62	58.79	16.59	6.83	1.05	9.46	5.52	2.54	0.66	40.3	71407	33177.78	3.6	14.1	21.5
3407	10.04	454.76	19.15	22.75	59.64	17.6	4.37	1.25	12.64	7.33	2.45	1.28	37.88	71626	33665.66	3.6	14.1	20.8
3408	3.75	906.07	28.21	21.64	60.84	17.52	6.3	1.38	13.53	8.07	2.38	2.1	36.86	65880	30696.63	3.7	14.3	26.8
3421	6.97	1160.37	29.02	19.51	61.04	19.45	5.74	2.08	12.43	7.9	2.18	4.06	32.56	72568	35915.88	3.6	13.8	NA
3422	5.91	95.01	8.97	24.85	61.79	13.36	3.31	1.99	11.92	1.32	2.68	0.73	37.58	NA	31881.99	3.7	14.3	22.1
3423	7.8	191.57	7.49	26.21	58.99	14.8	4.46	0.95	10.82	9.23	2.67	0.32	44.56	76329	34502.33	3.5	13.4	19.5
3424	9.95	256.18	13.5	22.63	61.96	15.41	7.79	2.22	8.45	5.78	2.47	0.72	37.23	75498	37797.12	3.4	13.1	21
3426	4.49	534.23	12.58	21.22	60.98	17.8	5.43	2.09	9.4	5.64	2.41	0.61	34.7	85305	44166.26	3	11.7	16.7
3441	6.78	316.8	6.2	26.31	57.33	16.36	4.49	2.99	7.97	6.48	2.61	0.94	46.89	81087	36768.28	3.6	13.9	16.9
3442	2.89	659.3	14.59	21.28	57.78	20.94	5.27	1.68	9.11	8.27	2.33	1.6	37.15	82690	41826.18	3.3	13	17.3
3443	1.94	658.23	20.43	19.21	60.46	20.32	5.51	2.32	8.99	8.1	2.23	1.33	32.53	70430	36123.49	3.5	13.6	25.7
3444	5.78	112.73	8.26	25.93	58.22	15.85	1.71	1.14	9.67	6.54	2.67	1.11	45.16	73559	32582	3.7	14.2	23
3506	6.66	65.54	22.94	16.76	60.19	23.04	5.39	1.08	9.34	6.47	2.08	0.29	27.36	59208	43044.8	1.5	11.2	24.6
3513	1.32	24.71	17.44	16.7	60.11	23.19	1.86	1.86	7.45	13.04	2	NA	31.89	53643	36539.7	1.5	11.5	25.5
3514	-13.67	19.47	10.86	11.31	56.11	32.58	4.4	0	0	13.19	1.96	NA	20.97	NA	32091.86	1.7	12.8	22.6
3521	-5.27	4.72	17.59	15.92	59.47	24.61	4.44	1.11	6.66	4.44	2.14	NA	25.52	54788	28161.25	1.8	13.7	NA
3572	7.08	27.73	13.55	18.71	52.9	28.39	3.24	0	4.86	8.1	2.3	NA	33.14	51861	39085.16	1.5	11.4	31.7
3575	40.04	59.44	19.73	14.54	62.49	22.97	6.41	3.21	5.34	6.41	1.91	NA	23.15	56009	49474.96	1.3	9.9	24.5
3581	8.49	105.2	9.48	21.57	55.36	23.08	5.53	2.76	6.91	2.76	2.26	NA	36.43	55175	32223.63	1.8	13.3	22.4
3582	17.02	127.77	21.08	17.48	64.38	18.14	6.35	4.76	17.46	11.11	2.07	1.54	24.56	55441	29556.21	1.3	10	23.5
3603	-8.25	5.58	20.02	14.71	62.1	23.19	4.03	1.01	7.05	10.07	2.06	1.29	21.97	53164	29192.54	1.7	12.8	29.4
3633	2	270.45	10.92	20.73	55.74	23.53	2.82	0	8.45	14.08	2.23	NA	37.1	NA	37128.57	1.7	12.8	15.3
3637	-3.18	97.75	12.17	19.74	62.17	18.09	0	3.32	9.95	0	2.31	NA	36.31	NA	29189.14	1.5	11.5	38.6
3638	-2.83	55.28	3.42	21.01	56.84	22.15	1.27	1.27	15.2	15.2	2.33	NA	37.1	NA	32285.06	1.6	12.3	16.4
3640	9.71	103.45	16.77	23.23	54.79	21.98	4.2	0	6.31	7.36	2.37	0.74	37.15	NA	27555	1.8	13.4	21.6
3661	12.75	72.61	16.52	19.92	59.85	20.23	3.12	2.23	7.12	6.23	2.26	1.08	32.65	58950	25776.72	1.8	13.7	29.7
3662	7.86	40.56	4.05	27.94	53.44	18.62	0	0	4.04	8.08	2.53	NA	44.83	NA	25830.36	1.9	13.9	19
3663	21.76	118.57	5.22	22.89	60.84	16.27	0	0	4.06	2.03	2.48	NA	40.63	NA	29870.48	1.9	13.9	19.6
3668	14.18	195.47	32.92	18.7	61.1	20.2	7.7	3.7	7.7	6.77	2.15	3.89	30.04	59379	25973.22	1.8	13.7	28.8
3669	-5.67	5.39	3.76	16.54	53.38	30.08	7.6	7.6	15.21	0	2.34	NA	31.51	NA	19550.38	1.7	12.8	25.9
3670	33.64	33.95	7.48	17.01	44.22	38.78	6.64	0	6.64	13.29	2.04	3.9	35.82	NA	36664.63	1.3	10.1	22.9
3681	0.59	1.84	5.26	18.71	54.39	26.9	5.9	0	17.7	29.5	2.27	NA	45.68	NA	24502.34	1.8	13.4	33.3
3691	-8.36	4.25	11.19	16.87	53.01	30.12	6.91	0	10.36	12.09	2.08	NA	26.89	52391	29189.16	1.7	12.9	NA
3695	12.4	4.19	10.34	26.9	46.21	26.9	0	0	6.92	13.84	2.47	NA	52.05	NA	26972.41	1.5	11.5	20.3
3701	4.5	19.57	13.25	19.87	52.76	27.37	6.62	3.31	8.82	16.54	2.14	1.43	35.16	59020	28288.19	1.6	12.4	20.8
3703	-0.28	6.72	4.44	19.17	59.44	21.39	11.19	2.8	5.59	5.59	2.27	NA	33.94	NA	NA	1.7	12.9	NA
3711	35.9	26.24	9.43	20.75	69.81	9.43	0	0	18.87	0	2.65	NA	32.35	NA	27013.21	1.2	9.1	30.4
3712	-11.61	16.18	16.92	17.93	61.62	20.45	0	0	2.51	10.04	2.22	1.5	26.02	NA	30098.74	1.5	11.3	24.4
3713	-3.61	1.06	11.25	8.75	56.25	35	0	0	12.9	0	1.84	NA	19.51	NA	38566.25	1.5	11.3	NA
3721	26.63	240.76	13.79	21.43	62.91	15.66	5.59	2.94	8.53	6.47	2.32	1.05	35.51	70378	34486.16	1.6	11.8	18.8
3722	10.49	335.76	23.39	21.31	60.17	18.52	3.71	1.24	10.88	7.79	2.32	1.42	34.36	66692	30456.35	1.6	12	25.5
3723	19.77	116.45	19.33	23.83	60.44	15.74	3.93	2.62	8.52	5.9	2.45	1.07	37.9	66605	29013.68	1.9	14	19.2
3731	13.21	193.21	12.75	24.26	60.87	14.87	4.61	1.15	11.13	4.22	2.42	1.45	38.96	73616	33854.65	1.6	12.4	16.1
3732	9.47	57.66	24.18	14.46	62.88	22.66	4.52	1.39	6.96	12.18	1.94	0.63	25.15	58983	42350.17	1.5	11.2	22.8
3733	3.21	30	16.28	18.9	60.39	20.7	6.56	2.46	11.48	3.28	2.24	0.66	30.37	NA	33235.92	1.7	12.6	18.2
3734	13.67	29.98	12.23	19.09	60.68	20.23	2.11	0	10.55	5.63	2.15	0.42	31.95	62808	35248.94	1.7	12.8	17.4
3746	-3.24	4.43	18.84	18.84	57.72	23.44	1.31	3.28	6.56	9.18	2.17	0.65	32.28	67164	31678.66	1.6	12	24.3
3752	-4.46	13.72	23.58	15.54	68.52	15.93	6.5	3.9	7.8	5.2	2.11	NA	21.19	65555	31048.83	1.7	12.8	41
3762	-2.94	10.54	20.91	18.23	57.61	24.16	2.17	1.95	5.64	10.42	2.14	0.61	31.21	59190	32152.44	1.7	12.8	24.8
3781	-8.03	13.27	16.14	14.5	63.43	22.08	4.91	0	9.81	4.91	1.93	NA	23.94	77338	46586.66	1.4	10.8	18.9
3782	-2.02	62.53	27.76	15.18	63.25	21.57	4.66	0	11.32	4.66	1.99	NA	23.38	91048	77753.53	1.2	9.6	20.6
3783	6.7	12.71	26.09	19.32	57.49	23.19	14.39	4.8	9.59	4.8	2.25	NA	25.2	44155	44700.48	1.5	11.5	25
3784	7.67	18.16	33.67	17.47	63.3	19.24	5.11	0.46	6.03	4.64	2.04	NA	27.89	77872	48198.09	1.6	11.9	26
3785	-9.22	10.73	23.71	13.11	62.3	24.59	8.79	0	10.26	7.33	2.02	NA	19.53	62615	58849.78	1.3	10.2	15.5
3786	-1.85	25.6	23.34	17.3	62.79	19.91	5.48	0.69	11.31	6.85	2.01	0.31	26.6	69495	42905.15	1.5	11.6	19.6
3787	-6.15	170.16	40.43	14.36	63.62	22.02	3.47	1.22	6.93	6.32	1.85	0.47	21.9	107819	73752.27	1.3	10.2	30.2
3788	-4.35	4.93	15.57	17.91	59.91	22.17	5.84	0	10.21	8.75	2.07	1.16	30.82	NA	49424.96	1.4	10.5	23.7
3789	-6.65	11.04	32.48	17.81	61.4	20.8	2.85	1.43	7.13	5.71	1.95	NA	26.65	65382	45508.55	1.5	11.3	23.1
3790	15.75	25.28	34.89	13.34	60.95	25.71	4.46	2.67	8.02	6.24	1.77	NA	22.69	65942	73357.77	1.3	10.3	16.8
3791	-10.15	17.89	32.54	23.19	54.89	21.92	5.08	0.85	6.77	7.62	2.05	NA	42.75	61837	44709.77	1.4	11	21.7
3847	-9.74	7.23	6.75	14.06	54.91	31.04	3.45	0	6.21	13.12	2.1	NA	23.67	54460	30151.98	1.9	14	NA
3851	-2.72	38.25	27.32	17.51	62.03	20.46	4.6	1.75	9.28	9.65	2.01	1.44	27.89	67864	40120.73	1.7	12.9	20.7
3861	-2.94	23.46	6.39	19.16	58.15	22.69	8.31	3.33	8.31	9.98	2.29	NA	29.78	NA	31335.29	1.7	12.7	23.7
3862	0.5	6.06	3.47	24.75	52.48	22.77	0	4.73	9.46	14.18	2.65	NA	41.96	NA	21373.76	1.9	14.4	28.3
3863	0.26	44.42	8.43	19.37	56.73	23.89	1.74	2.61	3.48	13.93	2.25	NA	32.51	NA	29358.38	1.7	12.7	26.3
3871	-4.71	20.16	20.31	15.37	57.46	27.17	4.28	1.58	6.53	12.16	2.02	0.52	26.45	70372	46837.98	1.6	12.2	23
3881	-5.93	12.07	4.05	22.97	57.21	19.82	0	0	4.46	8.93	2.31	NA	36.03	NA	30942.34	1.5	11.1	28
3882	3.05	103.69	16.71	18.13	60.9	20.97	2.36	1.18	5.89	15.32	2.12	NA	29.96	NA	27732.58	1.8	13.3	25.1
3891	1.66	18.97	7.61	20.43	55.75	23.82	1.89	1.26	5.67	10.09	2.35	NA	35.45	56201	28626.52	1.6	11.9	31.6
3901	5.18	683.67	20.3	16.21	62.44	21.34	5	1.78	8.76	8.84	1.98	2.85	26.2	71616	37885.6	1.6	11.9	23.3
3911	-10.74	39.4	18.83	16.21	63.7	20.08	3.63	3.63	8.29	5.18	2.03	1.64	25.36	55959	33671.03	1.6	12.3	29.1
3921	-6.51	20.32	25.15	13.55	63.18	23.28	3.82	1.27	4.46	8.92	1.85	0.7	19.1	56941	34983.75	1.6	12.1	23.2
3932	-0.32	11.07	8.79	17.26	56.03	26.71	3.27	0	13.07	9.8	2.11	1.97	34.18	NA	27634.53	1.8	13.7	NA
3945	9.49	77.21	11.84	21.21	61.57	17.22	3.02	2.12	8.16	7.86	2.3	0.67	34.09	72819	35148.28	1.6	12.2	14.9
3946	6.01	90.95	10.47	21.86	62.36	15.79	2.78	2.38	4.36	8.33	2.35	0.56	33.17	68812	35222.73	1.6	12.2	24.6
3947	9.4	316.98	15.19	20.2	60.69	19.11	4.62	2.89	8.67	8.67	2.25	1.69	32.68	71714	35419.68	1.5	11.5	22.8
3951	40.1	41.88	10.06	17.25	65.39	17.37	4.9	2.45	14.69	2.45	2.15	NA	26.29	NA	47758.8	1.5	11.2	11.8
3952	5.29	84.91	10.84	18.32	64.47	17.21	5.61	1.12	7.86	2.25	2.33	NA	30.53	NA	43056.65	1.7	12.5	16.7
3953	17.7	92.98	10.38	18.43	62.34	19.23	8.4	2.02	12.1	7.39	2.21	0.54	28.93	107007	58049.04	1.5	11.2	16.3
3954	9.31	212.19	8.35	19.84	61.31	18.85	4.17	2.5	6.67	5.84	2.34	0.42	32.76	85302	43105.99	1.5	11.5	12
3955	7.72	473.28	21.12	19.8	61.55	18.65	4.72	2.13	8.98	9.32	2.27	2.83	33.7	65002	30980.01	1.7	12.6	NA
3961	13.58	48.87	7.42	20.37	59.92	19.71	4.77	1.43	10.02	10.5	2.29	0.53	32.1	63363	32917.58	1.6	12.2	25.2
3962	6.12	43.87	17.56	20.81	60.37	18.82	4.83	1.11	9.66	9.29	2.26	0.86	34.86	60697	27138.52	1.8	13.2	27.1
3972	-1.3	27.6	10.22	20.58	60.22	19.2	5.9	0.74	11.06	7.37	2.38	1.79	34.26	NA	31336.28	1.8	13.3	23.9
3981	-8.28	17.89	8.22	18.11	57	24.88	0.57	1.15	6.89	9.18	2.23	0.51	31.79	49713	28650.93	1.6	12.3	30.5
3982	-3.08	22.49	14.03	17.11	55.13	27.76	4.36	0.97	5.33	10.66	2.15	0.67	31.05	54805	28087.83	1.8	13.2	29.6
3983	-18.39	2.61	5.92	9.01	66.76	24.23	0	0	2.79	22.32	2.31	NA	13.57	NA	31178.59	1.5	11.2	40.6
3985	-12.49	11	4.73	13.92	56.47	29.62	6.14	0	7.9	7.9	2.26	NA	22.37	50939	26227.03	1.8	13.3	32.7
3986	-30.31	9.01	12.1	15.33	55.43	29.25	3.27	0.82	5.73	9.82	2.05	1.13	27.55	54478	31775.81	1.7	12.6	31.4
3987	-5.67	22.43	9.28	15.46	59.02	25.52	3.43	0.86	5.14	14.57	2.17	0.6	23.93	NA	27919.33	1.8	13.1	33.8
4001	11.67	1764.42	20.94	17.38	64.41	18.2	5.87	2.31	11.23	8.87	2.01	3.58	27.86	76759	43012.99	3.8	12.3	20.6
4002	13.41	389.76	9.82	17.4	57.13	25.47	3.16	2.52	6.31	10.1	2.26	1.97	30.91	NA	56183.48	3.7	12.1	17.6
4003	13.79	1498.31	35.27	21.54	63.15	15.31	4.89	1.76	14.31	8.41	2.28	3.62	34.97	71897	35166.58	3.9	12.9	26.4
4004	1.41	57.59	10.12	16.09	62.83	21.08	1.38	1.38	4.14	12.41	2.27	2.19	28.73	NA	36981.69	4.1	13.3	21.6
4005	19.17	431.24	17.31	19.64	58.23	22.13	3.79	1.18	7.58	6.63	2.28	2.5	35.14	85285	44048.87	3.6	12	20.4
4006	18.52	463.96	22.05	19.6	61.87	18.53	3.94	1.91	8.26	6.36	2.33	2.06	32.81	68653	34827.97	4	13	21.4
4007	10.65	456.37	10.86	21.1	60.46	18.44	6.25	3.12	7.5	4.37	2.32	1.57	33.84	NA	42682.37	3.9	12.7	19.6
4008	11.43	526.72	15.92	19.72	59.89	20.39	4.5	2.57	9.8	6.43	2.25	1.65	34.52	83101	43376.39	3.8	12.5	16.4
4009	9.2	555.76	13.74	20.63	59.76	19.61	5.65	1.8	8.73	9.25	2.37	1.44	35.9	73730	37824.57	4	13.1	20.3
4010	13.53	1188.55	31.88	20.63	60.87	18.5	2.96	1.54	9.25	7.7	2.27	4.59	35.73	65939	31803.37	4	13	25.9
4012	8.97	986.44	33.58	22.2	61.31	16.49	4.21	1.63	11.58	7.27	2.27	4.96	36.93	69445	32010.08	4	13.1	25.2
4013	9.23	1475.35	26.67	21.61	59.61	18.78	4.04	2.38	9.75	9.52	2.28	2.26	36.59	72237	34875.19	4	13.1	20.7
4021	9.02	1484.21	26.79	17.76	65.95	16.28	5.91	2.11	10.95	7.82	2.07	1.6	27.4	85760	47291.46	3.7	12.1	14.6
4022	-1.46	313.77	9.94	17.55	62.45	20	3.21	1.29	6.43	8.35	2.2	0.9	28.17	94380	51743.87	3.7	12	8.4
4023	19.35	476.6	17.77	20.52	58.71	20.77	4.59	3.89	10.25	5.3	2.28	0.53	35.79	101707	54832.18	3.5	11.7	11.1
4024	15.95	383.08	19.88	21.82	62.25	15.93	3.01	1.34	12.04	7.69	2.42	1.2	35.61	NA	44126.44	3.8	12.5	15.4
4026	14.41	1659.24	22.96	20.25	61.04	18.71	4.86	1.43	10.86	6.86	2.17	0.8	33.35	109613	57522.88	3.8	12.3	10.5
4027	5.79	1099.41	25.67	20.66	59.02	20.32	5.05	1.44	10.63	7.57	2.22	1.6	35.48	71521	35700.16	4	13	18.2
4028	13.2	260.15	12.91	23.31	61.27	15.41	1.91	0.96	9.56	2.87	2.59	NA	36.83	NA	39916.67	4	13.1	11.8
4029	16.84	966.55	26.86	18.9	62.17	18.93	3.86	1.29	12.14	5.7	2.26	2.25	32.89	74594	38150.47	4	13	22.8
4030	13.52	846.5	26.59	21.44	61.06	17.5	2.9	1.94	8.71	8.23	2.58	0.72	35.82	82970	39745.7	3.9	12.8	14
4031	12.96	367.08	16.27	21.34	62.62	16.04	4.51	1.13	11.28	7.33	2.46	1.31	32.36	74034	37098.05	3.9	12.8	16.2
4032	8.7	610.06	23.6	23.27	63.26	13.47	5.67	1.89	9.92	4.72	2.51	1.56	36.03	NA	34835.42	4.1	13.3	20.2
4033	24.18	1185.22	33.97	21.67	62.63	15.7	5.61	1.93	11.57	4.21	2.29	2.73	35.07	73257	35326.98	4	13.1	23.7
4034	9.78	1663.57	48.74	20.22	61.96	17.82	4.61	1.69	12.26	6.3	2.27	2.13	33.86	61880	27879.92	4	13.2	27.9
4035	19.58	1241.44	18.55	20.54	60.04	19.42	5.1	1.94	11.41	4.61	2.24	0.49	34.59	84230	44797.31	3.8	12.3	14.8
4037	4.62	948.84	17.48	17.97	58.31	23.73	3.93	2.45	8.34	8.83	2.21	0.76	31.57	99435	52377.89	3.6	11.8	13.7
4038	5.48	1032.06	31.12	20.75	57.71	21.55	2.91	1.28	11.05	9.65	2.25	2.77	36.21	82490	40771.45	4	13	18.7
4039	0.05	520.36	14.12	21.4	61.22	17.38	6.48	1	8.48	4.99	2.47	1.16	32.86	NA	51349.43	3.7	12.2	12.4
4040	11.55	1402.91	50.27	22.82	63.15	14.03	4.09	2.34	13.28	6.85	2.43	3.88	36.27	61555	26127.1	3.8	12.5	31.6
4041	34.21	499.09	21.44	22.35	62.34	15.31	3.63	1.36	12.72	4.09	2.51	0.95	36.16	79091	38986.23	3.8	12.5	18.6
4042	4.23	1938.06	38.55	19.51	65.81	14.68	6.65	2.33	12.3	7.31	2.15	4.18	28	66886	33100.4	4.1	13.2	27.7
4044	7.79	870.89	28.76	21.12	60.28	18.6	4.43	0.83	12.32	7.47	2.33	2.71	35.56	74823	36284.51	3.9	12.8	19
4045	4.77	1974.91	27.79	18.82	61.27	19.91	5.36	1.72	9.52	9.57	2.1	2.56	31.45	77052	40338.93	3.7	12.3	19.2
4046	12.41	365.15	18.53	22.33	60.89	16.78	2.52	1.89	11.99	6.31	2.43	0.77	36.96	NA	35578.04	4.1	13.5	18.8
4047	12.67	508.86	24.96	22.17	60.86	16.97	4.44	0.84	11.83	5.91	2.4	1.08	35.88	73992	36752.52	3.8	12.5	19.3
4048	14.39	719.96	18.25	22.25	59.56	18.19	3.24	0.62	8.78	6.93	2.41	1.19	38.08	88832	44706.13	3.8	12.5	13.1
4049	16.32	663.92	17.09	22.05	59.55	18.41	3.93	2.07	9.73	6.42	2.36	1.1	37.38	79325	40350.54	4	12.9	NA
4061	7.42	554.3	13.6	22.11	62.37	15.52	3.23	0	8.62	4.85	2.45	0.65	34.45	NA	49916.6	3.4	11.4	9.8
4061	15.57	380.12	12.52	22.98	62.6	14.42	1.61	3.23	14.52	1.61	2.41	NA	37.19	93543	48382.57	3.6	11.9	10.6
4062	3.55	884.01	18.19	20.69	59.5	19.81	5.04	2.52	9.44	6.29	2.24	1.17	36.37	82490	42815.24	3.6	11.9	12.1
4063	10.29	722.8	21.68	19.6	63.27	17.14	5.45	3.34	9.41	6.31	2.19	1.64	30.09	76175	39400.72	3.8	12.4	22.9
4064	3.17	345.74	18.77	19.59	63.9	16.51	8.12	1.02	5.08	5.08	2.38	NA	34.26	NA	42515.28	3.7	12.3	18.1
4065	19.25	1002.84	37.14	19.97	63.74	16.29	4.12	2.32	13.13	8.75	2.27	2.5	32.97	67146	33277.13	3.8	12.4	31.3
4066	16.84	420.33	18.09	20.21	61.9	17.89	2.87	1.92	8.62	3.83	2.43	0.66	34.24	NA	40348.07	3.9	12.8	16.6
4067	12.69	523.45	17.24	21.34	63.22	15.43	3.7	1.85	7.39	3.7	2.38	1.16	37.42	NA	36839.02	3.9	12.7	16.6
4068	7.8	315.48	14.68	20.33	61.96	17.71	3.7	1.23	5.75	5.34	2.38	0.95	32.77	NA	41560.61	4	13.1	21.1
4071	17.11	382.98	15.12	23	64.32	12.69	3.26	0.47	10.72	6.99	2.49	0.43	37.72	NA	47843.38	3.6	12	13.1
4072	17.59	457.72	16.94	21.03	62.98	15.99	4.96	3.19	6.37	3.19	2.46	1.02	33.26	NA	37962.42	3.8	12.5	19.1
4073	6.6	626.15	14.15	19.51	60.64	19.85	5.89	1.96	10.31	4.42	2.26	0.34	32.17	NA	54584.91	3.3	11	11.7
4074	14.28	459.25	12.49	20.59	60.32	19.09	5.75	3.28	5.75	10.26	2.31	NA	36.13	NA	66953.28	3	10	10.8
4075	6.67	920	27.44	21.41	61.42	17.17	5.77	1.78	10.21	6.88	2.36	1.38	35.78	79740	38868.97	3.7	12.2	18.5
4076	16.37	352.89	14.99	22.02	62	15.98	5.83	2.06	12	7.89	2.41	1.27	35.08	71428	36510.55	3.9	12.8	22.7
4077	8.61	452.58	17.73	25.86	57.35	16.79	1.33	2.67	4.67	8.67	2.53	2.12	44.15	71227	33836.74	4.4	14.1	20.8
4078	16.75	200	8.81	20.7	64.55	14.75	6.17	0	14.39	4.11	2.37	NA	32.8	NA	37997.34	3.9	12.9	16.3
4079	13.79	327.17	12.73	18.11	65.96	15.93	5.55	2.08	13.18	4.16	2.23	NA	29.12	NA	46161.4	3.2	10.7	11.5
4080	25.29	625.8	32.4	22.11	63.32	14.57	4.59	2.43	13.11	5.68	2.36	2.59	35.83	68121	32892.69	3.8	12.6	26
4081	6.84	1442.37	16.78	20.11	56.63	23.26	4.01	1.34	10.7	7.22	2.27	1.16	35.75	103525	53739.64	3.4	11.3	12.5
4082	15.02	1331.17	39.43	20.47	61.32	18.21	4.83	1.63	8.76	8.28	2.32	4.06	34.24	68961	31807.31	4	13.1	30.6
4083	8.9	936.17	19.96	20.79	59.07	20.14	4.01	1.78	12.24	6.46	2.34	1.74	34.42	82613	41914.28	3.6	11.9	19.2
4091	5.25	282.57	12.52	18.5	61.56	19.94	5.02	2.51	3.14	6.28	2.24	NA	29.77	NA	48591.78	3.7	12.1	12.6
4092	9.85	907.33	44.3	24.03	60.65	15.32	3.36	1.57	9.18	3.58	2.57	3.17	40.01	68989	29230.66	4.1	13.4	30.1
4093	18.65	252.33	15.46	19.42	64.2	16.38	10.77	1.35	9.42	1.35	2.31	NA	29.03	NA	40260.11	4.1	13.3	13.1
4094	15.35	203.03	15.3	16.79	66.17	17.04	5.17	3.88	11.63	6.46	2.26	1.21	24.86	NA	36529.1	NA	NA	16.6
4095	8.37	1522.4	28.75	18.08	60.8	21.12	3.9	1.83	9.88	8.84	2.21	2.91	30.4	73637	37344.62	3.8	12.4	22
4096	5.79	90.66	17.39	19.65	59.58	20.77	1.64	0	3.29	4.93	2.42	NA	36.47	NA	36993.4	NA	NA	22.4
4097	13.51	69.67	8.84	18.71	63.95	17.35	3.37	3.37	10.1	0	2.37	NA	27.09	82703	38647.96	NA	NA	20.6
4098	9.45	106.13	11.61	18.36	60.3	21.34	5.57	1.24	11.75	6.8	2.26	0.82	31.05	NA	42446.44	3.8	12.4	NA
4099	-0.47	189.24	10.66	15.4	64.69	19.91	2.32	0	4.64	9.28	2.27	NA	26.49	NA	52679.86	3.5	11.7	8.1
4100	23.8	1139.38	24.47	19.67	61.52	18.82	5.77	1.92	9.34	6.87	2.3	1.71	31.9	74292	38670.98	3.9	12.8	18.4
4104	10.95	371.72	18.75	18.62	61.67	19.71	4.48	3.84	8.63	10.23	2.23	1.19	31.42	72816	39395.64	4	13.1	19.7
4105	10.23	60.29	6.29	24.25	55.99	19.76	0	2.96	8.89	5.93	2.33	NA	40.64	NA	34702.4	4.1	13.4	19.9
4106	-4.83	100	11.42	16.24	56.09	27.66	5.08	0	7.61	5.08	2.3	NA	29.95	NA	36961.42	4.1	13.3	20.2
4107	14.08	343.67	17.86	20.35	63.72	15.93	2.73	2.73	10.02	5.47	2.28	0.81	32.89	NA	37081.31	4	13	14.1
4109	2.26	184.89	16.88	17.98	61.11	20.9	3.1	0	5.31	9.29	2.3	1.42	30.15	71784	37447.15	4	13.1	NA
4110	17	155.65	18.2	20.73	58.29	20.98	5.93	0.85	11.02	7.63	2.25	0.7	35.99	NA	37567.43	3.8	12.5	17.8
4111	0.27	306.51	17.96	21.25	55.45	23.3	1.37	0.69	10.99	4.12	2.3	1.1	38.97	NA	35279.71	4.2	13.5	18.4
4112	-2.89	201.68	11.89	18.91	62.07	19.02	1.18	1.18	5.89	7.07	2.55	NA	32.57	NA	38589.42	4.1	13.5	16.6
4117	10.18	81.85	7.02	18.35	59.48	22.17	2.43	1.22	8.52	13.39	2.41	1.2	31.69	69748	36787.81	4	13	24.9
4120	8.58	289.69	18.45	19.04	64.76	16.21	6.03	0.67	10.73	6.03	2.36	1.57	32.85	NA	35036.96	3.9	12.8	17.7
4121	7.99	191.61	27.75	18.25	63.64	18.11	3.74	2.34	7.95	9.36	2.27	0.75	29.99	71426	36717.09	3.6	12	16.6
4122	10.27	287.48	16.27	22.5	57.05	20.45	7.3	2.43	9.74	4.87	2.45	1.35	39.25	NA	34768.54	4.2	13.6	13.3
4123	15.09	1550.51	29.03	21.13	60.32	18.55	4.97	1.7	8.51	9.95	2.27	2.28	33.99	72828	34548.6	4.1	13.3	27.3
4131	18.3	877.55	14.88	19.13	61.08	19.79	4.82	1.21	7.53	8.44	2.21	1.5	31.47	79567	41188.4	3.8	12.5	16.4
4132	20.95	336.95	15.23	12.88	60.49	26.63	6.91	1.73	8.64	8.64	2.03	1.54	20.99	NA	46162.32	3.7	12.2	18.2
4133	-0.3	1063.83	31.4	20	64.4	15.6	6.92	3.95	7.91	5.93	2.23	4.2	31.23	NA	29493.4	4.2	13.5	31.1
4134	9.85	213.2	10.87	23.17	58.57	18.25	3.18	1.59	14.31	8.75	2.47	0.64	42.69	NA	33446.43	3.9	12.7	23.8
4135	4.78	222.69	18.49	19.04	60.81	20.15	5.99	1.38	16.59	16.13	2.25	3.04	30.48	68976	35124.07	4	13	23.5
4136	19.84	515.38	17.3	18.72	64.93	16.35	6.15	0.68	17.08	8.2	2.17	1.93	28.96	NA	35322.86	3.9	12.8	25.5
4137	6.53	411.3	10.78	21.14	60.25	18.6	8.65	4.32	8.65	10.81	2.36	NA	32.67	NA	33703.81	4.2	13.5	17.1
4138	2.57	202.13	8.18	18.34	62.14	19.53	3.94	0	6.57	6.57	2.39	NA	32.3	NA	36794.99	4.2	13.5	22.1
4139	16.22	1021.79	39.48	21.68	60.62	17.7	4.2	1.87	11.51	8.56	2.31	2.87	34.89	61984	27537.61	4.1	13.3	30.6
4140	11.91	289.59	23.27	21.17	59.16	19.67	4.78	1.84	10.65	9.18	2.39	2.1	37.98	NA	29612.7	4.1	13.4	23
4141	10.36	927.24	41.45	20.1	60.6	19.3	3.82	2.78	10.76	7.64	2.29	3.87	33.75	59223	26672.11	4	13.2	31.9
4142	0.12	115.17	8.86	19.52	61.32	19.16	3.59	2.39	7.17	7.17	2.33	2.15	28.71	NA	33965.75	4.2	13.6	23.2
4143	-2.78	133.18	9.2	18.92	62.59	18.49	2.59	2.59	5.17	11.2	2.39	0.86	31.25	NA	28565.45	4.1	13.5	27.8
4144	18.97	704.94	16.65	17.78	60.42	21.8	4.54	1.59	9.98	11.56	2.13	1.41	30.93	66935	37618.75	3.8	12.3	24.2
4145	3.47	459.66	26.2	17.31	64.41	18.28	5.43	1.81	8.45	9.06	2.23	3.41	28.18	NA	32722.12	4.2	13.5	24.7
4146	8.22	352.93	30.76	20.26	60.11	19.62	3.54	2.89	10.93	8.68	2.32	5.38	35.31	63406	30045.69	4	13.2	28.2
4147	8.71	232.41	13.87	19.36	59.87	20.77	3.02	0.75	10.56	11.31	2.26	1.3	35.24	NA	32663.13	4.1	13.3	27.4
4161	14.65	324.54	21.95	19.47	64.1	16.43	6.53	2.18	9.15	6.53	2.34	1.44	32.21	70207	36452.8	3.9	12.9	23.8
4163	16.91	567.77	26.65	19.7	62.26	18.04	5.7	1.6	9.8	6.95	2.28	3.22	32.77	76556	38322.55	3.9	12.6	26.1
4164	9.8	120.07	9.4	19.85	58.31	21.84	4.79	1.92	13.42	6.71	2.34	0.77	34.2	NA	36848.15	4.2	13.5	25
4165	11.6	358.51	14.18	20.52	61.3	18.18	2.78	2.23	7.79	4.45	2.34	1.3	32.61	81810	43444.93	3.9	12.6	14.5
4166	17.5	252.08	16.16	22.12	62.29	15.59	7.04	6.4	8.97	7.04	2.47	1.62	36.72	NA	39655.45	4.1	13.5	12.9
4167	10.22	133.56	18.95	21.11	61.17	17.71	4.13	1.03	17.56	8.26	2.43	2.49	38.91	NA	31104.22	NA	NA	22.5
4169	4.4	148.26	17.86	19.69	60.7	19.61	4.48	2.24	10.09	7.85	2.29	0.41	31.49	74124	38029.01	4	13	21.7
4170	15.32	253.97	33.13	20.98	58.83	20.19	3.56	1.37	8.21	8.21	2.3	3.14	34.63	72566	34260.79	4	13.2	31.8
4172	27.18	386.18	28.32	20.21	62.84	16.95	5.32	0	9.57	4.26	2.26	1.83	30.83	NA	36766.21	4	13	22.5
4173	3.7	71.83	11.21	26.49	58.74	14.77	0	0	11.72	10.04	2.47	3.63	44.01	NA	32956.54	4.3	14.1	24.7
4175	15.61	238.36	13.41	21.74	61.4	16.86	4.83	0.97	7.73	6.76	2.4	NA	33.68	NA	39458.14	4.2	13.5	22.8
4176	1.48	245.52	24.38	17.23	63.5	19.27	2.95	1.47	11.79	1.47	2.39	0.89	27.23	NA	34017.96	4.3	14	21.6
4177	12.43	635.32	27.48	19.55	64.9	15.55	4.35	1.87	9.33	6.22	2.29	0.93	29.38	75554	39732.73	3.4	11.4	24.8
4179	3.03	173.33	17.76	21.95	63.57	14.48	1.12	2.24	6.71	6.71	2.41	NA	30.29	NA	37595.14	4.3	13.9	15.5
4181	15.15	118.22	9.85	19.77	64.21	16.02	5.31	0	11.37	3.03	2.34	0.76	32.99	NA	36404.14	4.2	13.7	19.3
4182	6.11	109.57	8.25	21.59	60.75	17.66	0.96	0.96	10.52	5.74	2.28	1.05	36.5	66793	35090.5	4.3	14.1	20.6
4183	20.14	170.78	17.45	21.19	64	14.81	6.82	2.56	11.94	3.41	2.36	1.28	34.08	NA	36288.26	4.2	13.5	19.7
4184	5.01	94.21	15.18	17.59	60.44	21.97	5.42	0.98	10.34	10.34	2.2	1.14	28.52	70797	37561.38	4.1	13.2	NA
4191	5.87	226.33	13.71	23.68	62.33	13.99	7.03	5.63	9.85	2.81	2.48	NA	40.45	78313	37721.33	3.9	12.7	17
4192	5.64	614.11	14.59	19.26	61.01	19.73	4.13	1.38	9.63	5.5	2.24	0.84	30.9	NA	37858.92	3.9	12.8	16.3
4193	30.45	563.87	22.54	21.97	65.22	12.81	6.97	3.49	8.13	3.49	2.39	1.18	31.87	73265	38091.08	3.9	12.7	14.4
4194	15.83	605.91	24.8	23.07	61.89	15.04	4.46	2.68	10.71	6.25	2.5	0.49	36.9	NA	34960.34	3.8	12.4	19.3
4195	13.18	234.82	13.68	19.91	65.67	14.42	3.41	2.05	6.14	5.46	2.29	0.96	28.66	NA	37685.1	3.9	12.7	13.9
4196	23.04	568.58	23.64	21.54	62.72	15.75	5.43	1.36	14.49	4.53	2.31	1.64	35.49	64533	31475.66	4.1	13.2	23.8
4197	14.45	403.21	19.45	17.63	65.19	17.18	4.56	4.56	4.56	3.42	2.29	2.4	29.06	NA	32594.08	4.3	13.8	22.6
4198	35.45	375.57	19.29	20.88	67.62	11.5	4.63	3.09	10.03	6.18	2.39	1.26	32.05	65208	31363.39	4.2	13.7	16.3
4199	50.49	590.99	33.26	19.46	65.29	15.25	6.67	7.42	18.54	2.22	2.18	2.5	27.29	NA	32887.94	3.7	12.2	31
4200	25.17	1238.65	29.07	21.07	64.71	14.21	5.46	2.23	14.15	5.21	2.34	0.97	32.35	67387	33177.61	3.8	12.4	24.7
4201	30.45	956.85	28.41	18.08	65.01	16.91	7.48	1.68	13.83	7.01	2.11	3.67	27.96	74195	39862.48	3.9	12.7	28.2
4202	12.1	695.29	15.4	17.46	62.91	19.63	5.75	2.03	8.11	5.75	2.21	1.05	27.09	135971	74337.7	3.1	10.4	18.9
4203	12.09	680.48	21.08	20.36	60.14	19.5	4.92	1.79	8.28	7.16	2.36	1.35	34.38	79690	39984.84	3.7	12.2	18.6
4204	13.21	1439.58	28.6	23.76	61.64	14.61	5.45	2.52	11.11	9.01	2.48	1.84	38.76	68623	31302.83	4.1	13.3	25.5
4205	23.22	620.55	25.74	21.65	65.24	13.11	8.24	3.43	15.45	6.18	2.36	1.38	34.38	68673	34090.71	3.9	12.8	24
4206	24.56	881.51	21.54	21.45	63.38	15.17	6.74	2.37	12.03	5.65	2.32	2	34.77	73547	37799.84	3.8	12.3	21.8
4207	8.79	478.83	20.26	20.55	61.46	17.98	4.98	1.66	10.62	4.98	2.4	2.17	35.43	NA	35640.61	3.8	12.4	20.6
4208	19.75	421.16	11.66	20.61	60.35	19.04	4.21	2.23	8.17	5.45	2.32	0.58	34.18	86465	46960.6	3.3	11	16
4209	10.82	542.93	24.93	20.66	61.23	18.11	4.57	1.52	10.27	11.61	2.31	1.93	34.81	69255	34856.92	3.9	12.9	27.3
4210	49.83	1082.68	18.47	19.79	64.86	15.35	5.55	2.22	16.92	5.55	2.19	0.75	32.72	NA	44530.83	3.4	11.3	22.9
4221	5.82	232.29	12.66	24.07	64.63	11.31	2.06	2.06	5.14	3.08	2.54	NA	34.78	NA	35265.35	4.1	13.3	11.4
4222	14.65	172.11	17.15	19.1	67.72	13.18	6.03	2.01	10.72	6.03	2.34	0.67	31.79	78495	40032.35	4	13.2	18.7
4223	26.27	250.47	19.12	27.94	60.63	11.43	4.65	1.4	9.3	4.19	2.61	0.6	41.76	75853	32956.67	4	13.1	20.1
4224	14.4	103.98	9.01	22.36	62.5	15.14	2.59	2.59	12.94	4.31	2.42	0.61	37.52	NA	43214.88	4	13	15.3
4226	6.05	265.13	7.92	26.31	61.49	12.2	3.19	1.59	14.34	3.19	2.6	1.12	35.4	77876	35309.98	4.2	13.6	18.6
4227	13.98	149.65	10.22	21.07	63.52	15.41	3.17	1.58	7.92	6.34	2.25	1.6	34.99	NA	37326.1	4	13	22
4228	15.38	243.89	18.83	21.34	62.27	16.39	5.25	1.75	11.21	8.05	2.33	1.66	35.89	66481	34219.46	3.9	12.6	21.9
4229	10.42	192.56	17.16	22.64	63.25	14.11	0.9	1.8	10.79	10.79	2.43	NA	33.8	NA	32445.73	4.1	13.4	19.1
4230	6.8	271.33	12.34	23.39	60.24	16.37	6.47	1.62	8.9	8.9	2.54	0.49	35.56	NA	36781.21	3.9	12.7	14.7
4231	9.98	242.81	16.5	22.66	64.44	12.9	4.5	3.75	9.74	3.75	2.36	0.6	37.06	NA	37431.36	4	12.9	18.1
4232	20.11	67.38	10.41	23.08	65.16	11.76	0	4.57	9.13	0	2.63	NA	36.36	91830	42139.37	3	10.2	18.5
4233	19.08	144.4	10.59	25.84	62.53	11.63	10.6	2.65	15.89	7.95	2.73	NA	46.09	NA	39393.28	4	12.9	22.3
4234	16.38	271.43	20.32	22.85	64.19	12.95	3.88	3.6	10.53	2.77	2.56	1.1	35.63	NA	35724.05	3.7	12.3	18.9
4235	19.35	219.02	19.19	20.51	66.42	13.07	3.35	6.71	13.42	7.55	2.32	1.53	33.5	NA	34114.56	4.2	13.5	18.6
4236	17.05	659.4	21.69	21.06	60.77	18.16	4.01	2.88	9.41	8.4	2.3	2.21	33.52	73219	36575.4	3.9	12.7	26
4237	14.31	286.62	12.26	24.84	62.91	12.26	5.2	1.3	9.1	1.3	2.59	0.59	41.33	NA	37581	4.1	13.3	16.3
4238	10.57	202.67	14.84	17.25	68.46	14.29	9.05	5.66	9.05	5.66	2.23	1.28	24.22	NA	40435.05	3.7	12.2	15.3
4239	4.98	210.64	19.19	23.35	61.78	14.87	4.22	1.41	11.48	6.79	2.51	0.68	36.92	75106	35561.1	3.9	12.7	21.5
4240	18.13	652.86	15.52	21.22	62.48	16.3	4.41	3.05	5.43	4.41	2.39	1.91	33.19	NA	37088.19	3.9	12.9	16.6
4251	1.03	111.51	4.97	19.62	60.25	20.13	5.1	0	5.1	5.1	2.39	NA	32.44	NA	35090.57	4.2	13.7	29.5
4252	7.17	1129.18	29.03	19.68	61.68	18.63	4.33	2.16	10.28	8.66	2.26	1.91	31.78	77939	40906.51	3.2	10.8	19.3
4253	7.32	352.54	15.37	21.44	58.51	20.05	2.82	1.28	8.98	6.41	2.4	0.61	35.89	100448	50053.38	3.7	12.2	11.5
4254	10.22	588.23	24.92	21.06	61.66	17.28	4.53	1.9	8.96	6.97	2.36	2.28	34.12	76821	38116.66	4.1	13.3	22.4
4255	19	499.36	34	17.19	66.71	16.1	10.6	3.97	11.92	5.3	2.2	2.04	24.56	NA	37903.61	4.2	13.6	28.6
4256	3.56	208.57	15.57	18.24	63.8	17.96	0.94	3.77	7.54	7.54	2.27	NA	30.24	NA	35531.9	4.3	13.9	19.3
4257	-3.73	78.31	12.74	14.4	57.34	28.25	5.56	2.78	5.56	2.78	2.27	NA	27.27	NA	62138.78	3.7	12.1	8.3
4258	12.89	841.83	32.42	17.85	62.72	19.43	4.81	1.92	11.32	8.8	2.09	3.64	28.84	81408	42557.9	3.6	12	22.9
4259	4.56	113.76	14.09	17.33	64.71	17.96	4.97	1.24	7.45	2.48	2.25	NA	28.16	NA	40239.78	4.1	13.3	23
4260	11.84	1133.1	40.58	18.91	63.6	17.49	3.45	1.88	12.54	8.77	2.22	2.69	29.5	75018	36275.25	3.6	11.8	31
4261	9.01	439.91	15.42	18.25	62.6	19.15	5.08	4.57	8.64	6.1	2.26	NA	29.46	NA	49539.82	3.8	12.4	19.3
4262	-3.44	146.07	10.19	18.85	58.27	22.88	4.75	1.9	2.85	11.4	2.47	2.25	31.99	NA	36204.42	4.2	13.6	21.8
4263	7.64	209.41	16.76	20.62	61.44	17.93	3.84	2.13	13.22	9.38	2.33	1.56	33.11	NA	42386.43	4	13.1	16.1
4264	2.01	102.86	12.73	18.06	62.85	19.1	1.16	1.16	6.96	5.8	2.42	1.05	30.8	NA	39609.14	4.2	13.8	21.1
4271	19.66	1899.32	44.14	20.48	65.22	14.3	4.71	3.5	10.62	6.15	2.21	4.92	29.99	62865	29548.59	4.2	13.6	32.4
4273	1.77	157.65	10.45	19.53	59.95	20.52	3.76	0	11.29	10.04	2.39	1.01	37.9	NA	36539.43	4.1	13.4	17
4274	8.46	288.73	10.77	20.9	61.74	17.35	3.04	2.78	10.88	7.34	2.32	1.75	32.82	69812	35651.46	4	13.2	19.3
4275	15.85	199.54	10.69	20.57	60.46	18.97	1.15	1.15	6.92	9.23	2.19	NA	34.56	NA	31688.05	4.2	13.6	19.4
4276	11.22	515.3	20.65	22.22	61.19	16.59	3.53	2.21	9.72	6.4	2.36	3.15	37.79	67930	33060.86	4	13.2	21.2
4277	5.76	235.96	14.24	19.8	62.29	17.91	2.2	2.2	2.2	5.5	2.38	0.98	30.28	NA	35352.5	4.2	13.6	25.7
4279	6.96	161.82	19.91	19.05	62.1	18.85	3.67	2.33	8.34	8.34	2.33	1.44	30.98	66439	32862.73	4.1	13.3	24.4
4280	14.47	1097.35	36.88	20.71	63.22	16.08	5.23	3.3	12.69	7.17	2.29	1.54	34.75	64580	31408.96	4	13.2	31.4
4281	2.57	193.89	11.58	24.95	60.06	14.98	1.29	3.23	12.26	6.45	2.48	1.04	36.78	NA	30266.75	4.2	13.6	24
4282	16.46	771.98	22.75	20.97	61.01	18.03	4.27	2.74	8.86	7.55	2.34	2.79	36.21	69385	34321.63	4	13	26
4283	11.29	655.09	24.41	20.06	61.9	18.04	5.92	3.09	9.53	7.21	2.24	3.54	31.58	64098	32099.87	4.1	13.2	24.5
4284	24.98	145.69	13.91	19.91	66.03	14.07	3.1	1.55	7.75	12.39	2.28	2.34	30.3	60888	31225.29	4.1	13.4	21.9
4285	6.99	807.63	27.29	19.79	60.51	19.69	4.3	1.23	9.42	6.35	2.22	2.1	32.75	63619	31661.62	3.9	12.9	31.9
4286	5.73	189.84	9.58	18.35	61.81	19.84	4.48	2.24	8.96	8.21	2.22	1.27	30.64	NA	35931.95	4.1	13.4	27
4287	16.02	194.97	7.49	20.18	58.57	21.24	5.6	1.53	5.09	5.6	2.35	0.41	35.87	NA	34677.19	4	13.1	18.7
4288	5.16	139.32	3.07	14.11	68.71	17.18	6.08	0	6.08	6.08	2.26	NA	21.82	NA	42473.01	4	12.9	17.4
4289	9.79	1070.49	19.85	18.26	61.96	19.78	5.61	3.57	11.48	8.16	2.07	3.55	30.21	74198	41257.3	3.8	12.4	21.4
4301	-8.59	94.33	11.65	16.54	69.92	13.53	3.77	0	3.77	0	2.51	NA	28.42	NA	41564.66	NA	NA	19.2
4302	3.01	65.77	11.7	14.04	61.4	24.56	0	0	0	23.05	2.33	NA	24.74	NA	32050.29	NA	NA	19.4
4303	6.84	527.46	41.41	19.21	60.04	20.75	4.83	0.76	10.67	9.4	2.35	1.32	34.03	66824	31080.86	4	12.9	35.1
4304	10.34	597.26	43.05	19.47	62.53	18	6.59	2.2	12.69	8.29	2.3	2.98	33.03	NA	32593.43	4	13.1	32.3
4305	7.91	215.18	18.32	24.44	57.04	18.52	1.96	1.18	11.78	5.89	2.5	1.58	39.54	76496	36348.15	4.1	13.3	14.7
4306	33.86	88.39	30.98	24.12	61.96	13.92	5.91	0	5.91	0	2.59	NA	41.62	NA	30134.12	4.1	13.4	19.9
4307	9.18	182.57	17.84	23.41	58.64	17.95	4.52	2.26	9.05	6.79	2.47	2.25	37.38	NA	35952.95	4.3	13.8	20.8
4308	4.27	1296.88	38.31	16.87	65.78	17.35	0	0	0	9.42	2.05	1.61	24.46	NA	32703.86	NA	NA	17.5
4309	14.14	526.97	29.1	19.71	60.38	19.91	5.99	1.14	9.98	5.7	2.29	2.41	33.84	73231	35635.24	4.1	13.2	19.9
4310	6.83	413.97	42.39	19.6	64.42	15.99	6.57	0.6	7.76	7.76	2.29	3.13	29.47	NA	28441.68	4.2	13.7	28.5
4311	5.89	216.59	35.19	18.79	62.72	18.5	2.21	1.48	7.38	8.86	2.29	3.25	29.67	NA	32419.15	3.9	12.7	27.6
4312	9.71	219.42	15.25	24.03	59.39	16.58	2.53	3.26	10.14	6.52	2.51	1.53	38.73	NA	38392.99	4	13	13.8
4313	0.8	155.6	20.41	17.56	60.81	21.63	3.25	0.93	11.6	9.28	2.3	1.2	29.13	67935	34811.07	4	12.9	20.7
4314	-4.58	84.81	13.97	21.83	57.64	20.52	0	0	4.42	8.83	2.45	NA	41.74	70898	31463.32	4.3	13.8	18.5
4315	-1.02	313.87	36.28	18.29	64.65	17.06	8.23	3.09	5.14	9.26	2.4	3.19	30.51	NA	29667.73	NA	NA	27.1
4316	-0.83	182.91	35.7	19.53	65.41	15.06	2.77	1.39	5.54	5.54	2.51	0.83	31.37	NA	29772.25	NA	NA	22.5
4317	38.02	115.17	34.43	18.56	67.37	14.07	6	0	20.99	6	2.14	2.4	30.51	NA	27728.44	NA	NA	18.9
4318	13.61	179.9	12.79	17.56	58.61	23.82	2.04	2.04	8.82	8.82	2.22	0.62	31.2	NA	42212.25	4	13.2	10.5
4319	3.92	115.43	20.6	19.18	65.57	15.25	1.57	1.57	6.26	4.7	2.28	2.03	31.52	NA	34416.82	4.2	13.6	18.5
4320	12.63	167.84	16.9	21.26	62.34	16.4	1.68	1.68	8.39	8.39	2.29	1.68	33.75	NA	36361.17	4	13.1	20.1
4322	8.28	94.13	11.05	21.53	56.37	22.1	2.89	2.89	20.2	5.77	2.43	2.35	42.55	NA	32771.1	NA	NA	24.9
4323	5.51	669.48	38.63	17.02	58.81	24.17	5.97	0.92	8.27	9.42	2.17	2.9	28.78	66544	33509.87	NA	NA	25.6
4401	8.53	2466	33.05	19.05	60.62	20.32	4.21	1.9	9.79	9.11	2.09	4.03	31.97	62303	30979.35	3.7	14.1	26.5
4406	6.72	525.38	15.52	22.4	58.27	19.33	1.45	0	11.62	5.81	2.62	NA	43.46	NA	33433.38	3.1	11.9	19.8
4411	8.67	254.96	13.56	22.05	61.35	16.6	4.04	1.91	10.41	6.16	2.55	0.93	36.93	73380	36518.9	3.4	12.9	20.7
4416	1.51	199.01	15.12	20.41	66.03	13.55	4.98	0	9.96	7.47	2.45	2.17	31	NA	30425.37	3.5	13.5	20.6
4421	11.45	1676.88	18.3	15.55	61.94	22.51	7.08	2.12	11.32	7.78	2.02	1.13	26.09	84700	50412.17	2.9	11.3	18.5
4426	-0.1	223.49	17.52	22.12	55.06	22.82	4.02	1	13.06	6.03	2.42	NA	41.23	84421	39603	3.1	12	17.9
4431	6.95	257.49	10.82	23.26	60.55	16.19	2.6	3.89	8.76	5.84	2.57	0.46	37.72	82743	41674.09	3.3	12.7	14.1
4436	15.26	1290.84	31.66	18.77	60.67	20.56	5.26	1.87	10.52	8.2	2.2	2.59	31.49	65012	32245.15	3.6	13.7	30.4
4441	12.58	545.02	29.25	20.18	63.64	16.18	6.82	4.77	13.63	5.45	2.39	0.96	34.01	NA	29020.92	3.5	13.3	28.3
4446	17.99	144.55	16.56	21.15	62.13	16.72	5.08	5.08	13.55	1.69	2.31	1.23	35.22	63671	30078.2	3.4	12.9	28.5
4451	7.68	435.17	18.33	19.33	59.64	21.02	6.4	2.13	11.2	6.93	2.27	1.51	31.84	86735	45591.81	3	11.5	16.4
4461	12.85	726.39	32.51	20.67	62.41	16.92	5.56	2.19	10.97	8.41	2.28	1.78	33.9	63866	30656.75	3.5	13.3	29.4
4471	8.55	516.58	26.53	20.48	61.05	18.47	5.33	2.67	9.17	9.83	2.21	1.55	33.64	62340	31248.8	3.7	14	28.2
4476	18.69	310.01	26.99	23.97	62.29	13.73	4.78	1.33	10.89	5.31	2.51	0.75	38.34	65457	29538.82	3.3	12.6	23.5
4486	8.73	159.57	9.78	22.93	61.82	15.25	4.56	4.05	10.64	4.56	2.47	0.82	38.22	68673	32817.36	3.4	13.1	22.6
4495	-3.95	72.91	7.36	21.23	67.64	11.13	6.84	0	10.26	11.97	2.48	NA	31.38	NA	39069.69	3.4	13	20.9
4501	8.97	329.59	24.88	19.45	64.12	16.43	5.28	1.67	11.39	8.33	2.25	2	31.64	62261	31328.87	3.5	13.3	28
4506	14.8	429.61	26.85	19.78	62.97	17.25	4.37	1.8	11.04	10.02	2.28	2.92	32.85	65068	31508.14	3.4	12.8	23.1
4511	17.29	200	13.8	22.44	62.08	15.48	6.22	2.07	9.94	6.63	2.44	1.17	35.83	NA	31624.86	3.5	13.4	23.1
4536	7.91	117.02	15.09	21.1	60.42	18.48	3.82	2.18	8.73	8.18	2.42	1.31	33.45	72348	35878.73	3.4	13.1	17.1
4545	17.74	400.99	35.97	18.68	61.13	20.19	3.23	2.24	11.69	8.21	2.15	1.9	31.63	67920	32293.27	3.4	12.8	26.3
4551	11.91	453.71	15.84	20.4	60.36	19.23	5.75	2.43	11.72	6.53	2.29	1.07	35.16	71675	37109.78	3.3	12.7	20.8
4561	15.78	388.75	20.95	21.26	62.91	15.82	4.55	2.45	13.66	5.6	2.36	1.83	33.97	70673	35643.05	3.2	12.5	20.6
4566	10.66	942.29	24.41	18.99	62.31	18.7	5.21	1.98	10.04	7.51	2.12	2.51	31.22	74298	39187.19	3.3	12.5	24.7
4571	29.69	457.39	14.97	22.45	62.36	15.2	5.9	1.36	13.83	3.86	2.46	0.55	35.36	79506	38870.42	3.2	12.2	16.1
4590	2.56	72.59	10.1	20.67	63.66	15.68	1.18	2.36	8.27	3.55	2.44	0.82	35.4	NA	33605.94	3.6	13.6	19.7
4591	16.4	386.33	27	21.13	64.54	14.32	2.04	1.36	13.25	5.1	2.37	0.99	34.05	68918	32183.28	3.5	13.4	22.8
4601	8.04	92.25	7.06	18.61	61.16	20.23	4.79	1.92	10.54	11.5	2.4	0.77	31.42	NA	45949.05	3	11.6	14.3
4606	9.09	192.15	8.01	24.02	59.64	16.34	0	3.29	16.47	4.94	2.47	0.5	42.68	NA	45423.45	3.3	12.8	13.1
4611	14.55	95.32	7.73	23.99	58.27	17.74	6.84	2.74	11.62	6.84	2.57	NA	40.29	NA	33498.05	3.5	13.3	16.5
4616	2.36	77.26	9.41	18.63	62.73	18.63	6.45	2.76	16.57	5.52	2.38	0.55	30.42	NA	40447.42	3.3	12.8	16.5
4641	15	339.52	21.4	21.84	61.18	16.98	6.18	2.21	11.92	6.62	2.38	0.71	36.2	79104	38910.68	3.4	12.8	17.3
4646	22.51	337.19	31.93	18.12	60.31	21.58	5.16	0.86	7.45	7.73	2.17	0.69	30.27	90942	47881.32	2.8	11.1	19.1
4651	11	1040.63	40.84	18.62	58.86	22.52	0	0	5.94	8.92	1.95	NA	28.29	NA	49315.92	3.3	12.5	14.5
4656	14.32	174.11	20.95	20.35	59.18	20.47	4.92	1.23	6.77	8.61	2.24	NA	33.37	73816	38185.55	3.4	13	20
4666	13.83	103.87	18.99	21.8	62.21	15.99	4.28	0.39	11.66	6.22	2.45	0.71	35.52	69760	33962.09	3.4	13.1	21.4
4671	13.53	1929.39	54.81	17.86	63.19	18.95	5.48	1.49	10	8.73	2.07	2.19	28.46	72456	36059.84	3.2	12.2	29.1
4681	12.75	117.54	17.05	21.05	64.96	13.98	5.46	2.34	10.14	5.46	2.4	0.93	35.35	67622	34359.86	3.5	13.3	21.4
4683	27.58	196.18	27.81	22.53	62.96	14.51	4.6	1.73	9.78	4.6	2.56	NA	36.12	71912	33906.59	3.4	13.1	22.1
4691	21.66	639.93	37.12	19.03	62.76	18.2	4.3	1.43	8.61	5.74	2.22	0.6	30.55	82280	40852.12	3	11.7	21.3
4696	20.1	411.94	36.94	21.31	62.64	16.04	4.68	1.06	8.93	5.53	2.36	0.58	34.43	79021	38341.68	3.1	11.8	20.4
4701	5.65	85.75	18.91	20.15	61.8	18.05	9.5	1.9	10.45	12.35	2.35	1.13	33.9	69735	34813.09	3.5	13.3	18
4711	11.7	180.6	16.04	22.95	61.47	15.58	3.1	1.55	7.75	6.98	2.47	0.39	39.68	67946	32447.7	3.4	12.8	23.2
4721	9.39	234.75	11.15	22.38	60.81	16.82	3.13	2.44	8.71	9.4	2.38	0.7	37.8	68718	35023.59	3.4	13.1	18.7
4726	7.89	91.63	8.35	22.48	60.42	17.09	2.5	1.79	12.87	8.94	2.38	0.61	37.31	69203	34538.79	3.6	13.6	21.9
4741	10.09	140.65	12.47	21.72	63.75	14.53	3.3	2.47	6.6	7.42	2.51	NA	35.08	NA	41550.37	3.3	12.8	22.7
4746	18.38	727.27	21.02	22.57	62.01	15.42	3.72	2.48	12.21	7.78	2.36	1.51	37.89	71170	35639.19	3.4	13.2	25.8
4751	12.53	1774.05	37.25	19.27	63.65	17.09	5.02	3.23	11.12	5.74	2.2	1.77	30.33	61888	30135.82	3.3	12.8	29.4
4756	10.59	77.4	7.45	26.83	60.76	12.41	1.17	1.17	14.03	9.35	2.81	NA	41.43	NA	30626	3.5	13.3	22.3
4761	10.09	630.29	24.45	19.42	63.58	17.01	4.5	1.93	10.15	6.17	2.26	1.56	31.77	69480	36035.68	3.3	12.8	27.1
4776	16.23	225.6	16.65	22.51	62.78	14.71	9.32	0.62	14.91	6.21	2.37	1.24	34.42	NA	32990.09	3.4	12.8	23.6
4781	14.25	290.26	15.08	22.44	60.87	16.69	4.22	2.11	9.48	8.22	2.45	1.4	36.73	74635	36977.17	3.3	12.8	22.2
4791	7.81	92.24	6.98	26.03	57.51	16.46	3.59	1.79	9.87	6.28	2.6	NA	44.48	NA	35404.29	3.5	13.3	24.9
4801	4.71	248.6	24.94	14.49	55.62	29.89	7.87	2.25	6.74	7.87	1.99	NA	25.29	79219	44027.42	3.2	12.4	18.2
4806	9.83	152.67	19.76	19.43	60.04	20.52	4.48	1.12	7.83	9.51	2.35	0.63	31.35	70173	34835.04	3.2	12.5	21.6
4811	17.12	81.21	10.67	20.54	63.59	15.87	4.56	1.82	15.5	5.47	2.37	NA	31.59	NA	40805.02	3.4	12.9	22.6
4816	4.12	63.9	8.3	23.41	57.65	18.94	2.59	1.94	11.02	7.78	2.54	NA	40.36	NA	35057.46	3.5	13.4	17.8
4821	18.12	100.4	11.05	24.25	59.05	16.69	5.14	3.43	8.57	7.42	2.45	NA	41.27	NA	39047.88	3.3	12.8	18.7
4831	11.47	343.59	17.62	20.55	62.4	17.05	4.67	1.33	6.67	6.34	2.33	1.64	32.73	70016	34544.19	3.2	12.5	21.4
4841	6.75	157.61	14.58	22.11	62.24	15.64	3.91	3.91	14.68	5.87	2.42	0.84	33.31	68162	33276.2	3.7	13.9	17.3
4846	4.03	53.71	10.65	19.61	61.26	19.13	0	2.42	14.49	4.83	2.32	NA	33.87	NA	36635.59	3.7	14.1	25
4851	6.87	209.33	28.2	15.63	62.82	21.55	8.17	1.49	3.71	7.43	2.09	0.91	24.16	92148	51442.07	2.9	11.4	11.8
4864	7.58	426.65	27.12	17.62	58.36	24.03	6.93	1.07	7.2	9.33	2.07	1.44	30.03	77110	39572.32	3.2	12.2	26.6
4871	5.35	145.05	21.89	20.32	61.47	18.21	4.11	1.76	5.87	8.22	2.21	0.77	31.93	67375	34593.05	3.4	13.2	23.5
4881	6.26	92.74	10.81	18.57	64.58	16.85	8.19	0.74	11.16	7.44	2.35	0.45	31.2	NA	37103.21	3.7	14	23.3
4891	11.33	262.48	14.29	23.49	60.71	15.8	3.79	2.33	12.25	7.58	2.46	0.88	37.49	75983	36702.52	3.2	12.5	18.2
4901	2.6	109.03	12.61	21.87	61.49	16.64	1.5	1.5	8.27	8.27	2.46	0.68	37.39	68486	32889.93	3.5	13.5	20.4
4911	20.41	338.09	30.11	19.37	64.38	16.24	6.67	0.77	12.82	5.9	2.27	0.99	29.65	61977	29000.05	3.5	13.5	32.1
4921	16	130.19	14.97	22.38	62.86	14.77	3.75	2.08	8.33	8.33	2.53	0.94	36.83	66544	30985.76	3.4	13.2	19
4941	15.7	290.06	15.09	21.43	63	15.58	4.15	1.73	9.68	4.15	2.35	1	32.52	73286	38473.94	3.4	13.1	18.9
4946	11.74	749.48	23.31	19.23	61.3	19.47	6.14	1.73	10.81	10.29	2.16	1.3	31.93	70489	36592.83	3.2	12.3	26.9
4951	14.13	143.84	16.6	22.4	61.85	15.75	4.06	1.63	8.53	8.94	2.42	1.22	35.4	NA	33761.36	3.6	13.6	19.9
5040	4.17	21.44	8.87	18.99	55.76	25.25	4.34	2.41	11.58	11.1	2.17	1.5	32.53	57937	30708.63	1.6	12.7	NA
5099	4.04	226.49	11.31	18.93	57.71	23.35	1.92	1.53	5.37	8.06	2.27	0.93	32.42	73250	35094.36	1.5	12.2	NA
5112	-7.78	4.46	5.94	12.66	53.59	33.75	0	0	6.12	18.35	1.94	1.2	23.53	NA	NA	1.6	12.8	NA
5283	8.9	48.61	29.75	20	61.42	18.58	4.27	4.27	6.88	9.02	2.33	2.23	33.55	59904	26289.05	1.6	12.8	NA
5304	2.08	2.23	8.16	6.12	63.27	30.61	0	0	0	21.05	1.75	NA	12.5	NA	26091.84	1.7	13.1	37.8
5401	10.18	621.39	40.21	22.33	60.21	17.46	4.04	2.07	11.91	9.16	2.26	7.98	37.66	60533	24341.26	5	15.2	31.6
5402	21.22	81.59	32.19	23.48	58.26	18.26	3.45	2.94	11.37	7.67	2.24	9.1	39.77	61084	24139.52	5.1	15.5	29
5403	22.29	120.56	17.76	20.09	64.95	14.95	4.68	2.34	0	4.68	2.38	6.34	34.92	NA	29010.98	5	15.1	28.3
5404	11.57	19.73	7.37	18.2	48.62	33.18	0	9.17	0	25.23	2.01	2.97	32.56	NA	31558.06	5.2	15.7	24
5405	13.28	88.57	27.89	20.4	57.27	22.33	2.99	5.97	11.19	11.19	2.07	3.15	35.02	49911	40293.77	5.1	15.7	23.2
5406	7.9	65.42	18.19	20.67	59.74	19.59	3.2	1.07	5.33	10.67	2.06	7.29	36.2	NA	27758.23	5.1	15.5	26.7
5407	-1.48	203.66	53.49	25.12	61.03	13.86	1.29	1.29	5.93	6.19	2	2.85	44.94	55109	21102.46	5.2	15.9	30.6
5408	68.1	112.61	25.56	24.19	61.45	14.36	3.5	4.37	10.49	3.5	2.61	1.97	40.92	NA	32800.85	5.2	15.8	21.2
5409	7.84	126.87	34.22	26.62	54.72	18.66	3.6	2	8.66	4.39	2.23	1.45	48.63	68226	39952.91	5	15.3	20.6
5410	11.85	17.81	16.46	18.83	60.51	20.67	6.19	4.42	7.07	15.92	2.01	3.04	33.28	53668	29340.54	5.2	15.9	28.7
5411	-1.65	23.27	22.68	15.98	56.11	27.91	3.47	0.69	6.94	15.27	2.02	1.04	30.46	47244	37001.47	5.2	15.8	27.9
5412	30.54	398.17	29.7	24.2	60.89	14.91	3.54	4.71	12.96	5.89	2.34	5.58	39.1	NA	25793	5	15.4	21
5413	82.7	283.26	33.88	26.98	59.39	13.63	5	2.22	13.32	3.89	2.42	8.22	44.42	NA	24380.68	5	15.3	29.2
5414	16.92	180.21	40.74	22.16	60.99	16.85	3.99	1.04	11.79	8.84	2.27	8.63	37.06	64772	26957.71	5	15.3	31.6
5415	8.66	87.46	18.65	20.62	60.92	18.46	2.82	2.82	13.14	8.45	2.25	3.2	31.6	NA	35962.32	5.1	15.5	24
5421	17.46	113.35	18.77	24.59	56.71	18.7	4.78	0.68	12.3	12.98	2.48	1.7	NA	NA	42016.3	NA	NA	13.7
5422	8.99	265.48	31.34	22.62	61.52	15.87	4.22	2.9	10.29	6.07	2.39	1.67	35.86	107502	48913.94	5.1	15.4	18.6
5423	24.03	64.14	21.4	24.17	59.23	16.61	9.27	1.85	9.27	1.85	2.5	1.49	37.72	73201	34721.03	5.1	15.6	19.5
5424	6.38	31.22	12.33	25.67	62	12.33	0	3.31	9.92	3.31	2.8	2.3	34.85	NA	33941	5.2	15.8	17.2
5425	7.64	63.57	29.88	22.03	59.64	18.33	3.77	0.63	5.66	5.66	2.31	4.84	36.03	NA	27326.49	5	15.4	26
5426	5.58	267.23	30.23	21.78	56.87	21.35	4.16	0	6.24	2.08	2.44	1.43	33.56	NA	81714.16	4.9	15.1	9.2
5427	10.54	318.52	26.51	25.7	58.26	16.05	5.81	1.16	9.3	5.81	2.53	1.05	43.13	NA	70597.79	4.9	15.1	14.6
5428	26.54	118.43	24.37	23.7	58.68	17.62	4.52	1.81	9.04	12.2	2.38	2.33	40.44	74574	33001.12	5.2	15.7	24.6
5429	14.25	50.9	15.38	21.83	59.67	18.5	2.09	4.17	10.43	16.68	2.35	NA	33.23	NA	40605.82	5.2	15.9	17.7
5430	13.73	39.4	12.92	22.67	62.5	14.83	0	2.14	4.28	2.14	2.44	2.81	36.88	NA	37406.14	5.2	15.9	15.8
5431	10.04	27.93	18.57	18.24	66.45	15.31	13.56	0	3.39	10.17	2.58	NA	26.03	78799	37517.26	5.2	15.7	26.5
5434	13.93	86.28	21.26	23.8	59.36	16.84	5.73	0.95	9.55	9.55	2.4	1.26	40	89102	42583.54	5.1	15.4	20.9
5435	13.16	84.73	16.13	22.09	63.66	14.24	2.9	1.45	15.98	8.71	2.32	2.9	32.51	NA	44120.2	5	15.4	21.6
5436	44.19	146.08	20.81	29.31	60.4	10.29	4.48	2.24	15.68	2.24	2.71	1.79	43.71	NA	43143.85	5.3	16	21.8
5437	19.21	113.75	23.46	30.57	59.72	9.72	4.76	0	14.29	2.38	2.79	NA	44.04	NA	35454.27	5.3	16.1	24.8
5451	28.9	220.6	36.6	21.91	61.61	16.48	4.66	2.56	10.01	6.52	2.27	5.29	36.4	61427	26111.22	5	15.2	30.6
5456	34.45	111.73	13.16	24.41	60.65	14.95	6.54	3.57	8.91	5.35	2.36	1.78	38.77	78595	39939.47	4.8	14.7	20.4
5458	19.05	253.16	17.82	21.23	64.13	14.64	3.36	1.12	8.96	2.24	2.18	2.21	30.09	75430	40788.65	5	15.1	20.6
5464	43.72	156.5	16.49	21.66	59.5	18.85	4.36	2.18	10.89	7.47	2.25	2.19	36.69	76051	38346.43	5	15.3	NA
5471	91.74	173.8	16.77	24.92	68.62	6.46	1.61	0	17.74	3.23	2.47	NA	34.57	75033	39120.92	5.1	15.4	12.9
5472	50	107.42	22.62	26.9	57.38	15.71	9.73	2.43	9.73	0	2.61	1.74	43.09	88478	42247.14	5	15.3	13.2
5473	13.65	313.61	15.24	25.33	62.87	11.81	2.04	3.06	9.18	6.12	2.72	0.72	43.86	NA	42476.49	5	15.2	14.4
5474	-6.4	58.61	10.89	24.05	58.48	17.47	4.97	0	4.97	14.91	2.52	1.71	37.77	NA	38726.33	5.2	15.8	17
5475	22.58	57.58	15.79	24.34	60.53	15.13	13.61	0	20.41	0	2.62	NA	46.59	NA	32663.82	5.2	15.8	12.5
5476	28.57	80.98	7.94	23.81	64.13	12.06	12.72	0	12.72	9.54	2.38	2.23	39.51	NA	41975.87	5.1	15.6	12.7
5477	20.07	488.41	23.69	22.4	64.14	13.45	4.29	1.77	13.64	5.56	2.29	3.12	35.2	75581	35922.95	5	15.3	20.1
5478	10.96	206.81	15.02	25.31	57.41	17.28	0	0	10.29	4.12	2.63	1.23	NA	NA	40011.52	NA	NA	18.3
5479	26.89	68.16	13.17	23.25	62.55	14.2	8.3	0	16.6	8.3	2.49	1.46	36.53	NA	42565.02	5.2	15.9	13.9
5480	16.57	187.32	17.21	24.37	63.64	11.99	2.91	0	9.7	0	2.49	0.58	40.12	NA	42190.62	5	15.2	16.8
5481	5.88	76.97	11.97	27.35	62.39	10.26	0	0	4.39	17.54	2.69	NA	34	NA	40007.69	5.2	15.8	22.5
5482	22.27	210.17	25.18	24.2	61.12	14.68	4.93	3.29	15.63	3.29	2.49	1.65	39.06	NA	37064.73	4.5	13.9	22.4
5483	8.16	100.63	10.38	25.16	60.38	14.47	3.19	0	6.38	0	2.6	NA	43.92	89706	40928.93	5.2	15.8	17.2
5484	50.72	172.29	15.76	21.73	63.15	15.12	1.06	3.19	12.77	5.32	2.3	1.91	35.95	NA	40584.03	5.2	15.7	15.4
5485	4.75	70.02	15.87	25.69	59.7	14.61	5.03	0	7.55	10.06	2.55	1.76	45.8	NA	48540.05	5.1	15.4	18.1
5486	3.49	62.21	11	22	58.87	19.13	3.98	1	8.96	9.95	2.3	3.9	37.36	NA	34087.51	5.2	15.8	20.8
5487	31.14	122.73	17.86	19.61	68.19	12.2	8.69	2.17	8.69	2.17	2.21	NA	30.5	71717	39322.66	5.2	15.8	21.2
5488	5.56	114	7.02	19.3	63.16	17.54	17.24	17.24	17.24	0	2.59	NA	33.33	NA	35617.54	5.2	15.9	11.1
5489	9.79	253.71	25.63	20.47	61	18.52	2.77	4.16	13.86	2.77	2.35	2.07	31.1	107059	55757.8	4.8	14.8	9.2
5490	20.16	46.55	6.45	20.97	60.97	18.06	0	3.23	19.35	0	2.42	2.26	36.36	73635	34727.74	5.2	15.9	23.1
5491	39.77	24.15	12.55	22.59	59.83	17.57	4.24	0	6.36	8.48	2.43	3.44	40.94	NA	37227.2	5.2	15.8	24.4
5492	17.23	37.13	17.08	20.19	63.56	16.25	4.18	3.13	4.18	2.09	2.38	1.48	31.19	NA	118319.77	4.9	15.1	19.9
5493	13.35	74.95	15.87	23.08	60.58	16.35	7.65	2.55	17.86	15.31	2.47	NA	37.21	71039	33875.48	5.1	15.6	21.4
5494	11.53	99.46	13.42	22.76	63.28	13.96	4.51	0	9.02	2.71	2.47	1.26	NA	81354	39518.77	NA	NA	17
5495	11.73	841.86	28.18	22.53	60.87	16.61	3.06	1.83	12.84	3.97	2.3	4.05	37.13	70003	32950.06	5.2	15.7	23.8
5496	10.69	458.33	24.49	23.58	61.19	15.23	2.85	0.57	7.41	3.42	2.44	2.12	39.43	NA	38750.97	5.1	15.4	20.1
5497	11.13	191.22	25.8	25.21	58.3	16.49	2.36	2.36	1.18	8.25	2.37	4.72	42.75	NA	26434.04	5	15.2	23.2
5498	21.49	343.64	28.87	23.89	62.7	13.42	1.53	0.38	11.45	5.34	2.37	3.35	37.79	NA	32976.19	5	15.2	22.4
5499	21.37	120.15	14.68	24.74	57.86	17.4	4.15	2.07	8.29	20.73	2.58	NA	43.68	NA	45526.62	5	15.3	17.5
5500	1.79	95.38	9.69	18.06	67.4	14.54	0	4.42	4.42	0	2.36	3.56	NA	72769	40382.38	NA	NA	20
5501	21.08	264.45	17.5	21.86	60.93	17.21	4.83	0.97	15.46	4.83	2.54	1.16	37.5	NA	43014.31	4.9	15.1	12.8
5503	13.86	239.78	15.12	22.87	59.77	17.36	1.54	1.54	6.18	6.18	2.5	1	37.1	NA	50084.34	5	15.3	12.6
5511	7.18	201.31	12.28	24.09	59.72	16.19	4.65	1.86	13.01	3.72	2.47	1.21	35.74	NA	42591.16	5.1	15.4	14.1
5512	15.51	300	17.02	25.45	59.41	15.14	0	0.79	11.91	3.97	2.49	2.5	41.23	NA	33468.07	5.3	16	19.4
5513	15.04	166.67	21.15	20.38	69.04	10.58	3.88	3.88	11.63	1.94	2.47	1.56	NA	NA	40997.12	NA	NA	18.2
5514	19.52	188.66	14.71	24.65	62.71	12.63	4.62	1.54	11.56	4.62	2.51	1.85	40.63	NA	38769.57	5.1	15.6	20.3
5515	19.34	301.05	17.59	24.31	64.47	11.23	3.52	3.52	26.98	2.35	2.35	2.73	37.26	NA	40873.73	5.2	15.9	9.6
5516	21.97	950.17	23.91	25.39	58.84	15.77	3.63	1.82	9.08	2.91	2.57	2.45	43.35	NA	41707.23	5.2	15.8	17.3
5518	10.35	859.76	21.08	23.87	60.32	15.81	3.31	2.79	10.29	6.8	2.44	2.82	39.17	76398	34224.28	5.1	15.6	20.2
5520	18.78	105.74	12.71	25.9	59.94	14.16	3.89	0	8.76	3.89	2.54	2.64	41.19	NA	37856.64	5.2	15.7	16.6
5521	20.55	302.65	20.45	23.86	63.11	13.02	2.65	1.77	12.39	1.77	2.4	3.49	37.5	NA	41570.19	5.1	15.6	21.8
5522	33.63	102.32	11.98	27.03	59.39	13.58	2.69	2.69	14.8	4.04	2.72	NA	45.07	76967	36350.07	5.2	15.8	23.9
5523	50.34	373.31	17.52	25.69	60.69	13.62	6.51	3.06	9.19	4.21	2.45	2.13	44.13	NA	39444.23	5.1	15.6	16.3
5527	16.27	307.63	16.39	24.45	57.31	18.25	2.72	0	11.78	5.44	2.6	1.86	40.71	NA	40557.66	5.2	15.9	12.8
5529	26.02	104.77	13.66	25.37	60.49	14.15	0	1.62	9.75	1.62	2.52	2.11	40.21	82268	41452.36	5.1	15.5	16.3
5530	20.34	97.4	11.57	26.33	61.74	11.92	3.57	1.78	8.91	3.57	2.65	NA	43.48	NA	38442.35	5.2	15.8	24.7
5531	16.62	74.12	5.23	23.99	63.18	12.83	0	4.74	11.86	7.12	2.52	NA	39.46	NA	40376.96	5.2	15.7	16.8
5533	20.7	165.27	13.65	24.88	61.59	13.53	3.58	2.39	14.33	1.19	2.53	1.42	39.92	NA	36853.5	5.1	15.6	23.2
5534	8.61	132.5	12.45	28.3	55.85	15.85	0	11.56	15.41	0	2.57	5.51	40.78	77332	33827.92	5.1	15.6	18.7
5535	5.19	191.75	11.65	21.39	65.32	13.29	2.55	2.55	11.46	0	2.51	1.92	33.72	NA	36675.32	5.2	15.8	27.2
5537	56.51	173.06	11.9	25.35	61.21	13.45	4.1	2.46	14.76	4.92	2.56	1.57	43.77	NA	37852.89	5.2	15.8	21.3
5539	36.35	117.5	13.19	30.17	59.3	10.53	2.92	1.94	10.69	3.89	2.82	1	45.49	NA	33572.11	5.1	15.7	21.2
5540	27.56	153.37	14.18	23.69	62.23	14.07	2.78	5	10	2.78	2.41	1.57	38.98	NA	39329.58	5.1	15.6	NA
5541	34.28	106.64	11.05	28.07	55.88	16.05	2.66	2.66	8.85	19.48	2.64	0.71	51.16	NA	37825.88	5.2	15.8	NA
5551	-0.41	65.16	9.18	20.61	58.16	21.22	4.02	4.02	4.02	6.03	2.34	1.39	37.91	NA	43456.94	4.8	14.6	20.2
5552	13.28	39.06	6.09	15.98	54.49	29.53	3.05	0	7.62	9.15	2.07	1.37	29.2	NA	34598.33	5.1	15.5	29.1
5553	30.33	269.64	16.46	24.5	63.2	12.3	2.87	2.87	12.43	3.82	2.47	1.06	38.62	NA	36702.93	5	15.1	19.4
5554	31.45	90.06	14.65	23.05	58.5	18.46	5.94	2.97	9.91	7.92	2.29	3.12	37.71	NA	33414.55	5.2	15.8	27.1
5555	44.09	99.01	10.45	23.63	59.2	17.16	0	2.48	12.42	12.42	2.35	2.73	41.45	73873	33862.19	5	15.4	15.9
5556	9.88	65.15	8.09	27.64	57.53	14.83	2.24	2.24	6.72	4.48	2.52	NA	41.35	NA	36998.2	5.1	15.4	14.6
5557	48.28	27.35	13.95	27.44	61.4	11.16	13.86	0	18.48	9.24	2.56	5.05	43.38	NA	35506.51	5.1	15.4	17.6
5559	21.11	86.76	16.95	21.79	60.05	18.16	4.86	4.86	24.3	17.01	2.54	NA	31.52	NA	47057.63	5	15.2	15.5
5560	3.27	64.24	11.31	20.81	62.44	16.74	0	8.71	13.07	13.07	2.51	NA	31.58	NA	39294.57	5.1	15.5	12.8
5561	9.94	425.61	19.78	20.38	62.08	17.54	3.58	2.99	7.76	3.28	2.2	4.47	33.04	80871	38657.05	5	15.4	19.1
5562	25	21.74	6.67	15	51.67	33.33	8.26	0	8.26	8.26	2.07	NA	30	NA	33005.83	5.1	15.5	30.9
5563	15.15	47.06	3.95	25	58.55	16.45	0	12.9	12.9	6.45	2.71	NA	42.35	NA	36742.11	5.3	16.1	14.8
5564	-0.99	48.54	9	23	55	22	0	0	0	0	2.44	NA	50	NA	34098	5.2	15.8	17.6
5565	5.53	96.5	12.5	22.38	59.48	18.15	4.04	6.07	16.18	0	2.4	NA	38.62	NA	37817.34	4.9	15	23.1
5566	14.89	11.86	9.26	14.81	61.38	23.81	5.33	0	5.33	15.98	2.06	3.49	23.29	NA	28243.39	5.3	16.2	27.6
5568	8.47	123.92	19.01	19.34	55.88	24.78	4.51	3.08	6.97	12.51	1.94	9.13	32.96	54700	25629.36	5.1	15.4	25.6
5571	28.88	62.82	12.93	23.08	57.3	19.62	3.38	2.26	9.02	14.66	2.35	1.6	44.58	72389	34570.9	5.1	15.5	NA
5581	12.09	1424.15	25.17	23.85	62.16	13.99	6.94	1.6	9.6	4.27	2.46	1.8	38.94	114452	54179.23	5.1	15.6	10.2
5582	11.55	946.51	22.7	22.28	61.5	16.22	3.46	3.23	8.07	7.61	2.32	1.66	35.92	78365	39262.79	5.1	15.6	20.9
5583	10.9	1448.18	43.7	22.71	63.43	13.86	3.02	1.64	11.07	3.65	2.37	4.36	33.16	74434	29522.91	4.9	15	30.6
5584	14.25	2116.81	29.66	23.02	60.2	16.78	3.52	1.45	10.67	4.97	2.34	2.21	37.16	103937	45244.74	4.9	15.1	14.2
5585	6.51	737.31	19.96	22.21	56.99	20.8	1.38	2.07	5.53	6.91	2.7	9.05	39.02	NA	84923.89	4.8	14.7	9.7
5586	9.07	3368.97	42.39	19.38	65.92	14.7	4.53	2.16	11.89	6.54	1.96	7.63	29.37	74431	32646.62	5.3	16	24.6
5587	61.81	917.55	28.25	24.09	61.25	14.66	4.11	3.2	10.73	5.71	2.51	2.64	42.58	98840	45270.56	5.1	15.7	14.8
5588	9.76	3120.41	31.46	17.27	60.5	22.24	4.62	1.98	9.23	5.93	2.08	2.93	29.34	NA	67862.85	5	15.2	16.5
5589	8.6	5642.27	41.84	19.64	62.57	17.79	4.68	2.5	10.8	8.79	2.02	6.48	30.32	64264	29142.74	5.1	15.6	28.9
5590	7.81	3149.83	32.21	19.87	57.3	22.83	3.43	2.72	9.3	7.67	2.14	2.17	35.49	116423	58730.33	4.9	14.9	14.2
5591	6.51	7080	49.92	21.27	64.22	14.51	3.97	2.2	10.81	6.22	2.18	6.63	31.74	61522	23806.22	5.2	15.9	36.8
5592	0.4	1142.01	24.41	20.61	60.26	19.12	3.33	1.21	12.43	5.46	2.23	3.63	33.07	NA	34610.82	5.1	15.5	19.3
5601	7.87	1039.07	23.28	20.55	56.62	22.83	4.47	2.24	8.05	13.86	2.12	2.86	37.27	86643	43193.69	5	15.3	17.5
5604	6.01	111.51	18.8	21.95	61.48	16.57	2.9	1.93	9.66	6.28	2.33	1.4	37.09	77995	37791.42	5	15.4	21.6
5606	11.21	1223.17	26.56	19.13	57.87	23	3.97	2.81	10.27	13.18	2.23	1.06	34.3	124553	64646.55	4.7	14.4	12.1
5607	10.05	125.5	29.84	23.53	62.91	13.56	3.48	2.09	8.7	2.44	2.4	3.02	37.05	75314	34277.9	5	15.3	25.6
5609	-3.66	1103.23	16.96	17.25	61.99	20.76	0	8.57	2.86	11.43	2.21	1.96	23.58	NA	43184.5	4.9	14.9	17.8
5610	8.88	426.97	23.42	24.21	58.68	17.11	5.18	2.59	2.59	10.36	2.26	2.81	40.17	NA	49120.26	5.1	15.6	16.5
5611	-0.33	209.37	20.82	21.48	59.31	19.21	3.58	0.6	7.75	3.58	2.37	2.59	35.73	90411	42757.04	5	15.4	20.1
5613	7.9	553.68	22.2	19.35	59.8	20.85	4.11	1.31	8.03	6.35	2.28	1.3	33.64	115042	56987.14	4.9	15	NA
5621	16.16	138.21	24.3	22.82	63.27	13.91	5.59	3.72	7.45	1.86	2.48	NA	36.22	NA	40500	4.9	14.9	19.8
5622	25.43	198.28	14.73	26.69	57.54	15.77	1.78	0	8.89	5.33	2.78	NA	40.98	NA	54637.09	5	15.3	16.4
5623	12.11	326.19	25.11	21.75	57.08	21.17	1.5	1.5	5.99	2.99	2.58	NA	39.42	NA	85578.39	4.7	14.3	11.8
5624	10.73	1856.55	36.2	22.09	63.98	13.93	5.66	1.7	12.34	4.19	2.33	3.96	34.11	73223	32971.39	4.9	15	24.1
5625	1.32	125.08	15.63	23.44	58.59	17.97	2.64	5.27	10.54	2.64	2.54	1.87	NA	NA	49760.42	NA	NA	14.3
5627	13.45	4758.18	50.24	23.87	64.54	11.59	3.59	1.54	14.51	4.11	2.31	5.84	38.46	60708	22583.73	5.2	15.9	33.2
5628	20.13	429.21	21.2	27.49	59.69	12.83	5.4	0	8.1	2.7	2.67	1.67	48.74	NA	59600.52	4.9	14.9	21.7
5629	42.54	187.25	23.56	23.04	62.3	14.66	15.75	10.5	21	0	2.22	NA	39.84	89820	45919.37	5.1	15.6	12.5
5631	11.61	224.24	17.16	21.08	60.54	18.38	2.69	4.03	13.45	8.07	2.52	1.34	32.74	NA	56178.92	5	15.3	11.9
5632	3.21	968.67	29.23	21.02	66.17	12.81	2.49	1.24	10.56	4.35	2.37	2.11	30.27	NA	42331.53	4.9	14.9	28.4
5633	24.68	704.38	28.36	20.42	59.17	20.42	4.34	1.45	9.41	6.88	2.18	2.22	36.54	100666	46153.2	4.9	14.8	17.7
5634	28.71	231.42	19.7	23.77	58.55	17.68	2.61	2.61	12.4	16.97	2.56	1.24	39.19	105528	50159.39	5	15.2	15.7
5635	17.81	2286.54	46.27	21.18	63.93	14.89	3.08	2.24	10.48	5.63	2.25	3.79	34.19	74639	29519.93	4.9	15	29.4
5636	3.6	595.93	31.96	22.1	63.92	13.98	2.74	1.03	6.52	9.61	2.57	1.35	35.26	96981	41679.37	4.8	14.8	24.3
5637	20.69	246.5	24.75	24.65	61.16	14.2	0	1.01	8.06	6.05	2.62	2	41.02	NA	43045.13	5.1	15.6	23.1
5638	8.45	717.47	21.77	21.47	58.11	20.42	5.32	1.9	7.98	6.46	2.39	1.31	32.46	NA	48838.07	4.7	14.5	21.6
5639	3.02	399.02	15.53	24.94	59.66	15.4	1.25	0	8.73	1.25	2.69	1.15	42.27	NA	57075.18	4.9	14.9	9.3
5640	18.63	296.58	17.58	25.65	53.17	21.18	0	2.9	7.25	20.29	2.61	NA	49.49	NA	81633.57	4.9	15.1	12.6
5642	7.46	4136.81	36.25	18.44	61.39	20.17	4.56	2.09	11.09	10.02	2.03	3.5	29.41	79818	40582.08	5	15.3	24.5
5643	5.95	2801.6	30.77	22.35	59.67	17.98	3.8	2.28	8.93	3.8	2.28	2.29	37.07	94920	45482.29	4.9	15	18.3
5644	19.83	348.31	15.82	25.3	63.75	10.95	7.42	2.47	12.36	0	2.65	NA	NA	94235	42882.48	NA	NA	9.2
5645	-0.43	263.07	15.33	18.14	64.79	17.06	0	2.17	8.69	6.51	2.55	NA	28.47	NA	52210.37	4.8	14.6	8.3
5646	12.2	1040.79	36.85	23.05	61.97	14.98	3.14	2.1	9.43	4.37	2.3	2.25	38.02	102059	48798.3	4.8	14.7	22.7
5648	44.83	2529.03	47.07	22.32	60.33	17.35	3.63	1.92	8.75	5.98	2.12	0.96	36.08	127316	55980.72	4.8	14.6	13
5649	11.32	1200	29.25	23.06	61.74	15.2	2.6	4.17	11.46	3.12	2.34	2.95	37.41	94998	41204.35	4.9	15.1	18.7
5650	16.67	93.33	19.39	28.06	54.08	17.86	0	10.53	0	5.26	3.27	NA	43.64	NA	452632.65	4.8	14.6	10.6
5651	43.49	587.88	26.7	20.41	63.61	15.98	4.14	5.18	8.28	5.18	2.58	1.87	33.84	NA	46285.05	4.9	14.8	16.6
5652	3.79	198.36	16.42	20.73	65.84	13.43	0	0	4.95	3.3	2.44	NA	34.01	NA	46584.74	5.2	15.8	8.9
5653	13.06	412.62	20.05	25.03	60.25	14.72	2.26	1.13	11.31	6.79	2.76	NA	39.85	133091	60983.01	4.8	14.7	8.8
5654	23.86	75.15	19.26	21.01	62.84	16.15	3.91	1.96	11.74	3.91	2.32	1.77	36.42	NA	42645.72	5.2	15.8	15.3
5655	37.92	154.89	23.83	25.8	57.71	16.5	3.44	0	11.71	4.13	2.53	1.96	43.82	NA	56840.26	5.1	15.5	16.2
5661	27.18	106.73	7.67	23.29	60	16.71	2.67	0	5.34	5.34	2.42	1.56	36.16	74916	38606.3	5.1	15.5	16.7
5663	26.01	69.87	11.93	21.56	56.42	22.02	9.26	0	18.52	9.26	2.41	NA	41.79	NA	33400	5.3	16	16.2
5664	20.68	81.16	11.59	24.83	60.43	14.75	4.81	2.96	11.11	7.03	2.37	2.83	43.35	NA	32380.91	5.1	15.4	NA
5665	0.48	40.78	6.67	22.38	55.71	21.9	4.71	0	18.82	14.12	2.47	NA	31.3	NA	34035.24	5.1	15.4	36.6
5669	0.65	62.5	10.97	20.32	62.9	16.77	0	0	12.84	12.84	2.33	NA	31.52	NA	37543.23	5.1	15.6	25.7
5671	-7.54	72.59	12.45	14.59	66.52	18.88	4.24	4.24	16.95	16.95	2.39	NA	32.67	NA	32620.17	5.3	16	24.8
5673	2.23	76.73	11.2	21.04	61.2	17.76	2.74	2.74	8.22	13.7	2.55	NA	29.96	NA	33168.58	5.2	15.7	16.4
5674	-3.55	39.19	5.88	17.65	61.03	21.32	0	0	0	14.18	2.27	NA	32.56	NA	34241.91	5.2	15.8	13.2
5675	26.86	217.9	36.51	24.01	60.47	15.53	2.86	1.43	12.14	7.62	2.33	8.8	41.19	63155	24882.66	5.1	15.4	37.3
5678	25.66	387.67	45.69	26.42	60.26	13.32	4.59	1.97	12.95	8.52	2.49	9.98	43.37	61453	21487.84	5.1	15.6	31.6
5680	11.32	86.76	12.54	29.15	57.29	13.56	6.75	0	0	0	2.53	NA	50	NA	33949.49	5.2	15.9	14.4
5683	38.57	105.43	11.86	26.8	51.55	21.65	5.29	0	10.58	0	2.2	NA	46.55	67337	32225.26	5.1	15.6	40
5684	52.73	77.78	21.43	21.43	63.1	15.48	13.42	0	0	0	2.33	NA	30	NA	57123.81	5.2	15.8	27.3
5688	24	61.51	23.23	20.65	61.29	18.06	0	0	0	0	2.28	8.81	37.89	NA	41752.9	5	15.1	11.4
5690	-18.67	29.05	9.02	18.85	59.02	22.13	0	0	0	15.75	2.3	NA	34.21	NA	38963.93	5.1	15.5	33.9
5692	8.66	175.91	17.85	23.22	62.05	14.73	1.73	3.47	13.88	8.67	2.46	1.39	37.47	NA	37122.36	5.2	15.9	20.7
5701	70.37	112.75	23.48	26.52	62.17	11.3	4.3	0	4.3	0	2.67	NA	41.01	NA	63619.13	5.1	15.4	10.3
5702	22.95	54.08	27.82	24.12	62.74	13.15	2.18	1.09	6.9	1.82	2.62	1.07	39.36	125460	56673	4.9	15.1	13.9
5703	21.69	66.73	22.87	25.47	62.27	12.27	3.66	1.47	8.79	3.66	2.61	0.82	40.09	104064	49464.79	5.2	15.8	12.3
5704	15.98	403.13	28.85	23.05	59.97	16.99	2.06	3.09	8.24	8.24	2.32	1.02	37.58	NA	54927.96	4.9	15	17
5705	-9.74	344.08	34.99	26.93	58.24	14.83	1.16	2.31	10.4	2.31	2.76	NA	51.5	NA	51715.07	5.2	15.7	10
5706	31.62	566.83	29.34	25.8	58.51	15.69	3.54	2.65	6.19	1.77	2.51	NA	44.02	NA	61050.09	4.8	14.6	9.7
5707	31.98	477.62	35.58	26.13	59.22	14.64	3.02	1.51	8.3	3.02	2.68	NA	48.55	118110	50601.68	4.8	14.7	11.9
5708	74.05	455.66	37.47	33.33	56.83	9.83	0	0	8.21	2.05	3.09	NA	57.3	NA	59077.43	5	15.3	10.4
5709	1.48	117.01	22.86	20.6	62.92	16.48	1.63	2.44	13.82	3.25	2.38	0.98	34.24	NA	64661.95	4.8	14.6	11
5710	25.13	169.42	18.46	22.31	60.85	16.84	4.04	0	6.06	10.1	2.42	NA	36.88	NA	66959.03	4.6	14.2	13.5
5711	9.33	448.7	38.46	28.16	55.43	16.42	1.72	1.03	5.86	2.41	2.86	1.08	50.12	NA	64185.97	4.8	14.6	8.3
5712	4.52	1732.09	39.64	25.87	56.56	17.57	2.51	1.25	5.64	5.32	2.52	0.64	43.65	173948	73523.68	4.9	14.9	13.9
5713	9.22	530.39	32.33	25.11	57.44	17.45	1.79	3.13	5.82	4.92	2.59	0.37	44.08	174409	76153.19	4.8	14.7	9.9
5714	5.01	578.33	23.85	27.26	59.8	12.95	2.55	1.7	7.66	1.7	2.6	NA	42.84	125358	56250.34	5	15.2	13.4
5715	1.21	264.96	23.69	23.97	61.62	14.42	3.69	1.84	10.14	8.3	2.52	0.56	38.27	NA	54010.93	5	15.2	9.9
5716	38.47	728.99	32.74	25.59	62.07	12.33	2.99	2.39	11.97	1.79	2.53	1.18	42.44	106143	47657.12	4.8	14.8	13.5
5717	16.83	788.31	41.92	28.44	57.92	13.64	4.24	2.12	7.95	3.97	2.77	0.45	48.14	175401	68448.01	4.8	14.6	9.8
5718	12.13	410.91	30.25	24.29	57.74	17.98	3.03	1.52	9.61	5.06	2.65	0.97	44.77	NA	68049.87	4.7	14.5	9.3
5719	8.41	98.49	26.19	23.2	57.8	19	2.44	1.63	4.88	5.7	2.44	NA	37.8	NA	64613.1	4.8	14.8	10.7
5720	6.33	258.59	28.03	23.83	59.67	16.5	1.95	0	3.9	5.85	2.61	0.78	38.77	NA	62164.65	5	15.3	10.2
5721	13.31	1584.25	34.82	23.96	64.05	11.99	3.65	2.89	12.63	4.18	2.4	2.59	36.9	88148	39899.45	4.9	14.9	18.9
5722	6.11	149.8	19.37	24.87	58.38	16.75	0	0	5.19	7.78	2.71	NA	35.06	NA	52034.82	4.9	14.9	14.9
5723	15.74	613.91	38.81	28.8	56.66	14.54	2.38	1.91	11.44	11.44	2.9	0.77	51.29	173775	67057.37	4.7	14.3	9.7
5724	14.55	3154.71	40.36	21.35	62.97	15.68	4.41	2.49	13.13	6.42	2.19	2.83	33.54	98178	46903.21	4.9	14.9	22.3
5725	5.28	672.98	29.94	24.19	58.29	17.53	2.71	2.71	10.09	4.19	2.55	0.99	41.13	128370	57589.3	4.8	14.7	14.3
5726	9.09	68.72	25.96	25.26	62.11	12.63	6.07	1.73	7.8	0.87	2.66	0.6	37.74	NA	52331.49	4.9	15.1	11.4
5727	26.05	106.63	30.28	20.55	63	16.45	5.03	2.71	10.07	4.65	2.1	4.66	33.61	74293	40383.04	5	15.2	19.4
5728	34.39	306.19	29.63	26.6	56.73	16.67	3.37	5.05	13.47	5.05	2.65	1.52	43.49	NA	51808.92	4.8	14.7	10.4
5729	4.32	880.66	38.58	26.6	56.52	16.88	1.26	1.26	7.58	5.68	2.73	0.51	48.34	NA	70505.71	4.9	14.8	9.3
5730	4.75	248.53	24.27	23.43	61.85	14.71	2.82	0.71	5.64	2.82	2.76	0.57	37.91	NA	71407.18	4.7	14.5	10.8
5731	10.5	436.33	19.31	27.19	58.59	14.22	1.5	3	12.75	5.25	2.74	1.15	44.47	NA	47702.95	5.2	15.7	13.6
5732	40.28	698.71	31.76	23.55	64.54	11.91	5.66	2.83	13.21	0	2.43	1.54	39.61	113233	55407.94	4.9	15	12.6
5741	-2.42	41.8	6.61	23.55	57.85	18.6	0	4.08	4.08	0	2.47	NA	39.58	76221	40111.57	5.3	16.1	17.9
5742	39.76	65.02	18.59	27.04	60.28	12.68	14.68	0	17.62	2.94	2.47	2.45	46.98	73180	30584.79	5.2	15.8	24.2
5743	6.76	82.94	11.55	21.52	58.23	20.25	3.17	1.58	11.09	6.34	2.35	1.43	37.95	NA	35805.06	5.1	15.5	24.1
5744	19.65	122.3	19.31	22.65	55.51	21.84	0.92	0	11.97	11.97	2.27	3.57	39.28	62595	28981.05	5	15.1	25.4
5745	5.04	46.31	15.55	20.44	60.94	18.62	6.77	2.9	8.7	7.73	2.25	2.92	33.09	NA	32702.21	5.2	15.9	21
5746	25.3	101.71	14.72	23.03	65.51	11.46	2.11	2.11	15.86	2.11	2.35	2.55	33.18	NA	34792.32	5.1	15.6	20.1
5747	8.38	46.08	6.19	18.56	69.07	12.37	0	0	10.26	5.13	2.46	NA	40.98	NA	35134.54	5	15.4	21
5748	29.19	49.54	8.15	24.07	58.89	17.04	3.75	3.75	7.49	14.98	2.62	NA	44.87	71055	30387.04	5.1	15.5	16.8
5749	26.6	265.94	25.09	24.68	63.41	11.91	5.33	1.97	15.79	4.54	2.4	4.16	38.33	70194	31640.51	5.1	15.5	23.3
5750	11.45	26.28	11.89	19.46	58.92	21.62	5.41	0	5.41	5.41	2.34	NA	32.35	NA	36002.16	5.3	16.1	17.2
5752	23.69	89.73	13.43	17.16	56.97	25.87	9.9	0	4.95	7.43	2.09	NA	27.68	NA	32085.07	5.2	15.7	29.2
5754	22.39	35.08	7.93	17.38	62.5	20.12	0	0	9.43	9.43	2.17	NA	31.9	NA	37940.85	5.3	16	21.7
5755	13.25	40.98	18.35	22.25	62.84	14.91	4.68	2.34	11.7	11.7	2.65	4.77	37.65	NA	30405.73	5.3	16	19.6
5756	16.36	164.5	12.08	25.15	60.99	13.86	4.03	2.01	14.1	10.07	2.54	2.25	43.33	NA	40698.02	5.1	15.6	18.7
5757	12.43	582.41	32.39	23.25	61.47	15.28	3.87	4.16	14.04	6.88	2.25	4.93	36.26	66943	29532.5	5.2	15.8	30.5
5758	-2.37	32.23	11.52	18.79	62.42	18.79	0	0	6.06	12.12	2.5	NA	26.72	70199	37484.85	5.4	16.3	19
5759	13.76	35.13	9.77	20.93	54.42	24.65	9.32	4.66	0	9.32	2.31	NA	45.76	NA	31997.67	5.3	16	9.1
5760	17.21	51.27	10.71	21.83	59.52	18.65	2.03	2.03	12.18	4.06	2.54	NA	32.59	NA	35433.33	5.2	15.9	19.9
5761	12.45	76.36	14.63	21.58	58.54	19.89	11.19	1.87	7.46	7.46	2.23	4.08	38.39	NA	31128.71	5.3	16.1	26.3
5762	0.69	99.32	9.66	25.52	63.45	11.03	6.87	0	6.87	6.87	2.64	NA	42.35	NA	36207.59	5.2	15.9	25.4
5763	17.9	97.63	17.29	24.88	60.42	14.7	3.23	1.61	6.45	1.61	2.58	1.29	37.84	84761	37867.69	5.1	15.5	22.3
5764	15.79	165.37	31.08	21.9	60	18.1	4.17	3.13	11.99	8.6	2.16	8.03	37.5	60508	25921.64	5.1	15.5	31.7
5765	9.71	37.79	9.05	21.13	59.15	19.72	2.07	2.07	12.45	10.37	2.15	4.28	35.4	NA	28953.32	5.3	16.1	28.3
5766	20.92	114.23	17.65	23.01	65.92	11.07	1.71	1.71	6.86	5.14	2.43	2.72	37.37	NA	32353.81	5.2	15.8	31.7
5782	27.86	266.34	15.25	24.67	59.06	16.27	5.49	0.69	9.96	5.84	2.37	2.71	40.63	NA	36468.76	5.1	15.6	NA
5785	11.19	57.56	16.63	20.13	60.61	19.26	2.22	4.45	6.67	8.9	2.19	NA	35.29	79795	40768.49	5.2	15.8	19.3
5788	27.52	228.92	18.42	21.58	63.42	15	0	2.65	2.65	5.31	2.24	NA	31.76	NA	40747.89	NA	NA	14.6
5790	18.24	122.83	13.75	25.65	61.71	12.64	0	1.94	7.77	1.94	2.37	1.43	39.1	NA	34714.68	5.2	15.7	13.1
5792	25.14	159.47	23.74	24.81	65.45	9.74	3.08	0	15.4	1.54	2.51	1.71	39.34	NA	35819.33	5.2	15.8	16.5
5798	32.61	101.46	20.49	25.61	61.48	12.91	10.17	2.03	16.28	2.03	2.52	6.06	39.63	76935	33198.16	5.2	15.9	19.7
5799	12.77	315.82	16.58	22.95	61.52	15.53	7.61	1.52	10.66	6.09	2.52	2.78	39.34	NA	40305.46	5	15.4	15.6
5803	43.46	92.61	10.75	24.43	63.03	12.54	3.31	0	16.56	6.62	2.52	1.35	42.49	NA	36246.09	5.2	15.7	17.6
5804	22.01	90.14	14.71	23.82	61.53	14.64	3.78	2.52	9.45	3.15	2.46	2.02	39.88	NA	36095.47	5.1	15.5	NA
5805	22.06	229.94	21.39	24.47	59.95	15.58	4.3	1.79	12.9	7.7	2.37	5.25	40.92	69356	29724.94	5	15.4	NA
5812	7.44	42.62	7.69	28.46	54.62	16.92	0	0	0	0	2.5	NA	52.04	NA	27237.69	5.2	15.9	18.2
5813	22.33	145	9.13	20.08	62.07	17.85	4.11	0	8.21	4.11	2.43	1.25	36.42	NA	35812.17	5	15.4	28.4
5816	34.1	211.55	26.79	24.49	60.49	15.02	2.38	1.59	19.03	4.76	2.37	7.1	38.53	64140	27701.99	5	15.3	24.3
5817	19.75	93.33	15.55	24.68	57.56	17.75	4.25	1.06	13.82	5.32	2.42	2.91	41.24	NA	31423.95	5.2	15.7	23.9
5819	51.01	142.91	20.64	25.74	58.45	15.82	11.13	5.56	22.25	0	2.44	3.18	45.96	NA	29339.41	5	15.4	47.6
5821	19.6	115.76	16.39	22.78	56.94	20.28	2.74	0	5.47	2.74	2.36	2.43	39.71	NA	29901.94	5.1	15.6	23.3
5822	15.03	415.22	40.65	23.45	60.32	16.24	3.3	2.3	12.91	9	2.27	8.54	40.09	62499	24436.06	5.1	15.6	36.4
5827	10.04	75.2	10.88	27.02	58.25	14.74	0	7.25	0	0	2.7	NA	45.5	63312	30412.28	5.3	16	21.4
5828	-2.63	36.16	9.91	24.32	55.86	19.82	0	0	0	8.66	2.33	NA	36.36	NA	27616.22	5.3	16.2	25.4
5830	23.9	58.88	14.63	23.06	59.87	17.07	11.15	6.69	15.61	8.92	2.45	5.38	44.52	70290	30121.29	5.2	15.8	25.3
5831	23.55	98.21	22.97	23.31	59.15	17.54	3.71	0.31	12.06	7.73	2.38	4.5	39.65	64741	28901.91	5.1	15.5	NA
5841	6.96	30.41	25.69	20.08	55.32	24.59	3.18	1.73	9.25	12.14	2.16	1.24	36.38	54165	28897.83	5.3	16.2	32.3
5842	7.1	23.24	13.08	22.65	55.8	21.55	1.84	1.84	12.86	9.18	2.4	2.38	38.72	59134	27104.97	5.3	16.1	26.9
5843	-5.19	17.68	36.25	17.48	55.01	27.51	5.75	3.45	10.34	17.24	2	0.91	32.06	90861	66237.18	5.3	16	27
5851	15.05	173.46	29.93	21.95	60.53	17.52	0	0	11.2	6.72	2.49	4.3	29.3	NA	49039.47	5	15.1	24.4
5852	-1.25	265.73	23.89	23.89	59.2	16.91	6.36	2.12	0	2.12	2.66	1.7	41.72	141378	61342.07	4.9	14.9	22
5853	6.24	232.34	21.33	23.75	59.39	16.86	3.9	1.3	5.2	6.5	2.4	1.99	38.03	98768	49815.71	5.1	15.5	11.9
5854	15.18	68.13	19.9	26.61	56.85	16.54	2.57	2.57	5.14	2.57	2.61	NA	47.06	NA	34307.75	5.3	16	13.5
5855	15.34	387.27	30.67	25.67	59.78	14.55	3.14	3.14	12.58	4.72	2.71	NA	41.82	NA	89043.04	4.7	14.4	11.4
5856	8.21	104.32	22.76	27.59	59.31	13.1	2.77	1.38	12.45	4.15	2.72	0.83	49.2	NA	50348.41	5	15.2	12.6
5857	46.26	176.42	30.46	23.01	63.77	13.22	5.95	4.46	9.66	0.74	2.34	0.98	34.88	115657	55490.65	4.9	15.1	21
5858	20.08	232.96	29.9	21.54	65.76	12.7	1.62	1.62	11.35	4.87	2.35	1.8	37.53	NA	56326.69	4.8	14.7	22.5
5859	10.22	695.85	28.63	24.83	59.75	15.41	2.25	2.62	8.61	4.12	2.51	1.36	41.34	110825	49994.23	4.9	15	17.1
5860	13.68	514.09	30.01	24.26	60.96	14.77	1.32	2.64	7.92	3.3	2.42	1.56	38.92	NA	58844.52	4.8	14.7	21.4
5861	8.45	2280.66	44.02	26.76	58.07	15.17	3.52	1.92	12.63	7.04	2.31	2.59	45.82	101742	44516.91	4.8	14.8	26
5862	3.6	211.01	25.65	26.96	56.96	16.09	4.18	4.18	16.74	4.18	2.39	NA	44.93	NA	44996.09	5.3	16	22.3
5863	3.5	322.73	22.25	20.85	64.79	14.37	2.81	2.81	5.61	8.42	2.47	NA	30.17	NA	50203.66	5	15.3	16.8
5871	12.74	46.36	15.16	19.82	56.83	23.34	4.74	3.39	6.77	9.48	2.13	2.71	32.98	71070	35099.66	5.2	15.8	24.4
5872	7.33	46.8	26.07	20.23	57.15	22.62	3.25	2.17	11.92	12.57	2.14	3.03	35.51	65944	33409	4.8	14.7	25.8
5873	4.17	27.66	15.56	19.44	57.22	23.33	4.51	1.13	10.15	13.53	2.12	2.63	34.6	NA	33842.89	5.1	15.4	25.8
5881	5.94	382.7	22.47	23.56	55.8	20.63	2.92	1.62	6.98	10.71	2.41	1.36	41.41	113439	53775.89	NA	NA	12.3
5882	14.15	292.65	23.79	17.91	60.67	21.41	4.02	1.68	9.05	16.08	2.13	2.28	29.47	96015	51879.68	5	15.3	11.8
5883	6.13	2135.51	27.31	17.16	55.36	27.48	4.82	1.75	7.88	9.2	2.13	2.5	31.73	119178	62087.22	5	15.3	14.1
5884	3.48	498.81	31.62	19.45	60.74	19.81	3.55	1.78	9.77	7.4	2.16	3.98	31.42	71488	36093.1	4.9	15.1	28.9
5885	8.36	714.35	23.2	21.78	57.94	20.29	2.6	2.6	9.1	11.05	2.43	0.91	35.42	NA	56003.37	5.1	15.4	12
5886	5.72	777.73	44.23	19.82	59.87	20.3	3.58	1.92	8.85	10.16	2	7.59	32.79	73298	34098.81	5	15.1	24.8
5888	6.54	345.88	23.96	23.42	58.13	18.45	1.92	1.73	5.56	6.33	2.5	1.72	38.34	120324	55974.16	NA	NA	12.3
5889	10.18	3645.4	29.98	20.79	57.67	21.54	3.71	1.52	9.02	5.82	2.11	5.39	35.31	92813	44989.68	4.9	15.1	17.9
5890	7.77	8260	41.64	20.14	65.16	14.7	5.59	2.37	11.73	5.59	2.05	8.89	29.98	68550	30529.09	5.2	15.7	28.9
5891	11.92	135.89	34.67	16.3	63.26	20.43	4.44	0	8.89	7.78	1.78	8.98	26.63	69323	37917.93	5.1	15.4	16.9
5902	28.97	57.89	12.57	24.06	63.1	12.83	0	7.92	2.64	2.64	2.57	4.43	38.55	NA	35780.75	5.1	15.4	18.5
5903	37.13	53.38	1.31	19.65	53.71	26.64	0	4.4	8.79	0	2.46	NA	39.02	74041	36090.39	5.1	15.6	15.2
5904	-4.6	188.46	12.8	16.88	65.12	18	1.85	0	9.25	1.85	2.35	2.95	27.97	92069	47358.81	5	15.2	14.6
5905	18.32	76.52	13.89	25.9	59.91	14.18	2.91	1.45	10.17	7.27	2.68	2.19	43.19	NA	34589	5.1	15.4	19.1
5907	22.92	77.75	9.97	20.9	61.09	18.01	0	0	9.69	3.23	2.17	2.6	38.97	NA	37409.32	5.2	15.8	14.1
5908	31.03	72.04	17.11	21.71	62.5	15.79	0	6.85	20.55	6.85	2.78	NA	40.45	68519	35371.05	5.2	15.8	14.6
5909	15.26	122.88	13.38	24.83	55.72	19.45	1.39	0	2.77	4.16	2.71	NA	41.36	NA	55303.45	5	15.3	10.1
5910	27.51	59.97	10.15	23.86	57.61	18.53	7.7	2.57	2.57	7.7	2.34	NA	44.55	NA	35504.06	5.2	15.9	26.3
5911	42.26	52.41	6.28	20.92	64.02	15.06	0	8.3	16.6	0	2.63	NA	37.09	66989	38012.55	5.2	15.9	19.6
5912	22.66	36.68	4.46	21.66	63.69	14.65	0	6.71	46.98	0	2.52	NA	42.11	61533	28634.39	5.3	16	20.7
5913	13.97	91.45	12.01	24.88	60.07	15.05	3.68	1.23	15.93	6.13	2.53	1.49	43.68	NA	33799.03	5.1	15.6	20.6
5914	11.95	74.01	10.39	23.31	61.8	14.89	5.6	2.8	11.2	8.4	2.38	2.51	36.67	NA	32934.55	5.2	15.7	22.9
5919	8.48	91.2	12.48	23.13	63.89	12.98	9.89	0	14.84	4.95	2.65	3.92	35.61	NA	33084.53	5.1	15.6	18.1
5921	13.81	43.53	15.9	20.08	59	20.92	12.63	0	12.63	4.21	2.54	NA	41.18	NA	28010.46	5.3	16.2	26.6
5922	5.66	212.22	12.72	23.69	59.17	17.14	1.35	1.35	5.39	2.7	2.66	1.36	41.85	NA	37870.01	4.9	15.1	20.4
5923	22.29	56.39	24.14	22.17	64.04	13.79	5	5	20	0	2.72	NA	31.54	67677	27943.84	5.3	16.1	29.6
5924	25.28	82.59	11.45	25.3	64.16	10.54	3.01	0	3.01	3.01	2.44	2.4	39.83	NA	35400	5.2	15.7	20
5925	5.05	49.52	8.17	18.75	58.65	22.6	4.95	4.95	29.7	4.95	2.19	NA	29.17	66899	33218.75	5.3	16	19.3
5926	18.01	140.85	9.58	27.99	59.65	12.36	6.35	1.27	13.98	13.98	2.7	0.9	45.15	88116	39229.26	5.1	15.5	15.5
5928	30.28	57.81	12.97	25.41	60	14.59	10.99	0	10.99	0	2.49	NA	47.46	NA	34849.73	5.1	15.5	8.9
5929	52.12	97.14	17.83	26.98	64.03	8.99	6.43	1.61	11.25	4.82	2.68	1	41.69	NA	34999.22	5.1	15.4	17.4
5930	19.44	51.68	13.95	21.86	54.42	23.72	4.68	0	4.68	0	2.39	NA	54.21	NA	34526.98	5.1	15.6	27.4
5931	6.28	236.06	16.7	24.03	61.1	14.87	8.26	2.07	8.26	6.2	2.57	2.31	32.58	NA	34585.54	5.2	15.8	19
5932	9.76	66.96	15.56	21.33	58.67	20	8.79	0	8.79	8.79	2.42	4.35	37.04	85217	39963.56	5.2	15.8	28.9
5933	9.24	310.96	15.23	20.03	61.5	18.48	4.23	2.82	8.47	7.06	2.43	1.27	33.33	NA	38346.26	5.1	15.5	17.3
5934	-1.73	79.09	3.52	20.7	56.39	22.91	8.7	0	8.7	4.35	2.55	NA	37.5	NA	39395.15	5.2	15.9	15.2
5935	29.49	117.44	12.87	18.81	69.31	11.88	0	0	9.95	9.95	2.81	NA	26.15	NA	57268.32	5	15.3	25
5937	10.66	43.97	9.63	29.63	59.26	11.11	15.04	0	7.52	7.52	2.73	NA	41.38	73511	29111.85	5.1	15.4	19.6
5938	8.95	2227.18	37.27	21.82	60.47	17.71	3.85	1.86	12.1	8.29	2.18	7.75	36.2	62125	26327.63	5.2	15.8	29.9
5939	35.28	256.12	15.03	23.05	58.95	18.01	4.37	2.92	11.08	12.83	2.32	3.33	39.17	67461	31993.01	5.1	15.5	20.6
6002	4.91	347.2	16.26	18.04	60.65	21.31	3.75	1.53	9.26	9.11	2.17	2.21	29.12	67542	34332.71	2.2	12.5	24.9
6004	-0.88	55.96	4.44	13.02	64.79	22.19	2.97	0	5.94	8.92	2.19	NA	22.5	NA	32238.46	3.3	15.5	36.5
6007	12.48	69.11	14.83	18.67	60.18	21.15	6.42	1.48	11.56	10.37	2.2	1.65	31.46	60769	32102.9	2.4	13.1	27.9
6008	10.52	44.38	8.53	22.12	59.4	18.47	6.15	0.95	12.3	3.79	2.47	0.38	38.17	70327	33547.42	2.6	13.7	20.6
6009	-7.98	3.3	2.33	13	61.67	25.33	9.92	0	6.61	13.22	2.33	NA	22.67	NA	34094	2.2	12.5	38.9
6010	12.51	52.06	5.46	22.97	58.6	18.43	1.04	1.04	11.48	5.22	2.56	NA	39.13	67393	33618.23	2.6	13.6	22.3
6011	-7.5	0.86	27.03	2.7	81.08	16.22	0	13.25	0	0	1.66	NA	5.45	NA	43754.05	2.2	12.5	30.2
6021	23.06	161.5	31.01	23.08	62.13	14.79	4.61	2.76	8.91	5.22	2.41	1.74	35.99	60734	26370.3	2.8	14.5	30.6
6022	27.61	120.57	19.05	20.82	58.85	20.33	5.38	1.28	9.47	8.96	2.22	1.26	34.56	58565	30068.45	3.1	15	30.9
6023	14.65	104.04	23.68	21.12	59.95	18.93	3.18	2.38	8.73	7.83	2.32	2.25	36.06	60450	28482.09	2.7	13.9	28.1
6024	12.41	78.37	15.48	17.59	60.84	21.57	3.89	2.84	9.58	8.38	2.15	0.77	30.48	47938	33604.93	3	14.8	28.1
6025	34.24	612.84	24.74	23.66	62.36	13.97	3.45	1.41	11.28	5.48	2.47	1.59	37.13	65426	28738.43	2.6	13.6	28.8
6031	8.85	33.74	27.58	19.01	60.3	20.69	5.22	2.36	9.75	7.98	2.15	0.54	30.65	NA	NA	2.2	12.5	NA
6032	12.99	2.23	9.5	12.5	59.5	28	10.05	5.03	5.03	15.08	2.15	NA	24.81	NA	31349	2.2	12.5	38.8
6033	-5.2	12.12	6.89	20.39	57.38	22.22	11.18	1.4	12.58	8.39	2.23	0.97	35.35	50501	26418.71	3	14.8	29.3
6034	3.09	19.23	13.93	22.79	54.29	22.92	2.83	1.89	9.75	11.01	2.34	0.38	39.72	57027	30088.56	2.8	14.2	31.4
6035	19.61	58.31	18.14	19.5	62.17	18.33	7.72	2.89	12.54	10.61	2.06	0.67	29.73	51956	25893.21	2.9	14.4	36.7
6052	-18.48	26.86	12.27	13.33	60.27	26.4	7.97	0	5.31	7.97	2.11	NA	22.33	27373	32966.67	2.8	14.5	27.8
6054	-5.63	2.06	4.48	18.66	47.76	33.58	0	0	0	14.49	2.23	NA	37.29	NA	25187.31	2.8	14.2	45.8
6055	-10.57	9.19	10.73	13.85	57.18	28.97	4.17	0	5.83	7.5	2.07	NA	24.39	51752	28738.6	2.4	13.1	NA
6056	-8.72	13.91	9.15	9.55	61.38	29.07	2.03	4.07	4.07	10.16	1.95	NA	18.57	41027	31763.21	2.7	14	27.4
6057	-7.95	80.71	11.78	12.57	61.62	25.81	2.21	3.31	4.42	14.35	2.03	NA	21.9	43408	32050.06	2.7	14	30.9
6058	2.24	1.85	9.69	21.25	60	18.75	0	3.13	12.54	12.54	2.43	NA	34.67	NA	25342.5	2.4	13.1	31.8
6061	9.76	58.12	10.16	21.59	51.11	27.3	0	0	9.62	9.62	2.15	NA	45.73	42008	27785.71	3	15	28.5
6076	-7.87	4.21	10.67	15.85	55.03	29.12	0	0	6.06	13.64	2.08	1.66	26.06	52048	26604.42	2.4	13.1	NA
6082	13.53	74.25	12.51	19.59	56.18	24.23	3.93	2.21	8.59	10.79	2.21	1.08	35.74	50333	33434.68	2.9	14.7	28.9
6083	-0.83	7.95	9.83	15.16	58.78	26.06	3.58	5.96	4.77	17.89	1.99	0.83	25.72	48003	31948.29	3.1	15	36.2
6084	3.05	13.22	5.63	14	54.61	31.39	2.84	0.71	12.8	15.64	2.02	1.01	26.12	50982	38980.93	2.2	12.5	NA
6087	-5.84	22.65	5.85	15.87	53.58	30.55	4.81	0	1.2	9.62	2.1	1.09	29.6	53009	28859.19	3.3	15.7	30.8
6089	13.81	138.31	11.91	19.56	58.89	21.55	7.74	3.32	11.06	9.4	2.18	1.55	33.06	39891	34751.02	2.8	14.5	24.3
6090	24.58	25.3	11.17	13.51	51.08	35.41	6.36	2.73	1.82	13.63	1.88	0.73	25.3	57293	36552.43	3.2	15.4	NA
6101	-8.37	94.51	10.1	15.08	65.7	19.23	6.94	2.78	1.39	16.66	2.35	NA	21.7	NA	30014.25	3	14.8	39.6
6102	-13.67	15.42	10.83	10.42	52.92	36.67	0	0	20.92	16.74	1.95	NA	17.27	NA	28984.58	3.1	15.1	34.1
6104	-4.79	6.06	2.79	12.29	59.78	27.93	0	5.51	0	11.02	2.19	NA	18.18	NA	29704.47	2.2	12.5	50
6109	-2.7	11.09	28.7	14.81	58.33	26.85	0	0	0	9.35	1.89	NA	21.74	NA	27304.63	2.9	14.2	18.4
6110	7.46	71.3	12.95	18.51	60.63	20.85	3.3	1.02	9.39	8.88	2.25	1.39	30.59	56734	28223.45	3	14.8	32.7
6111	-19.23	19.59	32.83	13.87	61.71	24.41	0	0	3.72	10.42	1.91	1.61	21.66	39718	27715.77	3.4	16.2	29.5
6112	-7.41	2.49	0	15.2	53.6	31.2	0	8.1	0	16.19	2.16	NA	16	NA	23124	2.2	12.5	33.8
6113	12.66	135.56	13.96	19.16	58.38	22.47	5.18	0.65	11.66	11.01	2.27	NA	33.76	67060	33118.12	3.1	14.9	32.1
6114	-4.93	25.93	9.55	17.82	62.09	20.09	6.33	1.81	12.66	9.05	2.3	0.99	31.44	56224	26916.45	2.7	13.9	NA
6116	5.45	51.37	7.45	17.02	54.26	28.72	4.62	1.54	3.08	18.46	2.19	NA	30.63	NA	28044.68	2.8	14.2	48.3
6117	-8.11	39.12	4.9	16.18	59.31	24.51	4.87	0	7.3	17.03	2.2	NA	26.24	NA	28149.02	3.1	15.1	31.3
6118	2.46	84.9	12.47	16.97	60.48	22.55	4.09	1.02	7.67	7.67	2.19	0.87	27.67	57030	30122.44	3	15	NA
6131	12.27	70.01	15.74	21.09	62.84	16.07	5.53	5.53	13.27	8.84	2.25	NA	33.22	NA	25685.57	2.8	14.2	30.9
6133	13.6	230.98	19.05	22.38	61.52	16.1	3.89	2.4	10.06	6.75	2.31	1.4	35.63	63194	30072.01	2.8	14.4	30.9
6134	-5.56	54.56	4.45	18.03	55.41	26.56	4.81	0	8.41	10.82	2.12	NA	32.12	NA	30919.59	3.3	15.6	50.9
6135	19.2	120.09	17.6	17.91	56.98	25.11	2.49	3.73	10.89	6.22	2.13	0.59	30.79	57815	32156.73	2.9	14.5	37.4
6136	15.1	620.13	30.34	21.05	61.99	16.95	5.1	2.33	10.01	7.18	2.17	3.14	32.59	62432	29993.49	2.5	13.4	33
6137	4.23	61.27	11.82	18.89	61.17	19.94	3.04	1.74	8.68	7.81	2.12	1.21	30.55	63428	33524.65	2.5	13.4	25
6139	17.92	132.18	29.79	20.83	59.42	19.75	4.45	3.18	12.4	8.9	2.28	0.8	36.7	48027	29290.38	2.9	14.5	39.5
6140	25.8	195.56	19.61	22.7	57.87	19.43	4.52	2.64	9.42	6.41	2.27	1.11	39.24	62888	30740.75	2.9	14.5	30.6
6141	33.55	262.1	30.2	21.71	63.54	14.76	4.84	3.17	12.18	7.17	2.25	2.56	33.79	54802	25226.88	2.7	13.9	42.3
6142	12.24	4.17	18.18	15.15	66.67	18.18	0	6.13	6.13	18.4	2.24	NA	34.38	NA	29139.39	2.2	12.5	25
6151	4.86	34.44	23.47	15.7	53.81	30.49	2.99	3.74	10.47	10.47	1.94	NA	28.94	55211	44011.96	3.3	15.6	31.3
6152	30.11	318.22	25.5	23.44	63.79	12.77	4.81	2.14	9.72	3.63	2.44	1.96	36.43	64382	30110.93	2.7	14	28.7
6153	9.06	623.48	33.04	20.37	61.48	18.15	3.87	2.47	9.64	8.3	2.38	3.86	32.94	61887	30203.67	2.7	13.9	30.6
6154	33.15	292.75	31.11	21.47	61.41	17.11	2.65	1.93	8.67	5.78	2.3	1.29	33.94	63227	29876.74	2.4	13.1	26.2
6155	8.9	66.92	27.51	18.61	56.46	24.92	2.05	3.08	10.26	13.34	2.06	2.14	30.57	56977	30841.16	3.4	15.8	19.2
6156	12.25	128.46	13.06	20.53	60.89	18.58	4.66	4.45	7.85	5.94	2.27	1	35.42	59630	34368.01	2.7	13.9	28.1
6157	17.87	51.58	18.42	19.36	59.01	21.63	4.52	1	8.03	5.52	2.15	1.02	32.6	44813	30908.44	3	15	34.4
6158	23.23	130.41	19.25	21.05	60.87	18.08	4.03	3.3	12.82	8.42	2.24	1.36	32.7	60000	33687.12	2.6	13.7	24.4
6159	18.32	127.04	27.74	23.58	59.9	16.51	3.78	1.89	8.99	6.62	2.41	2.74	39.49	63160	29482.9	2.9	14.5	29.2
6171	0.9	15.63	12.67	15.56	62.22	22.22	2.19	0	2.19	19.74	1.99	NA	26.91	41122	40182.22	3.1	14.9	NA
6172	0	5.68	6.06	9.09	60.61	30.3	0	0	0	0	2	NA	9.09	NA	37027.27	2.2	12.5	31.6
6173	17.61	173.06	9.58	18.76	68.96	12.28	7.09	0	9.11	6.07	2.42	0.72	29.52	57754	31002.5	2.2	12.5	22.4
6177	-8.41	7.26	4.47	18.35	60.24	21.41	7.07	0	9.42	9.42	2.47	NA	24.43	44864	22375.53	3.1	15.1	35.9
6181	-16.32	23.1	13.15	17.91	57.37	24.72	2.24	2.24	4.48	6.72	2.25	NA	33.61	31605	30372.56	3	14.7	NA
6191	-1.09	42.17	7.9	16.75	57.66	25.59	3.18	1.59	9.53	9.53	2.35	NA	31.2	NA	30848.66	3.4	15.9	29.5
6192	-4.89	3.23	4.11	17.47	52.74	29.79	3.44	0	10.31	10.31	2.26	NA	34.62	57610	31745.21	3.5	16.1	38.9
6193	2.2	55.36	3.9	16.53	58.87	24.6	5.43	2.71	8.14	5.43	2.13	NA	26.36	NA	29578.09	3.1	15.1	35.3
6194	-6.89	31.65	4.48	12.78	55.83	31.39	4.49	6.74	6.74	13.48	2.15	NA	24.08	NA	29883.86	3.1	15.1	34
6195	-4.21	8.95	3.6	12	64	24	0	0	0	7.95	2.14	NA	18.95	52687	28218.8	3.2	15.6	41.4
6197	-15.2	27.23	3.77	11.95	56.92	31.13	9.33	0	0	9.33	2.24	NA	20.57	NA	30669.18	3.5	16.1	30.5
6198	7.66	41.46	6.98	19.02	63.47	17.51	2.78	0	8.33	9.72	2.37	1.27	31.07	NA	32020.38	2.8	14.2	27.3
6199	7.52	64.09	12.44	21.18	57.53	21.29	2.57	2.06	7.2	7.2	2.4	0.72	35.43	69826	33160.15	2.7	13.9	26.4
6201	8.98	19.78	5.49	16.02	57.44	26.54	11.45	0	9.16	4.58	2.23	NA	27.94	55492	33549.66	3	14.7	29.1
6202	1.65	37.35	4.5	21.44	58.56	20	1.79	0	3.57	7.14	2.46	NA	30.41	NA	30131.17	3.3	15.7	27.5
6203	1.16	81.29	11.8	17.7	59.14	23.17	5.82	0	7.27	13.09	2.22	1.18	31.06	NA	27045.47	2.9	14.2	NA
6204	0.5	114.26	13.72	17.65	59.95	22.4	6.26	3.13	6.89	10.64	2.17	1.26	29.67	59250	30443.11	2.8	14.2	NA
6211	41.44	67.65	18.28	21.31	60.53	18.16	2.46	3.69	11.08	9.85	2.08	3.63	37.6	58366	28046.85	2.6	13.5	32.3
6212	37.19	80.05	14.4	22.94	62.36	14.7	5.06	6.07	9.11	9.11	2.3	2.17	38.02	54969	25952.53	2.7	14.1	34.1
6213	16.73	27.14	19.39	21.61	62.38	16.02	3.89	5.45	12.45	7.78	2.28	1.98	33.98	58194	27919.69	2.7	14.1	25.3
6214	-6.53	16.3	32.26	12.37	61.83	25.81	0	2.66	5.33	2.66	2.01	1.58	23.19	NA	30400	2.2	12.5	23.7
6215	9.98	274.21	17.38	21.73	64.19	14.08	7.76	1.66	11.65	6.66	2.36	1.17	32.67	60921	30032.62	2.8	14.2	27.8
6217	4.86	305.36	25.4	21.62	60.91	17.47	3.29	3.07	8.76	7.89	2.48	2.6	34.11	57809	24784.09	2.8	14.2	32.9
6218	20.82	26.49	8.62	17.51	60.24	22.25	4.98	2.13	11.38	4.98	2.03	1.58	31.55	52432	31536.58	2.5	13.3	22
6219	5.94	335.24	25.83	19.69	62.27	18.04	4.79	0.53	7.98	10.64	2.27	1.75	29.78	56342	25904.7	2.7	13.9	31.2
6220	31.86	54.16	7.36	25.84	58.27	15.89	5.18	2.59	14.25	9.07	2.4	1.82	42.63	NA	30485.66	3	14.8	26.3
6232	13.71	145.52	18.46	20.07	59.57	20.36	5.38	3.4	10.47	9.34	2.26	1.45	33.88	56367	30382.35	3.1	15.1	25.2
6234	-1.57	173.76	36.8	16.53	58.75	24.73	3.07	1.54	7.11	7.69	2.06	0.6	28.07	58533	41026.04	2.5	13.3	NA
6235	-0.87	806.09	44.65	21.1	60.89	18.01	5.62	1.87	6.24	8.11	2.33	1.48	33.1	56478	23877.46	2.9	14.5	36.3
6238	10.92	120.54	23.13	20.88	60.52	18.59	2.06	1.65	7.82	9.05	2.29	2.49	34.21	54330	26553.98	3.1	15	27
6239	13.17	23.88	21.59	14.67	58.52	26.81	6.81	0	5.11	5.11	2.22	NA	28.3	56057	43342.83	2.6	13.6	23
6240	11.83	302.29	31.54	15.88	55.51	28.61	3.8	0.95	6.89	8.78	2.1	0.26	29.44	69509	52360.34	2.4	13.1	25.8
6241	9.59	694.15	13.63	21.39	56.98	21.63	3.79	0.67	7.35	7.8	2.36	0.72	36.66	NA	NA	2.5	13.4	NA
6246	14.69	624.16	20.68	20.26	61.82	17.92	4.1	1.23	9.03	9.44	2.4	1.02	32.18	63888	31180.52	2.8	14.2	26.4
6248	8.47	880.4	31.33	19.3	58.97	21.73	3.86	2.26	9.33	9.99	2.14	3.93	32.08	59261	27947.48	2.7	14.1	30.5
6252	3.82	11.16	18.73	17.85	57.64	24.51	4.04	2.2	7.34	11.38	2.04	0.22	29.66	38404	37538.35	3	14.8	NA
6261	20	67.71	15.36	17.43	58.14	24.42	3.87	3.1	8.52	9.3	2.2	0.7	32.14	60453	34518.28	3	14.8	23.4
6263	23.64	788.54	13.51	23.51	58.68	17.81	3.45	1.15	6.61	7.77	2.46	0.55	40.99	75976	35748.05	2.9	14.7	23.2
6265	18.47	110.09	12.98	20.03	58.54	21.44	3.73	2.32	10.69	7.73	2.26	0.8	32.52	68001	36530.84	2.7	14	26.8
6266	9.59	995.41	27.42	19.47	60.71	19.82	4.32	2.22	8.36	9.57	2.13	3.96	31.33	65131	31886.31	2.5	13.2	28.2
6267	4.06	517.54	16.78	18.81	57.63	23.56	1.68	0	5.03	3.35	2.11	NA	37.46	40762	37382.71	3.3	15.4	26.3
6281	10.09	42.47	8.41	23.29	62.89	13.82	3.01	0	5.27	3.76	2.58	NA	37.82	NA	31422.69	2.7	13.9	26.5
6282	-11.42	5.11	2.06	10.31	63.92	25.77	0	5.03	0	25.13	2.15	NA	10.83	NA	25588.14	2.2	12.5	43.8
6283	-11.11	20.91	6.07	12.86	63.21	23.93	10.43	0	0	6.96	2.19	NA	22.6	NA	27086.07	3.2	15.3	30.4
6285	-11.93	86.47	9.16	16.06	63.34	20.6	4.03	2.42	1.61	12.88	2.05	NA	23.85	40223	28031.71	3.5	16.3	28.9
6286	-3.63	490.77	11.91	15.36	65.2	19.44	6.22	0	10.88	7.77	2.38	1.69	27.98	NA	34340.13	2.8	14.2	26.4
6287	-0.68	7.98	29.2	16.78	61.61	21.61	2.3	2.3	4.6	11.49	2.26	1.38	30	NA	25310.8	2.4	13.1	32.3
6288	-6.68	3.29	11.29	15.15	64.46	20.39	2.73	0	13.64	19.1	2.38	NA	23.53	51856	26777.69	3.4	15.7	22.8
6289	-17.69	11.08	6.87	15.22	63.58	21.19	2.93	0	0	11.73	2.16	NA	20.96	NA	29550.75	2.9	14.5	35
6290	-12.17	38.29	29.08	18.01	65.54	16.45	3.86	0	9.65	9.01	2.01	0.77	26.06	45501	32994.43	3.4	15.7	24
6291	-11.01	39.79	11.05	16.53	61.26	22.21	2.01	0	3.02	12.08	2.24	NA	25.12	NA	28380.63	3.4	15.7	36.8
6292	-5.22	25.04	10.29	19.78	59.96	20.27	4.92	1.34	5.36	8.05	2.39	0.76	31.63	53697	27029.62	2.8	14.2	30.6
6293	-4.67	101.05	8.95	14.78	61.58	23.63	7.45	0.93	7.45	14.9	2.21	1.1	24.36	NA	32240.02	2.5	13.2	31.5
6294	-3.59	37.61	2.42	15.64	60.89	23.46	3.72	3.72	9.31	11.17	2.38	NA	26.87	55638	31800.56	2.4	13.1	29.4
6295	16.7	22.38	56.7	21.39	68.19	10.43	6.07	0.76	9.1	6.83	2.32	1.06	30.36	50605	23427.32	2.9	14.4	42
6296	-0.61	27.81	3.28	15.37	63.11	21.52	10.32	0	12.38	6.19	2.29	NA	26.4	56265	31618.44	3	14.9	51.8
6297	13.74	604.39	23.6	18.46	62.76	18.78	4.9	1.38	9.04	7.28	2.2	2.31	29.47	66485	33159	2.5	13.4	26.8
6298	-2.62	25.9	4.94	18.62	55.05	26.33	2.98	0	11.93	8.2	2.34	NA	32.78	NA	33401.57	3.2	15.3	29
6299	5.07	38.31	8.97	20.34	55.52	24.14	6.86	3.43	6.86	10.29	2.52	NA	35.26	NA	31784.83	3	15	25.2
6300	0.79	23.73	41.14	16.65	69.19	14.15	4.17	1.21	10.93	5.55	1.97	0.28	22.51	70881	38619.22	2.4	13.1	33.9
6404	25.14	372.14	28.7	23.39	59.74	16.87	3.55	2.1	10.65	6.94	2.23	8.48	39.2	68355	32143.18	6.1	17.2	24
6408	4.81	1289.67	19.79	21.37	58.58	20.06	1.48	2.53	8.44	6.75	2.18	4.57	37.15	72271	36201.94	5.9	16.6	24.2
6413	7.34	48.09	10.86	19.95	61.06	18.99	3.22	2.42	10.48	3.22	2.31	3.47	32.66	75445	36784.31	5.9	16.7	16.2
6421	-0.03	672.9	30.29	20.79	60.28	18.93	3.76	2.57	9.46	10.42	2.05	11.04	33.48	60956	27981.13	6.2	17.4	30.6
6422	-6.61	18.07	13.21	20.75	60.85	18.4	0	0	4.74	18.96	2.32	6.19	38.28	NA	31961.79	6.3	17.6	29.5
6423	8.36	40.59	8.87	22.66	55.74	21.6	0.97	2.92	6.81	13.62	2.25	2.94	44.7	NA	29866.44	6.2	17.4	25.6
6432	-5.04	14.88	4.82	20.9	54.98	24.12	3.19	0	9.58	6.39	2.18	2.38	35.33	NA	30301.13	6.2	17.4	34.9
6433	11.81	17.65	5.99	26.76	55.28	17.96	3.61	0	10.83	0	2.67	NA	54.36	NA	38491.2	6.2	17.4	39.1
6434	-3.7	19.87	5.13	25.32	57.69	16.99	6.42	3.21	3.21	9.63	2.55	NA	42.86	NA	31301.92	6.2	17.4	30.3
6435	6.9	28.65	4.03	26.61	54.23	19.15	2.02	0	2.02	4.05	2.58	1.63	47.16	65726	28775.2	6.2	17.4	30.7
6436	-0.05	321.18	28.16	21.09	58.18	20.72	3.48	1.79	10.99	10.72	2.1	8.96	36.67	59177	26523.74	6	16.9	30.6
6437	-3.32	67.25	8.43	21.11	56.79	22.09	1.62	1.62	12.96	9.72	2.29	4.89	34.86	NA	28047.05	6.2	17.4	23.9
6451	1.96	329.39	24.2	21.5	60.91	17.59	1.92	1.92	5.13	13.46	2.24	3.77	33.13	63693	30993.13	6.1	17.3	23.9
6452	-0.16	221.47	26.45	21.07	61.75	17.18	1.59	1.06	10.04	6.34	2.33	5.25	34.11	NA	30690.25	6.2	17.5	29.7
6453	-1.85	27.77	15.79	23.68	51.5	24.81	0	0	3.72	7.43	2.28	3.31	42.25	NA	37696.24	6.3	17.7	14
6454	4	1245.07	26.58	19.12	59.65	21.23	3.41	1.14	12.13	6.45	2.09	5.83	30.32	75234	37497.93	6	17	19.4
6455	3.74	448.15	20.06	20.9	56.5	22.6	2.81	3.24	7.78	7.57	2.16	4.16	35.71	128265	60522.53	5.9	16.6	21.7
6456	2.4	78.27	9.69	25.41	57.65	16.94	6.16	3.08	6.16	6.16	2.39	2.79	45.72	69073	31964.49	6.2	17.5	20.5
6458	1.79	1482.81	31.61	19.39	62.62	17.98	4.11	2.02	10.54	9.29	2.02	8.77	30.46	70092	32576.36	5.8	16.6	24.7
6459	3.88	368.4	19.7	20.59	56.68	22.73	2.78	2.78	11.12	6.18	2.22	3.8	35.67	91582	44640.96	5.9	16.6	19.3
6461	5.35	960.87	25.26	22.35	57.68	19.97	1.79	1.39	8.13	7.74	2.36	4.5	39.65	74432	33441.41	6	16.9	NA
6504	-1.77	34.68	6.52	22.02	52.81	25.17	2.25	0	6.76	18.04	2.18	4.52	44.49	NA	23130.34	6.2	17.4	33.2
6511	-3.45	22.31	7.76	22.67	53.88	23.45	3.05	3.05	9.14	7.62	2.02	6.58	39.15	55426	26578.42	6.3	17.7	31.2
6512	-1.34	85.51	19.41	19.81	57.17	23.02	4.69	3.28	6.94	12.66	2.07	7.27	34.23	57342	27519.99	6.2	17.4	NA
6601	0.95	398.98	16.42	25.92	60.39	13.69	2.55	1.7	5.1	3.4	2.83	10.39	41.47	113615	51337.98	0	15.5	14.4
6602	2.58	616.8	32.01	24.17	58.78	17.05	2.51	3.76	11.69	5.85	2.93	2.37	40.44	321947	127468.33	0	14	11.2
6603	-1.61	370.56	17.17	22.96	60.92	16.12	5.77	1.15	9.22	5.19	2.58	3.7	38.24	NA	39008.94	0	15.5	15.4
6604	1.67	270.99	11.92	22.06	61.24	16.7	2.13	0	3.55	6.39	2.84	0.99	35.59	NA	56717.99	0	15.5	8
6605	3.74	455.4	23.01	21.17	58.37	20.47	3.06	3.93	7.87	3.5	2.57	3.22	37.73	NA	48640.4	0	14.9	18.6
6606	6.79	775.23	36.89	27.87	58.79	13.34	3.89	1.5	9.28	2.99	2.92	3.42	46.51	123576	39843.46	0	14.7	10.8
6607	6.31	791.04	21.8	22.04	58.64	19.32	3.42	2.05	9.18	6.74	2.61	2.65	37.31	98822	46243.62	0	15.3	15.4
6608	14.5	8378.15	37.04	20.76	64.96	14.28	5.28	3.06	11.85	4.92	2.25	7.78	32.18	85114	37799.4	0	14.7	23.9
6609	15.86	225.11	21.6	25.66	57.81	16.53	4.08	3.06	10.2	5.1	2.87	0.82	45.61	NA	57071.5	0	14.9	9.1
6610	20.4	170.11	30.09	27.05	57.4	15.55	1.26	2.52	1.26	11.32	2.73	1.13	46.91	NA	77300	0	14.1	13.4
6611	47.65	315.61	21.08	29.8	58.95	11.25	2.96	2.96	8.87	4.14	3.04	3.68	49.95	NA	35757.66	0	15.5	11.7
6612	20.23	3020.29	34.19	22.76	55.9	21.34	3.72	2.1	10.92	15.21	2.54	3.36	41.79	160247	66575.31	0	14.2	14.4
6613	7.72	6776.56	36.41	22.01	61.56	16.43	3.91	2.76	10.01	6.33	2.42	6.95	35.57	83155	35343.95	0	15.1	24.2
6614	17.28	303.84	23.65	22.98	56.82	20.2	4.22	1.69	9.29	3.38	2.7	0.85	38.62	NA	76002.36	0	14.8	10.6
6615	4.4	248.04	32.18	25.75	59.57	14.69	4.09	1.17	5.26	2.92	2.87	0.82	40.35	NA	45741.72	0	15.1	9.9
6616	8.9	1356.05	28.27	24.77	56.37	18.86	2.67	1.94	7.27	5.94	2.92	1.51	44.27	200764	82284.84	0	13.8	12.1
6617	14.95	1529.51	35.39	22.38	56.11	21.51	4.3	2.33	10.74	10.74	2.63	1.85	40.6	451351	182595.5	0	13.6	10.2
6618	10.55	1671.84	17.34	24.62	57.24	18.14	2.59	1.94	6.7	6.48	2.81	2.12	40.35	118039	50511.08	0	15.2	12.2
6619	20.71	797.81	28.41	23.24	58.69	18.07	3.26	2.33	8.38	5.12	2.79	1.28	38.71	NA	74372.6	0	14.3	13.2
6620	26.4	217.09	28.44	22.71	60.69	16.6	2.14	1.61	5.36	11.26	2.81	2.15	36.73	83069	35868.93	0	15.3	20.1
6621	8.79	12810.99	47.95	17.9	66.27	15.83	4.94	2.28	11.41	6.53	2.1	7.41	26.97	86567	37650.76	0	15.1	21.5
6622	4.91	989.55	32.68	22.85	59.19	17.96	2.85	1.42	4.62	4.62	2.96	0.65	38.37	243259	89502.29	0	13.5	11.3
6623	7.35	2802.51	41.08	25.29	59.62	15.1	3.44	1.88	8.92	5.89	2.6	4.41	42.23	92058	30537.42	0	15	17.2
6624	8.3	146.81	18.63	24.84	58.18	16.98	2.08	0	10.42	2.08	2.99	NA	40.15	NA	66037.06	0	15.1	7.5
6625	11.74	727.08	27.51	25.79	53.96	20.25	4.74	4.74	8.53	9.48	2.92	0.85	48.7	NA	62293.6	0	14.8	9.6
6626	8.1	109.34	22	22.56	56.65	20.79	2.38	1.59	6.35	6.35	2.84	1.49	42.37	NA	75509.67	0	14.8	12.5
6627	13.25	178.59	13.74	19.88	58.04	22.08	1.45	1.45	7.23	1.45	2.98	NA	36.32	NA	67356.43	0	15	12.3
6628	16.58	6997.27	35.02	23.55	61.13	15.32	4.17	1.99	12.11	6.31	2.5	5.26	38.66	78404	34321.06	0	15.2	25.4
6629	10.79	304.46	19.52	23.53	56.57	19.9	2.83	0.94	8.48	6.59	2.62	1.6	40.05	107163	51647.97	0	14.8	13.5
6630	19.7	2590.04	43.74	22.8	60.84	16.36	4.31	1.96	12.98	5.92	2.57	7.13	38.26	70067	27085.52	0	15	26
6631	8.03	6758.16	36	21.82	58.68	19.5	4.79	2.68	12.73	8.78	2.4	6.51	36.88	75368	33142.31	0	15.5	27.8
6632	7.19	1220.08	24.81	21.85	58.54	19.62	4.55	1.95	9.43	4.55	2.56	3.6	37.69	NA	42632.78	0	14.9	17.9
6633	6.37	1815.38	22.43	25.18	60.19	14.63	3.95	2.44	7.43	5.08	2.88	3.65	40.01	106212	45632.76	0	14.3	15.5
6634	3.4	1165.12	50.41	24.29	58.36	17.35	2.35	0.52	6.01	7.31	2.79	0.64	43.56	191490	59960.56	0	14	10
6635	16.24	153.5	20.06	20.89	56.29	22.82	1.39	1.39	12.53	22.28	2.75	1.68	40	NA	63892.81	0	14.7	7.3
6636	21.52	924.34	23.18	23.14	59.32	17.54	6.08	2.03	14.99	2.43	2.49	3.77	42.54	96816	45629.38	0	15.3	11.4
6637	15.85	110.18	27.36	18.48	65.8	15.71	9.24	1.85	9.24	3.7	2.72	1.85	29.2	NA	93021.81	0	14.6	13.9
6638	18.69	225.85	25.93	26.49	59.35	14.16	1.65	1.18	7.09	4.49	2.96	1.86	43.4	NA	40144.82	0	14.6	16.8
6639	31.36	324.83	18.43	22.51	57.38	20.1	4.42	2.21	15.49	12.17	2.81	NA	43.15	NA	54537.28	0	15	11.3
6640	4.56	3712.57	34.18	20.98	60.04	18.98	3.46	2.83	9.75	6.92	2.46	6.59	35.45	94314	40841.61	0	15	23.6
6641	15.33	734.69	21.79	24.17	60.2	15.63	1.19	0.8	9.96	4.38	2.84	3.6	40.41	152631	67129.21	0	14.7	13
6642	-3.77	583.03	28.91	23.28	58.17	18.55	3.16	1.98	6.72	3.95	2.92	0.44	40.61	NA	110296.97	0	13.8	10.6
6643	6.44	4545.9	43.83	22.36	62.57	15.08	3.93	2.61	10.67	5.53	2.57	8.44	36.28	67377	26157.79	0	15.5	34.2
6644	3.58	1277.24	41.73	25.87	58.53	15.61	3.73	2.31	8.72	8.05	2.61	5.04	43.3	98373	34905.34	0	15.1	19
6645	18.83	1828.77	27.54	24.74	57.27	17.99	2.64	1.79	7.4	12.77	2.91	2.26	43.86	147642	60015.46	0	14.5	12.7
6701	6.51	99.54	15.46	21.72	58.18	20.1	2.85	2.99	9.82	7.54	2.35	2.13	37.32	58300	27949.72	5.1	14.4	NA
6702	7.31	74.9	8.43	22.27	58.7	19.03	3.26	1.09	9.79	6.53	2.46	0.66	37.75	NA	30651.89	5	14.1	31.6
6703	-3.69	19.26	4.98	19.16	63.6	17.24	7.65	3.82	19.12	7.65	2.33	NA	34.16	NA	29994.64	5.3	14.8	32.3
6704	11.55	90.96	8.49	23.6	61.28	15.11	2.07	0	6.22	6.22	2.44	NA	38.99	NA	32970.39	5	14	24.4
6706	2.58	68.39	5.26	23.11	56.75	20.14	2.32	0	9.27	2.32	2.38	2.35	36.72	59183	27612.81	5.2	14.5	35.4
6708	17.23	164.83	21.4	24.07	58.9	17.03	3.68	3.68	14.43	8.77	2.31	4.89	39.82	62154	27768.52	5.3	14.8	28.7
6709	9.02	167.07	13.86	22.68	57.88	19.44	5.14	2.42	9.98	8.77	2.35	2.69	37.96	67883	32521.19	5.2	14.5	25.9
6710	11.94	195.79	15.68	22.31	60.5	17.19	4.94	4.94	10.64	5.7	2.31	2.91	36.68	NA	31814.4	4.7	13.2	27.2
6711	7.96	571.96	28.74	19.89	58.63	21.48	4.36	2.3	8.4	10.22	2.09	7.52	34.55	63875	30513.09	4.9	13.8	29.6
6712	2.07	110.75	13.9	21.87	57.71	20.42	1.46	1.46	8.04	6.58	2.49	1.99	38	NA	30730.85	5	14	27.2
6713	1.71	35.95	6.72	15.13	52.94	31.93	16.6	8.3	24.9	8.3	2.16	NA	26.15	49955	23930.25	5	14.1	72.4
6715	-5.08	53.7	3.82	19.31	58.51	22.18	3.91	0	1.96	13.69	2.5	2.6	36.6	NA	27513.96	5.3	14.8	25.1
6716	-14.63	44.87	14.29	20	55.24	24.76	0	0	18.87	9.43	2.28	NA	44.83	56739	30647.62	5.3	14.6	15.5
6718	16.67	53.71	8.06	18.89	55.53	25.58	7.01	2.34	18.69	16.36	2.2	NA	35.27	NA	28290.78	5.3	14.8	31.3
6719	-8.81	19.73	2.56	18.18	59.09	22.73	2.82	2.82	8.47	8.47	2.25	2.25	30.2	NA	27017.05	5.1	14.4	24.3
6721	22.1	356.61	11.28	20.77	58.75	20.47	4.58	3.05	16.78	0	2.51	NA	33.73	NA	36962.76	5.1	14.4	20.1
6722	3.86	34.22	4.46	19.7	60.22	20.07	3.78	0	18.9	3.78	2.32	NA	34.84	NA	27376.95	5.3	14.6	35.1
6724	-11.68	57.39	15.78	13.92	65.2	20.88	6.94	2.31	6.94	11.57	2.08	5.77	20.13	NA	31861.02	5.1	14.2	30.8
6741	-2.13	27.57	2.17	22.67	58.7	18.63	0	0	9.39	6.26	2.53	NA	33.33	71439	29934.16	5	14	35.2
6742	5.84	49.86	7.06	22.56	58.6	18.83	0.81	0.81	8.09	8.9	2.42	1.13	39.11	NA	34997.24	5.2	14.5	29.4
6743	9.58	141.68	11.94	21.92	57.8	20.29	3.92	1.31	8.5	6.54	2.28	2.1	38.17	59537	30685.91	4.4	12.5	30.1
6744	25.32	24.44	5.05	24.24	53.54	22.22	0	10.58	10.58	0	2.48	NA	38.6	59074	23421.21	5.1	14.2	27.1
6745	-9.15	20.93	3.36	22.82	65.1	12.08	7.09	0	14.18	7.09	2.67	NA	35.42	NA	28353.02	5.1	14.2	44.3
6748	-6.32	36.98	5.56	20.44	54.76	24.8	3.98	1.99	7.95	13.92	2.26	NA	35.84	NA	32323.41	5	14	28.1
6750	-1.32	54.28	8.18	19.49	60.12	20.39	0	1.49	11.9	1.49	2.3	1.04	33.25	NA	29816.67	5.1	14.2	28.9
6751	-1.85	31.95	6.35	20.58	56.6	22.81	1.69	5.06	6.75	10.12	2.23	1.33	32.92	NA	29342.54	5.3	14.6	35.7
6753	1.65	29.27	7.69	19.43	57.49	23.08	6.02	2.01	10.04	8.03	2.32	NA	37.88	NA	35463.16	4.6	13	25.6
6754	13.16	92.35	15.4	20.82	62.13	17.05	2.68	2.68	9.65	8.04	2.27	1.41	34.1	66626	32795.86	4.7	13.3	29.4
6757	5.28	83.11	8.28	20.36	59.16	20.48	4.2	1.53	13.36	6.11	2.21	1.84	32.12	58776	30142.9	5.4	14.9	23.7
6758	0	14.58	4.98	19	58.82	22.17	0	0	18.14	13.61	2.4	NA	31.34	NA	28778.73	5.3	14.8	37.8
6759	-16.33	9.12	1.63	9.76	60.98	29.27	0	0	0	32.13	2.09	NA	18.42	NA	29072.36	5.3	14.8	40.3
6771	12.81	179.43	11.04	23.13	55.63	21.24	5.33	1.07	10.66	6.93	2.38	2.59	39.68	NA	28915.56	5.3	14.8	33.1
[truncated: 20 more rows]
